# Supplementary material for: Microbial Diversity in a Permanently Cold and Alkaline Environment in Greenland
Source: PLoS One. 2015 Apr 27;10(4):e0124863. doi: 10.1371/journal.pone.0124863 (PMC4411134; doi:10.1371/journal.pone.0124863)
Supplement: S3 Table — (XLSX) [file pone.0124863.s003.xlsx]

## Sheet: Table S3
S3 Table. Combined percentage frequencies of genus-level taxonomic groups identified in the ikaite columns and Ikka Fjord.
Average frequencies are given for different combinations of samples; ikaite column Interior and Surface, Seawater, Sediment and Old and New ikaite material.
Ikaite Column represents the average value of all Interior and Surface samples.
The Newly Formed Ikaite is a subgroup of the New Surface samples and is the average of four samples (I26, I27, I64 and I65) taken from apparently newly precipitated ikaite.
For an overview of the individual samples, see S1 Table.
Legend: k, kingdom; p, phylum; c, class; o, order; f, family; g, genus. 'Other' indicates that there is no match in the database, whereas an empty field (e.g. ;g__) signifies a match to an unknown (uncharacterised) OTU in the Greengenes database.
	Sample combinations										Individual samples
Taxon	Ikaite Column	Interior	Surface	Seawater	Sediment	Old Interior	New Interior	Old Surface	New Surface	Newly Formed Ikaite	Ikaite..1is.I11.1	Ikaite..1is.I11.2	Ikaite..1is.I11.3	Ikaite..1is.I16	Ikaite..1is.I18	Ikaite..1is.I19	Ikaite..1is.I20	Ikaite..1ss.I21	Ikaite..1ss.I24	Ikaite..1ss.I26	Ikaite..1ss.I27	Ikaite..2is.I31	Ikaite..2is.I32	Ikaite..2is.I33	Ikaite..2is.I34	Ikaite..4is.I38	Ikaite..4is.I39.1	Ikaite..4is.I39.2	Ikaite..4is.I39.3	Ikaite..4is.I43	Ikaite..5is.I68	Ikaite..5is.I70	Ikaite..5is.I71	Ikaite..5is.I74	Ikaite..5is.I75	Ikaite..9is.I51	Ikaite..9sd.I54	Ikaite..9sd.I56	Ikaite..10is.I59	Ikaite..10is.I61	Ikaite..10is.I63	Ikaite..10is.I86	Ikaite..10is.I87	Ikaite..10ss.I64	Ikaite..10ss.I65	Ikaite..10ss.I66	Ikaite..10ss.I67	Ikaite..1.10is.I4	Ikaite..1.10ss.I1
k__Archaea;Other;Other;Other;Other;Other	0	0	0	0	0.0212585	0	0	0	0	0	0	0	0	0	0	0	0	0	0	0	0	0	0	0	0	0	0	0	0	0	0	0	0	0	0	0	0	0	0	0	0	0	0	0	0	0	0	0	0
k__Archaea;p__[Parvarchaeota];c__[Parvarchaea];o__WCHD3-30;f__;g__	0.00505588	0.00796685	0	0.00537721	0.0318878	0.00445012	0.0156103	0	0	0	0.0159757	0.0140469	0	0	0	0	0	0	0	0	0	0.012475	0.0374848	0.0269578	0.0791855	0	0	0	0	0	0	0	0	0	0	0.0670241	0	0	0	0	0	0	0	0	0	0	0	0	0
k__Archaea;p__[Parvarchaeota];c__[Parvarchaea];o__YLA114;f__;g__	0.0417426	0.0634159	0.00344076	0	0.0478072	0.0254431	0.149805	0.00112956	0.00632976	0	0	0	0	0	0.0276052	0	0.0216661	0	0.0159591	0	0	0	0	0	0	0.0149365	0.365822	0.532527	0.41441	0	0	0.0108637	0.0357015	0.174426	0	0.0335121	0.0112956	0	0	0.0854701	0.0273398	0	0.0262709	0	0	0	0	0.291168	0
k__Archaea;p__Crenarchaeota;c__AAG;o__;f__;g__	0	0	0	0	0.0708454	0	0	0	0	0	0	0	0	0	0	0	0	0	0	0	0	0	0	0	0	0	0	0	0	0	0	0	0	0	0	0	0	0	0	0	0	0	0	0	0	0	0	0	0
k__Archaea;p__Crenarchaeota;c__MBGB;o__;f__;g__	0	0	0	0	0.0212585	0	0	0	0	0	0	0	0	0	0	0	0	0	0	0	0	0	0	0	0	0	0	0	0	0	0	0	0	0	0	0	0	0	0	0	0	0	0	0	0	0	0	0	0
k__Archaea;p__Crenarchaeota;c__MCG;o__;f__;g__	0	0	0	0	0.290451	0	0	0	0	0	0	0	0	0	0	0	0	0	0	0	0	0	0	0	0	0	0	0	0	0	0	0	0	0	0	0	0	0	0	0	0	0	0	0	0	0	0	0	0
k__Archaea;p__Crenarchaeota;c__MCG;o__pGrfC26;f__;g__	0	0	0	0	0.0690657	0	0	0	0	0	0	0	0	0	0	0	0	0	0	0	0	0	0	0	0	0	0	0	0	0	0	0	0	0	0	0	0	0	0	0	0	0	0	0	0	0	0	0	0
k__Archaea;p__Crenarchaeota;c__Thaumarchaeota;o__Cenarchaeales;f__Cenarchaeaceae;g__Nitrosopumilus	0.0663256	0.103134	0.00252751	0	0.0106293	0.137217	0.0110236	0.00236016	0.00273669	0.00249825	0.710919	0.856862	0.673968	0.0133869	0.248447	0.0899281	0.0216661	0	0	0	0	0.012475	0	0	0	0	0.0261301	0	0.00470921	0.0132521	0	0	0.0119005	0.0536697	0	0	0	0	0.0118399	0.28083	0.0273398	0	0.0131354	0.009993	0	0.0236016	0	0.016176	0
k__Archaea;p__Crenarchaeota;c__Thaumarchaeota;o__Nitrososphaerales;f__Nitrososphaeraceae;g__Candidatus Nitrososphaera	0.000430394	0.000678197	0	0	0	0.000332827	0.00143926	0	0	0	0.00798786	0	0	0	0	0	0	0	0	0	0	0	0	0	0	0	0	0.0143926	0	0	0	0	0	0	0	0	0	0	0	0	0	0	0	0	0	0	0	0	0
k__Archaea;p__Crenarchaeota;Other;Other;Other;Other	0.000761712	0.00120027	0	0	0.883812	0	0.0039609	0	0	0	0	0	0	0	0	0	0	0	0	0	0	0	0	0.0134789	0	0	0.0261301	0	0	0	0	0	0	0	0	0	0	0	0	0	0	0	0	0	0	0	0	0	0
k__Archaea;p__Euryarchaeota;c__Thermoplasmata;o__E2;f__DHVEG-1;g__	0	0	0	0	0.0212585	0	0	0	0	0	0	0	0	0	0	0	0	0	0	0	0	0	0	0	0	0	0	0	0	0	0	0	0	0	0	0	0	0	0	0	0	0	0	0	0	0	0	0	0
k__Archaea;p__Euryarchaeota;c__Thermoplasmata;o__E2;f__Marine group II;g__	0.00456901	0.00719965	0	0.116961	0	0.00822234	0.00402522	0	0	0	0	0	0	0	0	0	0	0	0	0	0	0	0	0	0	0	0	0	0	0	0	0	0	0.0402522	0	0.100536	0	0	0	0	0	0.0146563	0	0	0	0	0	0	0
k__Bacteria;Other;Other;Other;Other;Other	0.0285433	0.038546	0.0109041	0	0	0.0462204	0.0178685	0.0172175	0.00301233	0.00304952	0.0479272	0	0.056164	0.0401606	0.110421	0.0179856	0.0866645	0	0.0159591	0.0121981	0	0.012475	0.0281136	0	0.0678733	0	0.0261301	0.0143926	0.0188368	0	0	0.0108637	0.0119005	0	0	0.0335121	0	0	0.0118399	0.04884	0.0273398	0	0	0	0	0	0	0.097056	0.0701262
k__Bacteria;p__;c__;o__;f__;g__	0.0277626	0.0437471	0	0	0	0.0590803	0.00257271	0	0	0	0.0159757	0.0140469	0.028082	0.267738	0.5245	0	0.151663	0	0	0	0	0.012475	0	0	0	0	0	0	0	0.0132521	0	0	0	0	0	0.0837802	0	0	0	0.02442	0.227832	0.0293126	0	0	0	0	0	0	0
k__Bacteria;p__[Thermi];c__Deinococci;o__Deinococcales;f__Trueperaceae;g__	0.0158726	0.0239488	0.00194795	0	0	0.0329297	0	0.00350631	0	0	0.0239636	0	0.00936067	0	0	0	0	0	0	0	0	0	0	0	0	0	0	0	0	0	0	0	0	0	0	0	0	0	0	0	0	0	0	0	0	0	0	0.711744	0.0350631
k__Bacteria;p__[Thermi];c__Deinococci;o__Deinococcales;f__Trueperaceae;g__B-42	0.436914	0.542927	0.249097	0	0	0.640071	0.287407	0.245751	0.25328	0.0440219	0.407381	0.407361	0.627165	0.187416	0.483092	0.269784	0.292493	0	0.319183	0.0365943	0.1295	0.174651	0.0843407	0.0404367	0.214932	0.896191	0.0783904	0.0719632	0.0894749	0.119268	0.612557	0.793047	0.249911	1.20757	0.0914913	0.636729	0.892353	0.727497	1.20767	1.28205	0.437437	1.02594	1.4449	0.009993	0	0.0944064	0	0.372048	0
k__Bacteria;p__Acidobacteria;c__;o__;f__;g__	0	0	0	0	0.0779152	0	0	0	0	0	0	0	0	0	0	0	0	0	0	0	0	0	0	0	0	0	0	0	0	0	0	0	0	0	0	0	0	0	0	0	0	0	0	0	0	0	0	0	0
k__Bacteria;p__Acidobacteria;c__[Chloracidobacteria];o__11-24;f__;g__	0.000539455	0.000507759	0.000627534	0	0	0.000698168	0	0.00112956	0	0	0	0	0	0	0	0	0	0	0	0	0	0	0	0	0	0	0	0	0	0	0	0	0	0	0	0.016756	0.0112956	0	0	0	0	0	0	0	0	0	0	0	0
k__Bacteria;p__Acidobacteria;c__[Chloracidobacteria];o__RB41;f__;g__	0.00250459	0.00319933	0.00137005	0	0	0.0028567	0.00370171	0.00246609	0	0	0	0	0	0	0	0	0	0	0	0	0	0	0	0	0.0226244	0	0	0.0143926	0	0	0	0	0	0	0	0.016756	0	0.0246609	0	0	0.0273398	0	0	0	0	0	0	0	0
k__Bacteria;p__Acidobacteria;c__[Chloracidobacteria];o__RB41;f__Ellin6075;g__	0.00758176	0.00934768	0.00387883	0.0215088	0	0.0120419	0.00354279	0.00698189	0	0	0.0239636	0.0280938	0.0187213	0	0	0.0179856	0.0108331	0	0.0159591	0	0	0	0	0	0.0113122	0	0	0	0	0.0132521	0	0.0108637	0	0	0	0.117292	0.0338868	0.0123305	0	0	0.0182266	0	0	0	0	0.0236016	0	0	0
k__Bacteria;p__Acidobacteria;c__Acidobacteria-6;o__;f__;g__	0.000644463	0.00101552	0	0	0	0.00139634	0	0	0	0	0	0	0	0	0	0	0	0	0	0	0	0	0	0	0	0	0	0	0	0	0	0	0	0	0	0.0335121	0	0	0	0	0	0	0	0	0	0	0	0	0
k__Bacteria;p__Acidobacteria;c__Acidobacteria-6;o__BPC015;f__;g__	0.000307225	0.000484113	0	0	0	0.000665655	0	0	0	0	0.0159757	0	0	0	0	0	0	0	0	0	0	0	0	0	0	0	0	0	0	0	0	0	0	0	0	0	0	0	0	0	0	0	0	0	0	0	0	0	0
k__Bacteria;p__Acidobacteria;c__Acidobacteria-6;o__CCU21;f__;g__	0.0016053	0.00252957	0	0	0.0176991	0.00328194	0.000470921	0	0	0	0.0319514	0.0280938	0.0187213	0	0	0	0	0	0	0	0	0	0	0	0	0	0	0	0.00470921	0	0	0	0	0	0	0	0	0	0	0	0	0	0	0	0	0	0	0	0
k__Bacteria;p__Acidobacteria;c__Acidobacteria-6;o__iii1-15;f__;g__	0.0168821	0.0261627	0.000805503	0.00537721	0	0.0359737	0	0.00144991	0	0	0	0.0140469	0	0	0	0.0179856	0	0	0	0	0	0	0	0	0	0	0	0	0	0	0	0	0	0	0	0.150804	0	0	0	0	0.0820195	0	0	0	0	0	0	0.598512	0
k__Bacteria;p__Acidobacteria;c__Acidobacteria-6;o__iii1-15;f__mb2424;g__	0.0315255	0.0496766	0	0	0	0.0674	0.00217273	0	0	0	0	0	0	0	0	0	0	0	0	0	0	0	0	0	0	0	0	0	0	0	0	0.0217273	0	0	0	0	0	0	0	0	0	0	0	0	0	0	0	1.6176	0
k__Bacteria;p__Acidobacteria;c__Acidobacteriia;o__Acidobacteriales;f__Acidobacteriaceae;g__	0.0033168	0.00384264	0.00253704	0	0.0176991	0.00528363	0	0.00338868	0.00147249	0	0	0	0	0	0	0	0	0	0	0	0	0	0	0	0	0	0	0	0	0	0.01178	0	0	0	0	0.100536	0.0338868	0	0	0	0	0	0.0262709	0	0	0	0	0	0
k__Bacteria;p__Acidobacteria;c__Acidobacteriia;o__Acidobacteriales;f__Koribacteraceae;g__	0.00403053	0.00560383	0.00137005	0	0.0176991	0.00609503	0.00386459	0.00246609	0	0	0	0	0	0	0	0	0	0	0	0	0	0	0	0	0.0339367	0	0	0	0.00470921	0	0	0	0	0	0	0.134048	0	0.0246609	0	0	0	0	0	0	0	0	0	0	0
k__Bacteria;p__Acidobacteria;c__AT-s2-57;o__;f__;g__	0.0010539	0.0016607	0	0	0	0.00228346	0	0	0	0	0.00798786	0.0280938	0.0187213	0	0	0	0	0	0	0	0	0	0	0	0	0	0	0	0	0	0	0	0	0	0	0	0	0	0	0	0	0	0	0	0	0	0	0	0
k__Bacteria;p__Acidobacteria;c__BPC102;o__B110;f__;g__	0	0	0	0	0.0796949	0	0	0	0	0	0	0	0	0	0	0	0	0	0	0	0	0	0	0	0	0	0	0	0	0	0	0	0	0	0	0	0	0	0	0	0	0	0	0	0	0	0	0	0
k__Bacteria;p__Acidobacteria;c__DA052;o__Ellin6513;f__;g__	0.00105153	0.00165696	0	0	0.0176991	0.00227832	0	0	0	0	0	0	0	0	0	0	0	0	0	0	0	0	0	0	0	0	0	0	0	0	0	0	0	0	0	0	0	0	0	0	0.0546797	0	0	0	0	0	0	0	0
k__Bacteria;p__Acidobacteria;c__iii1-8;o__32-20;f__;g__	0	0	0	0.0107544	0	0	0	0	0	0	0	0	0	0	0	0	0	0	0	0	0	0	0	0	0	0	0	0	0	0	0	0	0	0	0	0	0	0	0	0	0	0	0	0	0	0	0	0	0
k__Bacteria;p__Acidobacteria;c__OS-K;o__;f__;g__	0.00220649	0.0034769	0	0.0393945	1.49626	0	0.0114738	0	0	0	0	0	0	0	0	0	0	0	0	0	0	0.012475	0	0.0269578	0	0	0.0261301	0	0.00941841	0.0397562	0	0	0	0	0	0	0	0	0	0	0	0	0	0	0	0	0	0	0
k__Bacteria;p__Acidobacteria;c__RB25;o__;f__;g__	0.00309536	0.00487753	0	0.0174087	0.17175	0.00478485	0.00461221	0	0	0	0.0399393	0.0280938	0.0468033	0	0	0	0	0	0	0	0	0	0.0187424	0	0	0	0	0	0.0141276	0.0132521	0	0	0	0	0	0	0	0	0	0	0	0	0	0	0	0	0	0	0
k__Bacteria;p__Acidobacteria;c__Solibacteres;o__Solibacterales;f__PAUC26f;g__	0.00508171	0.00243745	0.0102118	0	0.0176991	0.0033515	0	0.015394	0.00373413	0	0.0159757	0	0.0187213	0.0133869	0	0	0	0	0	0	0	0	0	0	0	0.029873	0	0	0	0	0	0	0	0	0	0	0	0.0123305	0	0	0	0	0	0	0	0.14161	0	0.032352	0
k__Bacteria;p__Acidobacteria;c__Solibacteres;o__Solibacterales;f__Solibacteraceae;g__	0.000217543	0.000342794	0	0.00585412	0	0	0.00113122	0	0	0	0	0	0	0	0	0	0	0	0	0	0	0	0	0	0.0113122	0	0	0	0	0	0	0	0	0	0	0	0	0	0	0	0	0	0	0	0	0	0	0	0
k__Bacteria;p__Acidobacteria;c__Sva0725;o__Sva0725;f__;g__	0.0158646	0.018032	0.0109993	0.0738887	1.08172	0.0244674	0.00397562	0.0123305	0.00933532	0	0.143781	0.112375	0.234017	0.0133869	0	0	0	0	0.0319183	0	0	0	0	0	0	0.0746826	0	0	0	0.0397562	0	0	0	0	0	0.0335121	0	0.123305	0	0	0.0182266	0	0	0	0	0	0	0	0
k__Bacteria;p__Actinobacteria;c__;o__;f__;g__	0.000889514	0.00140166	0	0	0	0.00192728	0	0	0	0	0.00798786	0.0140469	0	0.0133869	0	0	0.0108331	0	0	0	0	0	0	0	0	0	0	0	0	0	0	0	0	0	0	0	0	0	0	0	0	0	0	0	0	0	0	0	0
k__Bacteria;p__Actinobacteria;c__Acidimicrobiia;o__Acidimicrobiales;f__;g__	0.879583	1.12196	0.389213	0.279833	0.924256	1.39255	0.53112	0.475825	0.280948	0.0171217	2.50819	2.28965	2.75204	0.240964	0.5245	1.16906	1.39747	0.15528	1.70763	0	0	0.249501	0.327992	0.916566	0.113122	0.433159	0.365822	0.417386	0.461502	0.715611	0.365178	0.401955	1.09485	1.34174	0.28591	1.03887	1.19733	0.764488	2.60478	5.57998	0.601476	2.28638	2.19362	0.049965	0.0185219	2.07694	0.0691372	3.68813	0.22791
k__Bacteria;p__Actinobacteria;c__Acidimicrobiia;o__Acidimicrobiales;f__Acidimicrobiaceae;g__Ferrimicrobium	0.000278179	0.000438343	0	0	0	0.000406504	0.000470921	0	0	0	0	0	0	0	0	0	0	0	0	0	0	0	0	0	0	0	0	0	0.00470921	0	0	0	0	0	0	0	0	0	0	0	0	0	0	0	0	0	0	0	0
k__Bacteria;p__Actinobacteria;c__Acidimicrobiia;o__Acidimicrobiales;f__Acidimicrobiaceae;Other	0.00024189	0.00038116	0	0	0	0.000327877	0.000470921	0	0	0	0	0	0	0	0	0	0	0	0	0	0	0	0	0	0	0	0	0	0.00470921	0	0	0	0	0	0	0	0	0	0	0	0	0	0	0	0	0	0	0	0
k__Bacteria;p__Actinobacteria;c__Acidimicrobiia;o__Acidimicrobiales;f__C111;g__	2.39506	2.5206	1.94154	4.17867	6.78976	2.80753	2.22147	2.1497	1.68133	0.579072	6.03882	6.20874	6.10315	0.374833	0.690131	1.72662	1.22414	2.03416	6.41558	0.134179	0.1036	0.686128	1.08706	3.6393	0.124434	0.657207	3.84113	4.08751	3.74382	2.16008	6.91483	0.510592	1.02344	2.33463	2.53888	1.32373	1.93155	1.15906	2.9955	7.04518	1.09359	3.37095	5.05714	1.69881	0.3797	11.0928	0.912611	2.53963	1.3324
k__Bacteria;p__Actinobacteria;c__Acidimicrobiia;o__Acidimicrobiales;f__EB1017;g__	0.0705842	0.0817874	0.0504199	0.022309	0.00884956	0.0859876	0.0699118	0.0213693	0.0867332	0	0.135794	0.0842815	0.084246	0	0.0138026	0.0359712	0.0649984	0.0310559	0.0638366	0	0	0	0	0	0.0113122	0.149365	0.209041	0.143926	0.17895	0.0530082	0.0588998	0.0760456	0.428418	0.0268348	0.0571821	0.100536	0.0451824	0.0739827	0.130239	0.46398	0.0182266	0.102594	0.0788126	0	0	0	0	0.129408	0
k__Bacteria;p__Actinobacteria;c__Acidimicrobiia;o__Acidimicrobiales;f__Iamiaceae;g__Iamia	0.00203186	0.00285943	0.000627534	0.00537721	0	0.0020945	0.00440931	0.00112956	0	0	0	0	0	0	0	0	0	0	0	0	0	0	0	0	0	0	0	0.0143926	0.0188368	0	0	0.0108637	0	0	0	0.0502681	0.0112956	0	0	0	0	0	0	0	0	0	0	0	0
k__Bacteria;p__Actinobacteria;c__Acidimicrobiia;o__Acidimicrobiales;f__JdFBGBact;g__	0.182287	0.137217	0.269722	0.165186	0.113313	0.150605	0.100939	0.431592	0.0673849	0.0546027	0.327502	0.435454	0.346345	0.120482	0.0276052	0.0899281	0.108331	0.372671	0.0957549	0	0.01295	0.12475	0.0562272	0.269578	0.0113122	0.0896191	0.104521	0.100748	0.0894749	0.172277	0	0	0.0595026	0.0805045	0.171546	0.117292	0.0225912	0.0863132	0.118399	0.3663	0.0273398	0.146563	0.14449	0.149895	0.0555658	1.69932	0.248894	0.388224	1.6655
k__Bacteria;p__Actinobacteria;c__Acidimicrobiia;o__Acidimicrobiales;f__koll13;g__	0.267647	0.41215	0.0167086	0.81831	8.77112	0.387449	0.431813	0.0201222	0.0124416	0.0032375	2.22861	2.21941	2.24656	0.0267738	0	0.341727	0.119164	0	0.0159591	0	0.01295	0.224551	0.253022	0.512198	0.0452489	0.0746826	0.496472	0.54692	0.583942	1.51073	0	0.0108637	0.0119005	0.134174	0	0.368633	0.0338868	0.0246609	0.0947194	0.25641	0	0.0146563	0.131354	0	0	0.0944064	0.0138274	0.420576	0.0175316
k__Bacteria;p__Actinobacteria;c__Acidimicrobiia;o__Acidimicrobiales;f__Microthrixaceae;g__	0.274699	0.307865	0.22029	0.0294403	0.0832054	0.35587	0.177825	0.176005	0.275647	0.117109	0.415369	0.36522	0.327623	0.0535475	0.165631	0.413669	0.335825	0.15528	0.159591	0.146377	0.03885	0.012475	0	0.0673945	0	0.104556	0.130651	0.115141	0.11773	0.145773	0.318059	0.249864	0.559324	0.939219	0.754803	0.150804	0.214617	0.110974	0.722235	1.88034	0.236945	0.879379	0.656771	0.19986	0.0833488	0.495634	0.0414823	0.760272	0.0525947
k__Bacteria;p__Actinobacteria;c__Acidimicrobiia;o__Acidimicrobiales;f__Microthrixaceae;g__Candidatus Microthrix	0.000632276	0.000512704	0	0.00537721	0	0.00117371	0.000470921	0	0	0	0	0	0	0	0	0	0	0	0.0159591	0	0	0	0	0	0	0	0	0	0.00470921	0	0	0	0	0	0	0	0	0	0	0.01221	0	0	0	0	0	0	0	0	0
k__Bacteria;p__Actinobacteria;c__Acidimicrobiia;o__Acidimicrobiales;f__ntu14;g__	0.00845949	0.010223	0.00303653	0	0	0.0139817	0.00496762	0.00546575	0	0	0.103842	0.0280938	0.084246	0	0	0.0179856	0	0.0310559	0.0478774	0	0	0	0	0	0	0	0.0261301	0	0.023546	0	0	0	0	0	0	0	0	0	0.0236798	0.01221	0	0	0	0	0	0.0236016	0	0	0
k__Bacteria;p__Actinobacteria;c__Acidimicrobiia;o__Acidimicrobiales;f__SC3-41;g__	0.0619072	0.0550665	0.0761147	0.0908205	0.0106293	0.0733658	0.00883334	0.135513	0.00186706	0	0.311526	0.421408	0.393148	0.120482	0.0276052	0.0359712	0.0216661	0.0776398	0.0319183	0	0	0.012475	0.00937119	0.0134789	0	0.0149365	0	0	0	0.0530082	0	0	0	0	0	0	0.0112956	0.0123305	0.0355198	0.04884	0	0	0.0262709	0	0	1.01487	0.0553097	0	0.122721
k__Bacteria;p__Actinobacteria;c__Acidimicrobiia;o__Acidimicrobiales;f__TK06;g__	0.00243997	0.0038448	0	0	0	0.0052866	0	0	0	0	0.0319514	0.0140469	0	0	0	0	0	0	0	0	0	0	0	0	0	0	0	0	0	0	0	0	0	0	0	0	0	0	0	0	0	0	0	0	0	0	0	0.08088	0
k__Bacteria;p__Actinobacteria;c__Acidimicrobiia;o__Acidimicrobiales;f__wb1_P06;g__	0.071585	0.104227	0.0148324	0.022309	0.00884956	0.13493	0.0217114	0.020153	0.00818175	0	0.415369	0.309032	0.224656	0.0133869	0.124224	0.0899281	0.0974976	0.015528	0.0159591	0	0	0	0.00937119	0.0808734	0	0.029873	0	0.0143926	0.0329644	0.0795123	0.01178	0	0.023801	0	0	0.0670241	0.0790692	0	0.0473597	0.15873	0	0.0146563	0.0131354	0	0	0.0236016	0.0138274	1.24555	0.0525947
k__Bacteria;p__Actinobacteria;c__Acidimicrobiia;o__Acidimicrobiales;f__ZA3409c;g__	0.00384802	0.00606355	0	0	0.0301081	0.00570176	0.0063255	0	0	0	0.0159757	0.0140469	0.0468033	0	0	0.0359712	0	0	0	0	0	0	0.00937119	0	0	0	0	0	0.0141276	0.0397562	0	0	0	0	0	0	0	0	0	0	0	0	0	0	0	0	0	0.016176	0
k__Bacteria;p__Actinobacteria;c__Acidimicrobiia;o__Acidimicrobiales;Other;Other	0.044455	0.0579386	0.0204314	0.0117082	0.0478072	0.0650969	0.0381567	0.0178625	0.0236424	0	0.0718907	0.0702346	0.056164	0	0.0138026	0.0539568	0.0433323	0	0.0319183	0	0	0	0	0.0269578	0	0.0597461	0	0	0	0	0.01178	0.032591	0.0833036	0.322018	0.0343092	0.100536	0.0112956	0.0493218	0.295998	0.29304	0.0364531	0.175876	0.223302	0	0	0.118008	0	0	0
k__Bacteria;p__Actinobacteria;c__Actinobacteria;o__;f__;g__	0.0082129	0.0124579	0	0.00537721	0	0.0051004	0.0304661	0	0	0	0.00798786	0.0280938	0	0.0133869	0	0	0	0	0.0159591	0	0	0	0	0	0	0	0.156781	0.0719632	0.0518013	0.0132521	0	0.0108637	0	0	0	0.016756	0	0	0.0118399	0.01221	0	0	0	0	0	0	0	0.016176	0
k__Bacteria;p__Actinobacteria;c__Actinobacteria;o__Actinomycetales;f__;g__	0.407072	0.581991	0.0832908	0.702966	2.12448	0.656351	0.391611	0.0919135	0.0725124	0.015909	2.83569	2.16323	2.62099	0.160643	0.331263	0.539568	0.844979	0.015528	0.462815	0.0243962	0	0.0873253	0.224909	0.512198	0.0565611	0.433159	0.862294	0.87795	0.852366	0.278293	0	0.0434546	0.0833036	0.120757	0	0.469169	0.338868	0.320592	0.639356	2.12454	0.0729062	0.219845	0.249573	0.029979	0.00926097	0.118008	0.0138274	0.145584	0.0175316
k__Bacteria;p__Actinobacteria;c__Actinobacteria;o__Actinomycetales;f__ACK-M1;g__	0.00161116	0.00253879	0	0.0457255	0	0.00349084	0	0	0	0	0	0	0	0	0	0	0	0	0	0	0	0	0	0	0	0	0	0	0	0	0	0	0	0	0	0.0837802	0	0	0	0	0	0	0	0	0	0	0	0	0
k__Bacteria;p__Actinobacteria;c__Actinobacteria;o__Actinomycetales;f__Actinomycetaceae;g__Actinomyces	0.00242358	0.00307167	0.00137005	0	0	0.00422355	0	0.00246609	0	0	0	0	0	0	0.0138026	0	0	0	0	0	0	0	0	0	0	0	0	0	0	0	0	0	0	0	0	0	0	0.0246609	0	0	0.0729062	0.0146563	0	0	0	0	0	0	0
k__Bacteria;p__Actinobacteria;c__Actinobacteria;o__Actinomycetales;f__Brevibacteriaceae;g__Brevibacterium	0.00429125	0.00641969	0.000627534	0	0	0.00882707	0	0.00112956	0	0	0	0.0280938	0	0	0	0	0	0	0	0	0	0	0	0	0	0	0	0	0	0	0	0	0	0	0	0.0670241	0.0112956	0	0	0	0.0182266	0	0	0	0	0	0	0.08088	0
k__Bacteria;p__Actinobacteria;c__Actinobacteria;o__Actinomycetales;f__Cellulomonadaceae;g__Actinotalea	0.0755418	0.113281	0.00523036	0	0	0.143439	0.0391483	0.00677736	0.00329662	0	0.623053	0.575924	0.486755	0.200803	0.0552105	0.179856	0.476655	0	0.0957549	0	0	0.0249501	0.149939	0.0943523	0.0226244	0.0149365	0.0522603	0.0143926	0.0329644	0	0	0	0	0	0.0114364	0.268097	0.0677736	0	0.0473597	0	0.109359	0.0293126	0.0131354	0	0	0	0	0.048528	0
k__Bacteria;p__Actinobacteria;c__Actinobacteria;o__Actinomycetales;f__Cellulomonadaceae;g__Demequina	0.246394	0.12581	0.460761	0.0174087	0	0.1597	0.0685978	0.382431	0.558673	0.803739	0	0.0280938	0.0374427	0.0133869	0.0552105	0.0359712	0.0541653	0.465839	0.36706	0.390339	0.893551	0	0.0187424	0	0	0.68708	0.0522603	0.0719632	0.0800565	0.0265041	0	0.369364	0.178508	0.0670871	0.388838	0.100536	2.08969	0.789149	0.130239	0.46398	0.883988	0.219845	0.118219	1.7088	0.222263	0.401227	0	0.258816	0.0175316
k__Bacteria;p__Actinobacteria;c__Actinobacteria;o__Actinomycetales;f__Cellulomonadaceae;Other	0.00936918	0.0139771	0.000555167	0	0	0.0187446	0.00273336	0	0.00124913	0.00249825	0.055915	0.0280938	0.0655247	0.0133869	0.0414079	0.0539568	0.0758314	0	0.0159591	0	0	0	0	0	0.0226244	0	0	0	0.00470921	0	0	0	0	0	0	0.0670241	0	0	0	0	0	0	0.0131354	0.009993	0	0	0	0	0
k__Bacteria;p__Actinobacteria;c__Actinobacteria;o__Actinomycetales;f__Corynebacteriaceae;g__Corynebacterium	0.0518358	0.0675049	0.0259889	0	0	0.0901509	0.00640395	0.0318434	0.0186706	0	0.00798786	0	0	0	0	0	0	0	0	0	0	0.012475	0	0	0.0113122	0.149365	0	0	0	0	0	0	0	0.0402522	0	0.787534	0.158138	0.160296	0.0473597	0	0.838422	0	0	0	0	0	0	0.452928	0
k__Bacteria;p__Actinobacteria;c__Actinobacteria;o__Actinomycetales;f__Dermabacteraceae;g__Brachybacterium	0.00186646	0.00294109	0	0	0	0.004044	0	0	0	0	0	0	0	0	0	0	0	0	0	0	0	0	0	0	0	0	0	0	0	0	0	0	0	0	0	0	0	0	0	0	0	0	0	0	0	0	0	0.097056	0
k__Bacteria;p__Actinobacteria;c__Actinobacteria;o__Actinomycetales;f__Dermacoccaceae;g__Dermacoccus	0.00341003	0.00537338	0	0	0	0.00644572	0.00226244	0	0	0	0	0	0	0	0	0	0	0	0	0	0	0	0	0	0.0226244	0	0	0	0	0	0	0	0	0	0	0	0	0	0	0	0.00911328	0	0	0	0	0	0	0.145584	0
k__Bacteria;p__Actinobacteria;c__Actinobacteria;o__Actinomycetales;f__Dietziaceae;g__Dietzia	0.0255922	0.0346434	0.0104202	0.00617742	0	0.0476346	0	0.0172626	0.00186706	0	0	0	0	0	0	0	0	0	0	0	0	0	0	0	0	0.0149365	0	0	0	0	0	0	0	0	0	0.217828	0	0.172626	0	0.01221	0.400984	0	0	0	0	0	0	0.48528	0
k__Bacteria;p__Actinobacteria;c__Actinobacteria;o__Actinomycetales;f__Frankiaceae;g__	0.000534597	0.000358786	0	0	0	0.00115829	0	0	0	0	0	0	0	0	0	0	0	0	0.0159591	0	0	0	0	0	0	0	0	0	0	0	0	0	0	0	0	0	0	0	0.0118399	0	0	0	0	0	0	0	0	0	0
k__Bacteria;p__Actinobacteria;c__Actinobacteria;o__Actinomycetales;f__Intrasporangiaceae;g__	0.0124666	0.0172263	0	0.0107544	0	0.0155356	0.0275409	0	0	0	0.0718907	0.0280938	0.0374427	0	0	0.0179856	0.0108331	0	0.0797957	0	0	0	0	0	0	0	0.0261301	0.129534	0.0847657	0.0132521	0	0.0217273	0	0	0	0.0335121	0	0	0	0.01221	0.0546797	0	0	0	0	0	0	0	0
k__Bacteria;p__Actinobacteria;c__Actinobacteria;o__Actinomycetales;f__Intrasporangiaceae;g__Knoellia	0.000555945	0	0.000719445	0	0	0.000664964	0	0	0.00161875	0.0032375	0	0	0	0	0	0	0	0	0.0159591	0	0.01295	0	0	0	0	0	0	0	0	0	0	0	0	0	0	0	0	0	0	0	0	0	0	0	0	0	0	0	0
k__Bacteria;p__Actinobacteria;c__Actinobacteria;o__Actinomycetales;f__Intrasporangiaceae;g__Kytococcus	0.001459	0.00229902	0	0	0	0.00316116	0	0	0	0	0	0	0	0	0	0	0	0	0	0	0	0	0	0	0	0	0	0	0	0	0	0	0	0	0	0	0	0	0	0	0.0273398	0	0	0	0	0	0	0.048528	0
k__Bacteria;p__Actinobacteria;c__Actinobacteria;o__Actinomycetales;f__Kineosporiaceae;g__	0.00383923	0.0030926	0.00542135	0	0	0.00366367	0.00141276	0.00975843	0	0	0	0.0140469	0.0187213	0.0267738	0	0	0	0	0	0	0	0	0	0	0	0	0	0	0.0141276	0	0	0	0	0	0	0	0	0.0739827	0	0.01221	0	0	0	0	0	0.0236016	0	0.016176	0
k__Bacteria;p__Actinobacteria;c__Actinobacteria;o__Actinomycetales;f__Microbacteriaceae;g__	0.00927603	0.0125842	0.00372644	0.498046	0	0.0173032	0	0.00451824	0.00273669	0.00249825	0.00798786	0	0.00936067	0.0133869	0	0	0	0	0	0	0	0	0	0	0	0	0	0	0	0	0	0	0.0119005	0	0	0.184316	0.0451824	0	0	0.01221	0	0.0146563	0	0.009993	0	0	0	0.032352	0
k__Bacteria;p__Actinobacteria;c__Actinobacteria;o__Actinomycetales;f__Microbacteriaceae;g__Candidatus Aquiluna	0.223422	0.348144	0.00717808	18.6641	0.00884956	0.477725	0.00233387	0.00545229	0.00933532	0	0	0	0	0.0267738	0.0828157	0.0179856	0	0	0	0	0	0.012475	0	0	0	0.0746826	0	0	0	0	0	0.0108637	0	0	0	2.81501	0	0.0369914	0	0.03663	0	0.0439689	0	0	0	0	0	1.22938	0.0175316
k__Bacteria;p__Actinobacteria;c__Actinobacteria;o__Actinomycetales;f__Microbacteriaceae;g__Clavibacter	0.00146879	0.00148819	0.00151483	0	0	0.00145761	0.00141276	0.00123305	0.00186706	0	0	0	0	0	0	0	0	0	0	0	0	0	0	0	0	0.0149365	0	0	0.0141276	0	0	0	0	0	0	0.016756	0	0.0123305	0	0	0.0182266	0	0	0	0	0	0	0	0
k__Bacteria;p__Actinobacteria;c__Actinobacteria;o__Actinomycetales;f__Microbacteriaceae;g__Salinibacterium	0.00137235	0.00216249	0	0	0	0	0.00713621	0	0	0	0	0	0	0	0	0	0	0	0	0	0	0	0	0	0	0	0.0522603	0.0143926	0.00470921	0	0	0	0	0	0	0	0	0	0	0	0	0	0	0	0	0	0	0	0
k__Bacteria;p__Actinobacteria;c__Actinobacteria;o__Actinomycetales;f__Microbacteriaceae;g__Yonghaparkia	0.130586	0.0677383	0.249516	0.158449	0.0106293	0.0904304	0.0128871	0.291594	0.196918	0.140214	0.00798786	0	0	0	0.0414079	0	0.0108331	0.574534	0.0638366	0.0121981	0.01295	0	0.00937119	0	0	0.179238	0	0	0	0	0.0235599	0.1195	0.285612	0	0.526075	0.217828	1.64916	0.443896	0.165759	0.26862	0.136699	0.249157	0.197031	0.359748	0.175959	0.0944064	0.0691372	0.258816	0.0701262
k__Bacteria;p__Actinobacteria;c__Actinobacteria;o__Actinomycetales;f__Microbacteriaceae;Other	0.00450267	0.00354755	0.00650388	0.162363	0	0.00442523	0.00108637	0.0072006	0.00563299	0.00554778	0	0	0	0	0.0138026	0	0	0.015528	0	0.0121981	0	0	0	0	0	0	0	0	0	0	0	0.0108637	0	0	0.0228728	0.016756	0.056478	0	0	0.01221	0	0.0146563	0	0.009993	0	0	0	0	0
k__Bacteria;p__Actinobacteria;c__Actinobacteria;o__Actinomycetales;f__Micrococcaceae;g__	0.0751618	0.109588	0.0153366	0.0107544	0	0.14395	0.0177562	0.0171504	0.0130695	0	0.0239636	0.0140469	0.0187213	0	0.0138026	0.0179856	0.0108331	0	0.0159591	0	0	0.012475	0	0	0.0339367	0.104556	0	0.0143926	0.00941841	0	0	0	0	0.107339	0	1.65885	0.146843	0.0246609	0.0236798	0.01221	1.21207	0.0146563	0	0	0	0	0	0.388224	0
k__Bacteria;p__Actinobacteria;c__Actinobacteria;o__Actinomycetales;f__Micrococcaceae;g__Arthrobacter	0.00183977	0.00255675	0.000627534	0	0	0.00351553	0	0.00112956	0	0	0.00798786	0	0.00936067	0	0	0	0	0	0	0	0	0	0	0	0	0	0	0	0	0	0	0	0	0	0	0.0670241	0.0112956	0	0	0	0	0	0	0	0	0	0	0	0
k__Bacteria;p__Actinobacteria;c__Actinobacteria;o__Actinomycetales;f__Micrococcaceae;g__Citricoccus	0.000525766	0.00082848	0	0	0	0.00113916	0	0	0	0	0	0	0	0	0	0	0	0	0	0	0	0	0	0	0	0	0	0	0	0	0	0	0	0	0	0	0	0	0	0	0.0273398	0	0	0	0	0	0	0	0
k__Bacteria;p__Actinobacteria;c__Actinobacteria;o__Actinomycetales;f__Micrococcaceae;g__Kocuria	0.00981029	0.0141798	0.00234464	0	0	0.017455	0.00490107	0.00123305	0.00373413	0	0	0	0	0	0	0	0	0	0	0	0	0	0	0	0.0113122	0.029873	0	0	0	0	0	0.0108637	0	0.0268348	0	0.268097	0	0.0123305	0	0	0.118473	0	0	0	0	0	0	0.032352	0
k__Bacteria;p__Actinobacteria;c__Actinobacteria;o__Actinomycetales;f__Micrococcaceae;g__Micrococcus	0.0470417	0.0475534	0.0487171	0	0	0.0597953	0.0134174	0.0533368	0.0429425	0	0.00798786	0	0	0	0	0	0	0	0	0	0	0	0	0	0	0.34354	0	0	0	0	0	0	0	0.134174	0	0.636729	0.0790692	0.419236	0.0355198	0.01221	0.464777	0.0146563	0.0131354	0	0	0	0	0.226464	0.0350631
k__Bacteria;p__Actinobacteria;c__Actinobacteria;o__Actinomycetales;f__Micrococcaceae;g__Rothia	0.00491433	0.0077438	0	0	0	0.00841149	0.00536697	0	0	0	0.0239636	0	0.0187213	0	0	0	0.0108331	0	0	0	0	0	0	0	0	0	0	0	0	0	0	0	0	0.0536697	0	0.117292	0	0	0	0	0	0	0	0	0	0	0	0	0
k__Bacteria;p__Actinobacteria;c__Actinobacteria;o__Actinomycetales;f__Micrococcaceae;Other	0.0107042	0.0165249	0.000627534	0	0	0.0212131	0.0036206	0.00112956	0	0	0	0	0	0	0	0	0	0	0	0	0	0	0.00937119	0	0	0	0	0	0	0	0	0	0	0.0268348	0	0.284853	0.0112956	0	0	0	0.209605	0.0146563	0	0	0	0	0	0	0
k__Bacteria;p__Actinobacteria;c__Actinobacteria;o__Actinomycetales;f__Micromonosporaceae;g__	0.000503355	0.000793165	0	0	0	0.000698168	0.000941841	0	0	0	0	0	0	0	0	0	0	0	0	0	0	0	0	0	0	0	0	0	0.00941841	0	0	0	0	0	0	0.016756	0	0	0	0	0	0	0	0	0	0	0	0	0
k__Bacteria;p__Actinobacteria;c__Actinobacteria;o__Actinomycetales;f__Micromonosporaceae;g__Actinoplanes	0.000553563	0.000872281	0	0	0	0	0.00287853	0	0	0	0	0	0	0	0	0	0	0	0	0	0	0	0	0	0	0	0	0.0287853	0	0	0	0	0	0	0	0	0	0	0	0	0	0	0	0	0	0	0	0	0
k__Bacteria;p__Actinobacteria;c__Actinobacteria;o__Actinomycetales;f__Micromonosporaceae;g__Pilimelia	0.000753869	0.00118791	0	0	0	0.000332827	0.00312133	0	0	0	0.00798786	0	0	0	0	0	0	0	0	0	0	0	0	0	0	0	0	0	0.00470921	0.0265041	0	0	0	0	0	0	0	0	0	0	0	0	0	0	0	0	0	0	0
k__Bacteria;p__Actinobacteria;c__Actinobacteria;o__Actinomycetales;f__Mycobacteriaceae;g__Mycobacterium	0.0689907	0.0990225	0.0151054	0.033694	0.0442478	0.110619	0.0660755	0.0252643	0.00240675	0.00481349	0.607077	0.519736	0.571001	0.0803213	0.124224	0.125899	0.194995	0	0.0478774	0	0	0.012475	0.046856	0.0673945	0.0113122	0	0.130651	0.115141	0.164822	0.0795123	0	0.032591	0	0	0	0.100536	0.203321	0.0493218	0.0355198	0.03663	0.100246	0	0.0262709	0.009993	0.00926097	0	0	0.016176	0
k__Bacteria;p__Actinobacteria;c__Actinobacteria;o__Actinomycetales;f__Nakamurellaceae;g__	0.00787869	0.0112777	0.00208487	0.0169318	0.0106293	0.00375718	0.0281992	0.00225912	0.00186706	0	0.0239636	0.0140469	0	0	0	0.0179856	0	0	0	0	0	0	0	0.0134789	0	0.0149365	0.156781	0.0287853	0.0612197	0	0	0.0217273	0	0	0	0	0.0225912	0	0	0.02442	0	0	0	0	0	0	0	0	0
k__Bacteria;p__Actinobacteria;c__Actinobacteria;o__Actinomycetales;f__Nocardiaceae;g__Nocardia	9.05617e-05	0.000142703	0	0.00537721	0	0	0.000470921	0	0	0	0	0	0	0	0	0	0	0	0	0	0	0	0	0	0	0	0	0	0.00470921	0	0	0	0	0	0	0	0	0	0	0	0	0	0	0	0	0	0	0	0
k__Bacteria;p__Actinobacteria;c__Actinobacteria;o__Actinomycetales;f__Nocardiaceae;g__Rhodococcus	0.0103776	0.014547	0.00331014	0	0	0.0192063	0.00191018	0.00595826	0	0	0.143781	0.140469	0.149771	0	0	0	0	0	0	0	0	0	0	0	0	0	0	0.0143926	0.00470921	0	0	0	0	0	0	0	0.0225912	0.0369914	0	0	0	0	0	0	0	0	0	0	0
k__Bacteria;p__Actinobacteria;c__Actinobacteria;o__Actinomycetales;f__Nocardioidaceae;g__	0.00414701	0.00421382	0.00425493	0.00537721	0	0.00355357	0.00537702	0.00616523	0.00186706	0	0	0.0280938	0	0	0	0	0	0	0	0	0	0	0	0	0.0226244	0.0149365	0	0	0.00941841	0	0	0.0217273	0	0	0	0.0335121	0	0.0616523	0.0236798	0	0	0	0	0	0	0	0	0	0
k__Bacteria;p__Actinobacteria;c__Actinobacteria;o__Actinomycetales;f__Nocardioidaceae;g__Aeromicrobium	0.0053981	0.00605901	0.00359971	0.00537721	0	0.00753263	0.00351233	0.00349217	0.00373413	0	0	0	0.0187213	0	0	0	0	0	0.0159591	0	0	0	0	0	0.0113122	0.029873	0	0.0143926	0.00941841	0	0	0	0	0	0	0.100536	0.0225912	0.0123305	0	0	0.0455664	0	0	0	0	0	0	0	0
k__Bacteria;p__Actinobacteria;c__Actinobacteria;o__Actinomycetales;f__Nocardioidaceae;g__Friedmanniella	0.000350511	0.00055232	0	0	0	0.00075944	0	0	0	0	0	0	0	0	0	0	0	0	0	0	0	0	0	0	0	0	0	0	0	0	0	0	0	0	0	0	0	0	0	0	0.0182266	0	0	0	0	0	0	0	0
k__Bacteria;p__Actinobacteria;c__Actinobacteria;o__Actinomycetales;f__Nocardioidaceae;g__Nocardioides	0.00228675	0.00360337	0	0	0	0.00269721	0.0054178	0	0	0	0.00798786	0.0140469	0	0.0133869	0	0	0	0	0	0	0	0.012475	0	0	0	0	0.0261301	0	0.00470921	0	0	0.0108637	0	0	0	0	0	0	0	0	0	0	0.0131354	0	0	0	0	0.016176	0
k__Bacteria;p__Actinobacteria;c__Actinobacteria;o__Actinomycetales;f__Propionibacteriaceae;g__	0.00132236	0.0013808	0.00128867	0	0	0.0018986	0	0.00112956	0.00148756	0	0	0	0	0	0	0	0	0	0	0	0	0	0	0	0	0	0	0	0	0	0	0	0.0119005	0	0	0	0.0112956	0	0	0	0.0455664	0	0	0	0	0	0	0	0
k__Bacteria;p__Actinobacteria;c__Actinobacteria;o__Actinomycetales;f__Propionibacteriaceae;g__Microlunatus	0.000729096	0.000401577	0.00137005	0	0	0	0.00132521	0.00246609	0	0	0	0	0	0	0	0	0	0	0	0	0	0	0	0	0	0	0	0	0	0.0132521	0	0	0	0	0	0	0	0.0246609	0	0	0	0	0	0	0	0	0	0	0
k__Bacteria;p__Actinobacteria;c__Actinobacteria;o__Actinomycetales;f__Propionibacteriaceae;g__Propionibacterium	0.0860456	0.0868495	0.0893521	0	0	0.117829	0.0038147	0.139923	0.0261389	0	0	0.0140469	0	0.0133869	0	0.0179856	0	0	0	0	0	0	0	0	0.0113122	0.209111	0	0	0	0	0	0	0	0.0268348	0	0.821046	0.530893	0.850801	0.177599	0.01221	1.63128	0.0293126	0.0262709	0	0	0	0	0.032352	0.0175316
k__Bacteria;p__Actinobacteria;c__Actinobacteria;o__Actinomycetales;f__Pseudonocardiaceae;g__	0.0237189	0.0350335	0.0042932	0.0528728	0.0602161	0.0338064	0.0344752	0.00175316	0.00746826	0	0.183721	0.126422	0.131049	0.0401606	0.0414079	0.0179856	0.14083	0	0	0	0	0.012475	0.0187424	0.0134789	0.0226244	0.0597461	0.104521	0.0431779	0.0706381	0.0265041	0	0.032591	0	0	0	0	0	0	0.0355198	0.04884	0	0.0146563	0.0131354	0	0	0	0	0	0.0175316
k__Bacteria;p__Actinobacteria;c__Actinobacteria;o__Actinomycetales;f__Pseudonocardiaceae;g__Pseudonocardia	0.00412854	0.00602196	0	0	0	0.00760123	0.00322542	0	0	0	0.00798786	0.0140469	0.0374427	0	0	0	0.0108331	0	0.0159591	0	0	0	0	0	0	0	0	0	0.0188368	0	0	0	0	0.0134174	0	0	0	0	0.0118399	0	0.0546797	0	0	0	0	0	0	0.016176	0
k__Bacteria;p__Actinobacteria;c__Actinobacteria;o__Actinomycetales;f__Sanguibacteraceae;g__Sanguibacter	0.000644463	0.00101552	0	0	0	0.00139634	0	0	0	0	0	0	0	0	0	0	0	0	0	0	0	0	0	0	0	0	0	0	0	0	0	0	0	0	0	0.0335121	0	0	0	0	0	0	0	0	0	0	0	0	0
k__Bacteria;p__Actinobacteria;c__Actinobacteria;o__Actinomycetales;f__Streptomycetaceae;Other	0.00233511	0.00367957	0	0	0	0.00207034	0.00717378	0	0	0	0	0	0	0	0	0	0	0	0	0	0	0	0	0	0	0	0	0.0287853	0.0188368	0.0132521	0	0.0108637	0	0	0	0.0335121	0	0	0	0	0	0	0	0	0	0	0	0.016176	0
k__Bacteria;p__Actinobacteria;c__Actinobacteria;o__Actinomycetales;f__Thermomonosporaceae;Other	0.000592364	0.000933423	0	0	0	0.00128346	0	0	0	0	0	0.0140469	0	0	0	0	0	0	0	0	0	0	0	0	0	0	0	0	0	0	0	0	0	0	0	0.016756	0	0	0	0	0	0	0	0	0	0	0	0	0
k__Bacteria;p__Actinobacteria;c__Actinobacteria;o__Actinomycetales;Other;Other	0.0167294	0.0207388	0.00942153	0.0458952	0.138131	0.0273911	0.00429525	0.0104765	0.00810282	0.0132305	0.0718907	0.0561877	0.0936067	0.0133869	0.0138026	0.0179856	0.0324992	0	0.0159591	0	0.01295	0	0	0	0	0	0	0	0.0188368	0.0132521	0	0.0108637	0.0119005	0	0	0.16756	0.0677736	0.0369914	0.0118399	0.0610501	0.0546797	0.0293126	0	0.039972	0	0	0	0	0
k__Bacteria;p__Actinobacteria;c__Actinobacteria;o__Bifidobacteriales;f__Bifidobacteriaceae;g__Gardnerella	0.000524365	0	0.00151483	0	0	0	0	0.00123305	0.00186706	0	0	0	0	0	0	0	0	0	0	0	0	0	0	0	0	0.0149365	0	0	0	0	0	0	0	0	0	0	0	0.0123305	0	0	0	0	0	0	0	0	0	0	0
k__Bacteria;p__Actinobacteria;c__Actinobacteria;o__WCHB1-81;f__At425_EubF1;g__	0.329068	0.51726	0.00144333	0	0.104464	0.692364	0.0468816	0.00259799	0	0	0.623053	0.632111	0.730132	5.4083	2.42926	1.27698	2.15578	0	0.0159591	0	0	0.237026	0.15931	0.0404367	0.0226244	0	0	0	0.00941841	0	0	0	0	0	0	0.519437	0.0112956	0	0.0236798	0.01221	0.966007	0.0293126	0.0262709	0	0	0	0	0.016176	0
k__Bacteria;p__Actinobacteria;c__Actinobacteria;Other;Other;Other	0.00634662	0.0100007	0	0	0.0106293	0.0126987	0.00252563	0	0	0	0.0479272	0.0280938	0.0187213	0.0267738	0.0138026	0.0179856	0.0433323	0	0	0	0	0	0	0	0	0	0	0.0143926	0	0	0	0.0108637	0	0	0	0.016756	0	0	0.0236798	0.03663	0	0	0	0	0	0	0	0	0
k__Bacteria;p__Actinobacteria;c__MB-A2-108;o__;f__;g__	0.000181123	0.000285406	0	0	0	0	0.000941841	0	0	0	0	0	0	0	0	0	0	0	0	0	0	0	0	0	0	0	0	0	0.00941841	0	0	0	0	0	0	0	0	0	0	0	0	0	0	0	0	0	0	0	0
k__Bacteria;p__Actinobacteria;c__MB-A2-108;o__0319-7L14;f__;g__	0.023348	0.0349197	0.00254374	0.00537721	0	0.0110659	0.0902728	0.00338868	0.00148756	0	0.0159757	0.0280938	0.0468033	0	0	0.0179856	0.0108331	0	0.0159591	0	0	0	0	0	0.0113122	0	0.182911	0.302245	0.306098	0.0132521	0	0.0869093	0.0119005	0	0	0.016756	0.0338868	0	0.0118399	0.03663	0	0	0	0	0	0	0	0.064704	0
k__Bacteria;p__Actinobacteria;c__Nitriliruptoria;o__Euzebyales;f__Euzebyaceae;g__Euzebya	0.000492835	0.000776589	0	0	0	0.000508751	0.00134174	0	0	0	0	0	0	0	0	0	0	0	0	0	0	0	0	0	0	0	0	0	0	0	0	0	0	0.0134174	0	0	0	0	0	0.01221	0	0	0	0	0	0	0	0	0
k__Bacteria;p__Actinobacteria;c__Nitriliruptoria;o__Nitriliruptorales;f__Nitriliruptoraceae;g__	0.286085	0.307635	0.233212	0.00585412	0	0.394137	0.121932	0.27607	0.17964	0.2009	0.0159757	0.0280938	0.056164	0.147256	0.193237	0.503597	0.194995	0.0621118	0.526652	0.19517	0.1295	0	0	0.0134789	0.0452489	0.0597461	0.0261301	0.0575705	0.0188368	0.0530082	0.188479	0.1195	0.202309	0.885549	0.182983	0.318365	0.293686	0.160296	0.509117	0.830281	0.328078	0.879379	0.880074	0.469671	0.00926097	0.873259	0.0414823	0.129408	0.0350631
k__Bacteria;p__Actinobacteria;c__Nitriliruptoria;o__Nitriliruptorales;f__Nitriliruptoraceae;g__Nitriliruptor	0.000742634	0	0.00214539	0	0	0	0	0	0.00482712	0	0	0	0	0	0	0	0	0	0	0	0	0	0	0	0	0.0149365	0	0	0	0	0.01178	0	0.0119005	0	0	0	0	0	0	0	0	0	0	0	0	0	0	0	0
k__Bacteria;p__Actinobacteria;c__OPB41;o__;f__;g__	0.28927	0.441172	0.00734995	0	0.0478072	0.483964	0.329462	0.0111258	0.00263012	0.00231524	0.615065	0.435454	0.56164	1.98126	0.57971	0.44964	0.95331	0	0.351101	0	0	0.162176	0.337363	0.431325	1.44796	0	0.182911	0.115141	0.131858	0.437318	0.01178	0.0217273	0	0.0268348	0	0.134048	0.0225912	0.0739827	0.319678	2.94261	0.0455664	0.263814	0.236438	0	0.00926097	0	0	0.016176	0
k__Bacteria;p__Actinobacteria;c__Thermoleophilia;o__Gaiellales;f__;g__	0.0357478	0.0514173	0.00368666	0	0.0194788	0.0613955	0.0319032	0.00663599	0	0	0.175733	0.112375	0.177853	0.0267738	0.0414079	0.125899	0.0866645	0	0.0957549	0	0	0.012475	0	0	0	0	0.0522603	0.0431779	0.0659289	0.0397562	0	0.065182	0	0.0402522	0	0	0	0.0369914	0.153919	0.17094	0	0.0146563	0.0525417	0	0	0	0	0.145584	0
k__Bacteria;p__Actinobacteria;c__Thermoleophilia;o__Gaiellales;f__AK1AB1_02E;g__	0.00395941	0.00485711	0.0025336	0.00617742	0.0194788	0.00267781	0.00960172	0.00112956	0.00428866	0	0.0239636	0.0280938	0	0	0	0	0	0	0	0	0	0	0	0	0	0	0.0261301	0.0143926	0.00470921	0.0265041	0	0.0108637	0	0.0134174	0.0343092	0	0.0112956	0	0	0.01221	0	0	0	0	0	0	0	0	0
k__Bacteria;p__Actinobacteria;c__Thermoleophilia;o__Gaiellales;f__Gaiellaceae;g__	0.0169553	0.0258916	0.000627534	0.00585412	0.0283284	0.0180013	0.043835	0.00112956	0	0	0.0718907	0.0561877	0.0655247	0	0	0.0359712	0.0108331	0	0.0159591	0	0	0	0.00937119	0	0	0	0.156781	0.0575705	0.103603	0.0132521	0	0.0977729	0	0	0	0	0.0112956	0	0.0355198	0.04884	0	0.0293126	0	0	0	0	0	0.048528	0
k__Bacteria;p__Actinobacteria;c__Thermoleophilia;o__Solirubrobacterales;f__;g__	1.0208	1.17415	0.71923	0.0900203	0.552379	1.48012	0.461256	1.19532	0.124121	0.00786799	2.40435	2.10704	2.37761	0.401606	0.731539	2.19424	1.1483	1.80124	1.38845	0	0.01295	0.0623752	0.0937119	0.24262	0.0678733	0.29873	0.235171	0.172712	0.263716	0.318049	0.176699	0.271592	0.440319	2.88474	0.0457457	1.44102	0.801988	0.752158	3.91901	4.31013	0.874875	3.4882	4.1902	0	0.0185219	7.97734	0.262721	1.24555	0.0525947
k__Bacteria;p__Actinobacteria;c__Thermoleophilia;o__Solirubrobacterales;f__Conexibacteraceae;g__	0.000693651	0.00109303	0	0	0	0.00150291	0	0	0	0	0.00798786	0	0.028082	0	0	0	0	0	0	0	0	0	0	0	0	0	0	0	0	0	0	0	0	0	0	0	0	0	0	0	0	0	0	0	0	0	0	0	0
k__Bacteria;p__Actinobacteria;c__Thermoleophilia;o__Solirubrobacterales;f__Patulibacteraceae;g__	0.00195987	0.00308827	0	0	0	0.00276519	0.00355485	0	0	0	0.00798786	0	0.0187213	0	0	0	0.0108331	0	0	0	0	0	0	0	0	0	0.0261301	0	0.00941841	0	0	0	0	0	0	0	0	0	0.0118399	0	0.00911328	0	0	0	0	0	0	0	0
k__Bacteria;p__Actinobacteria;c__Thermoleophilia;o__Solirubrobacterales;f__Solirubrobacteraceae;g__	0.00432006	0.00529689	0.0018826	0	0	0.00564173	0.00553551	0.00338868	0	0	0	0	0	0	0	0	0.0108331	0	0.0159591	0	0	0	0	0	0	0	0	0.0143926	0.0141276	0	0	0	0	0.0268348	0	0.0670241	0.0338868	0	0	0	0	0.0146563	0	0	0	0	0	0	0
k__Bacteria;p__Actinobacteria;Other;Other;Other;Other	0.00804387	0.0100678	0.00478023	0	0	0.0121801	0.00399154	0.00236261	0.00780225	0	0	0.0280938	0.00936067	0.0133869	0	0.0179856	0.0108331	0	0	0	0	0	0	0.0134789	0	0.0149365	0	0	0.00470921	0	0.01178	0.0217273	0.0357015	0	0	0	0.0112956	0.0123305	0.0236798	0.0732601	0	0.0146563	0	0	0	0	0	0	0
k__Bacteria;p__AD3;c__ABS-6;o__;f__;g__	0.00246196	0.00387946	0	0	0.00884956	0.000780056	0.0109301	0	0	0	0	0	0.0187213	0	0	0	0	0	0	0	0	0	0	0	0	0	0.0522603	0.0287853	0.0282552	0	0	0	0	0	0	0	0	0	0	0	0	0	0	0	0	0	0	0	0
k__Bacteria;p__AD3;c__JG37-AG-4;o__;f__;g__	0.000270574	0.00042636	0	0	0	0.000390028	0.000470921	0	0	0	0	0	0.00936067	0	0	0	0	0	0	0	0	0	0	0	0	0	0	0	0.00470921	0	0	0	0	0	0	0	0	0	0	0	0	0	0	0	0	0	0	0	0
k__Bacteria;p__Armatimonadetes;c__[Fimbriimonadia];o__[Fimbriimonadales];f__;g__	0.00622154	0.00980363	0	0	0	0.01348	0	0	0	0	0	0	0	0	0	0	0	0	0	0	0	0	0	0	0	0	0	0	0	0	0	0	0	0	0	0	0	0	0	0	0	0	0	0	0	0	0	0.32352	0
k__Bacteria;p__Bacteroidetes;c__[Rhodothermi];o__[Rhodothermales];f__[Balneolaceae];g__	1.03731	0.388661	2.24599	0	0	0.479991	0.199228	3.16911	1.09209	1.16874	0	0.0140469	0.0187213	0.0133869	0.179434	0.0539568	0.0216661	0.481366	0.686243	2.5616	0.3885	0.012475	0	0	0	1.50859	0.0522603	0.0863558	0.136567	0.318049	0.376958	0.608365	1.84458	0.77821	0.331656	0.402145	8.76539	4.40197	1.59839	2.10012	0.893101	1.26044	1.01143	1.54892	0.175959	0.637243	0	1.9573	0.0701262
k__Bacteria;p__Bacteroidetes;c__[Rhodothermi];o__[Rhodothermales];f__[Balneolaceae];g__Balneola	0.00143734	0.00181992	0.000815794	0	0	0.00250239	0	0.00146843	0	0	0.00798786	0.0140469	0	0.0133869	0.0138026	0	0.0108331	0	0	0	0	0	0	0	0	0	0	0	0	0	0	0	0	0	0	0	0	0	0	0	0	0	0	0	0	0	0	0	0
k__Bacteria;p__Bacteroidetes;c__[Rhodothermi];o__[Rhodothermales];f__[Balneolaceae];g__KSA1	0.302845	0.432273	0.0770667	0	0	0.489836	0.260469	0.0224912	0.145286	0	0	0	0	0	0	0.107914	0.0216661	0	0.0957549	0	0	0	0	0	0	0.0448096	0.0522603	0	0.023546	0	0.0235599	0.0869093	1.07105	2.44197	0.0228728	0.0335121	0.10166	0.0369914	0.0828795	0.14652	0	0.0732815	0.0525417	0	0	0	0	10.7409	0.0350631
k__Bacteria;p__Bacteroidetes;c__[Rhodothermi];o__[Rhodothermales];f__[Balneolaceae];Other	0.000622154	0.000980363	0	0	0	0.001348	0	0	0	0	0	0	0	0	0	0	0	0	0	0	0	0	0	0	0	0	0	0	0	0	0	0	0	0	0	0	0	0	0	0	0	0	0	0	0	0	0	0.032352	0
k__Bacteria;p__Bacteroidetes;c__[Rhodothermi];o__[Rhodothermales];f__Rhodothermaceae;g__	0.00268255	0.00422705	0	0.0237398	0.0265487	0.00452722	0.00308393	0	0	0	0.0159757	0.0421408	0.00936067	0	0	0	0	0	0	0	0	0	0	0	0	0	0.0261301	0	0.00470921	0	0	0	0	0	0	0.016756	0	0	0	0.02442	0	0	0	0	0	0	0	0	0
k__Bacteria;p__Bacteroidetes;c__[Rhodothermi];o__[Rhodothermales];f__Rhodothermaceae;g__Rubricoccus	0.00253133	0.00398876	0	0	0	0.00548454	0	0	0	0	0.0239636	0.0421408	0.0655247	0	0	0	0	0	0	0	0	0	0	0	0	0	0	0	0	0	0	0	0	0	0	0	0	0	0	0	0	0	0	0	0	0	0	0	0
k__Bacteria;p__Bacteroidetes;c__[Rhodothermi];o__[Rhodothermales];Other;Other	0.000668431	0	0.00193102	0	0	0	0	0.00347584	0	0	0	0	0	0	0	0	0	0	0	0	0	0	0	0	0	0	0	0	0	0	0	0	0	0	0	0	0	0	0	0	0	0	0	0	0	0	0	0	0
k__Bacteria;p__Bacteroidetes;c__[Saprospirae];o__[Saprospirales];f__;g__	0.000763687	0.000829735	0.000685025	0.0120315	0.00884956	0.00114089	0	0.00123305	0	0	0	0	0	0	0	0	0	0	0	0	0	0	0	0	0	0	0	0	0	0	0	0	0	0	0	0	0	0.0123305	0	0	0	0	0	0	0	0	0	0	0
k__Bacteria;p__Bacteroidetes;c__[Saprospirae];o__[Saprospirales];f__Chitinophagaceae;g__	0	0	0	0.0107544	0.00884956	0	0	0	0	0	0	0	0	0	0	0	0	0	0	0	0	0	0	0	0	0	0	0	0	0	0	0	0	0	0	0	0	0	0	0	0	0	0	0	0	0	0	0	0
k__Bacteria;p__Bacteroidetes;c__[Saprospirae];o__[Saprospirales];f__Saprospiraceae;g__	0.065918	0.0534105	0.0907373	0.212682	0.0495869	0.0693854	0.0129215	0.131031	0.0403697	0	0.151769	0.0842815	0.131049	0	0.0690131	0.0179856	0.0216661	0.108696	0.0319183	0	0	0	0.00937119	0.0269578	0	0.0149365	0.0261301	0	0	0.0265041	0	0	0.273712	0.0402522	0.0343092	0.0670241	0.0225912	0.160296	0	0.01221	0	0.0146563	0.0131354	0	0	0.165211	0.0414823	0.582336	0.753857
k__Bacteria;p__Bacteroidetes;c__[Saprospirae];o__[Saprospirales];f__Saprospiraceae;g__Lewinella	0.00680743	0.00112262	0.0176078	0	0	0.00154361	0	0.0287067	0.00373413	0	0	0	0	0	0	0	0	0.0776398	0	0	0	0	0	0	0	0.029873	0	0	0	0	0	0	0	0	0	0	0	0.110974	0	0	0	0	0.0131354	0	0	0	0.0138274	0.016176	0.0701262
k__Bacteria;p__Bacteroidetes;c__[Saprospirae];o__[Saprospirales];f__Saprospiraceae;g__Saprospira	0.00557063	0.0082467	0.000973975	0	0	0.000818153	0.0252505	0.00175316	0	0	0	0	0	0	0	0	0	0	0	0	0	0.199601	0.0281136	0.0134789	0.0113122	0	0	0	0	0	0	0	0	0	0	0	0	0	0	0	0	0	0	0	0	0	0	0	0.0175316
k__Bacteria;p__Bacteroidetes;c__[Saprospirae];o__[Saprospirales];Other;Other	0.000302656	0.000476913	0	0	0	0.000655755	0	0	0	0	0	0	0	0	0	0	0	0	0	0	0	0	0	0	0	0	0	0	0	0	0	0	0	0	0	0	0	0	0	0	0	0	0	0	0	0	0	0	0
k__Bacteria;p__Bacteroidetes;c__Bacteroidia;o__Bacteroidales;f__;g__	1.64522	2.34443	0.215344	0.134539	4.26279	2.48709	2.19849	0.218423	0.211495	0.024987	3.77027	4.12979	3.65066	10.589	1.62871	4.20863	10.5297	0.0465839	4.30897	0.0243962	0	2.60729	3.67351	3.08667	1.42534	0.866318	2.97883	2.79217	3.10808	1.07342	0.0235599	0.434546	0.70213	0.805045	0	0.0670241	0.316277	0.147965	0.343358	0.927961	0.519457	0.498315	0.643636	0.019986	0.0555658	0.566439	0.0276549	0.226464	0.0525947
k__Bacteria;p__Bacteroidetes;c__Bacteroidia;o__Bacteroidales;f__GZKB119;g__	0.0656352	0.0935285	0.0172573	0	0	0.0100827	0.286042	0	0.0388289	0	0	0	0.0374427	0.0133869	0.0552105	0.0179856	0.0216661	0	0.0159591	0	0	0.199601	0.0374848	0.0269578	0.113122	0.29873	0.209041	0.187104	0.343772	0.331301	0	0.0434546	0.0119005	1.36858	0	0	0	0	0	0	0	0.0146563	0.0656771	0	0	0	0	0	0
k__Bacteria;p__Bacteroidetes;c__Bacteroidia;o__Bacteroidales;f__Marinilabiaceae;g__	0.398558	0.4791	0.0833015	0	0	0.485883	0.756437	0.108578	0.051706	0.0825251	0.0399393	0.0561877	0.056164	1.75368	0.138026	0.0539568	0.823313	0	3.41526	0.317151	0.01295	0.873253	1.87424	1.49616	1.04072	0.0597461	0.548733	0.777202	0.687544	0.198781	0	0.0543183	0.023801	0.0134174	0	0	0.0338868	0	0	0.01221	0	0	0.0262709	0	0	0.259618	0	0.048528	0
k__Bacteria;p__Bacteroidetes;c__Bacteroidia;o__Bacteroidales;f__ML635J-40;g__	9.19124	13.3505	1.78225	0.071389	0	11.8737	16.0894	2.47552	0.915654	0.573152	7.83609	7.13583	7.75063	5.87684	4.56867	5.34173	6.62983	0.0931677	5.29844	1.51256	0.530951	17.49	20.2605	20.744	4.27602	3.28603	24.8498	26.0363	23.5178	9.19693	1.07198	13.0473	0.583125	1.47592	0.0914913	0.837802	0.271095	1.28237	8.52475	7.60684	2.11428	6.61	9.56259	0.239832	0.00926097	1.32169	0	1.00291	0.0701262
k__Bacteria;p__Bacteroidetes;c__Bacteroidia;o__Bacteroidales;f__Porphyromonadaceae;g__	0.00164936	0.00259899	0	0	0	0.00279267	0.00187424	0	0	0	0	0	0	0	0	0	0	0	0	0	0	0	0.0187424	0	0	0	0	0	0	0	0	0	0	0	0	0.0670241	0	0	0	0	0	0	0	0	0	0	0	0	0
k__Bacteria;p__Bacteroidetes;c__Bacteroidia;o__Bacteroidales;f__Porphyromonadaceae;g__Paludibacter	0.0458154	0.0721939	0	0	0	0.0984857	0.00187424	0	0	0	0.055915	0	0.0187213	1.79384	0.0276052	0.0179856	0.0216661	0	0	0	0	0	0.0187424	0	0	0	0	0	0	0	0	0	0	0	0	0	0	0	0	0	0	0	0	0	0	0	0	0	0
k__Bacteria;p__Bacteroidetes;c__Bacteroidia;o__Bacteroidales;f__Rikenellaceae;g__Blvii28	0.00600185	0.00945746	0	0	0	0.00178922	0.0269155	0	0	0	0	0	0.0187213	0.0133869	0	0	0.0108331	0	0	0	0	0.187126	0.0281136	0.0539156	0	0	0	0	0	0	0	0	0	0	0	0	0	0	0	0	0	0	0	0	0	0	0	0	0
k__Bacteria;p__Bacteroidetes;c__Bacteroidia;o__Bacteroidales;f__SB-1;g__	0.0344545	0.052841	0	0	0.0106293	0.0719376	0.00651295	0	0	0	0.383417	0.435454	0.224656	0.174029	0.0690131	0.0539568	0.119164	0	0.0478774	0	0	0	0.0374848	0	0	0	0	0.0143926	0	0.0132521	0	0	0	0	0	0	0	0	0	0	0.00911328	0	0	0	0	0	0	0	0
k__Bacteria;p__Bacteroidetes;c__Bacteroidia;o__Bacteroidales;f__VC21_Bac22;g__	0	0	0	0	0.0176991	0	0	0	0	0	0	0	0	0	0	0	0	0	0	0	0	0	0	0	0	0	0	0	0	0	0	0	0	0	0	0	0	0	0	0	0	0	0	0	0	0	0	0	0
k__Bacteria;p__Bacteroidetes;c__Bacteroidia;o__Bacteroidales;Other;Other	0.0727103	0.0914577	0.0352867	0	0	0.0612206	0.167648	0.0386321	0.0311048	0.00609905	0.00798786	0	0.00936067	0.0937082	0.0138026	0	0.0324992	0	0.127673	0.0243962	0	0.0623752	0.0749695	0.0808734	0.0113122	0.0597461	0.470342	0.388601	0.287262	0.119268	0.141359	0.141228	0.0119005	0.0402522	0.0114364	0	0.0112956	0.0123305	0.153919	0.0976801	0.0364531	0.102594	0.249573	0	0	0	0	0	0
k__Bacteria;p__Bacteroidetes;c__BME43;o__;f__;g__	0.00850796	0.000656261	0.0233754	0	0	0.000902359	0	0.0420757	0	0	0	0	0	0	0	0	0	0	0	0	0	0	0	0	0	0	0	0	0	0	0	0	0	0	0	0	0	0	0	0	0	0	0	0	0	0	0	0	0.420757
k__Bacteria;p__Bacteroidetes;c__Cytophagia;o__Cytophagales;f__[Amoebophilaceae];g__SC3-56	0.00348452	0.00188881	0.00660358	0	0	0.00259711	0	0.0118864	0	0	0	0	0	0	0.0138026	0	0	0	0	0	0	0	0	0	0	0	0	0	0	0	0	0	0	0	0	0	0	0	0	0	0	0	0	0	0	0	0.0138274	0.048528	0.0876578
k__Bacteria;p__Bacteroidetes;c__Cytophagia;o__Cytophagales;f__[Amoebophilaceae];Other	0.000356191	0	0.001029	0	0	0	0	0	0.00231524	0.00463049	0	0	0	0	0	0	0	0	0	0	0	0	0	0	0	0	0	0	0	0	0	0	0	0	0	0	0	0	0	0	0	0	0	0	0.0185219	0	0	0	0
k__Bacteria;p__Bacteroidetes;c__Cytophagia;o__Cytophagales;f__Cyclobacteriaceae;g__	0.892288	0.236538	2.13963	0	0	0.308435	0.0483098	2.22133	2.03751	0.79998	0	0.0140469	0	0	0.110421	0.251799	0.0541653	2.8882	0.0797957	0.329349	0.45325	0	0	0	0	0.582524	0.0783904	0.0575705	0.0518013	0.0397562	3.73424	0.0543183	2.05879	0.201261	6.72461	0.117292	2.8352	1.418	0.189439	0.42735	0.364531	0.219845	0.262709	2.27841	0.138915	0.118008	0.0414823	3.17049	0.0350631
k__Bacteria;p__Bacteroidetes;c__Cytophagia;o__Cytophagales;f__Cytophagaceae;g__	0.00144573	0.00227812	0	0	0	0.00313242	0	0	0	0	0.0159757	0.0140469	0	0	0	0	0	0	0	0	0	0	0	0	0	0	0	0	0	0	0	0	0	0	0	0	0	0	0	0	0.0182266	0	0	0	0	0	0	0	0
k__Bacteria;p__Bacteroidetes;c__Cytophagia;o__Cytophagales;f__Cytophagaceae;g__Hymenobacter	0.000350511	0.00055232	0	0	0	0.00075944	0	0	0	0	0	0	0	0	0	0	0	0	0	0	0	0	0	0	0	0	0	0	0	0	0	0	0	0	0	0	0	0	0	0	0.0182266	0	0	0	0	0	0	0	0
k__Bacteria;p__Bacteroidetes;c__Cytophagia;o__Cytophagales;f__Cytophagaceae;g__Leadbetterella	0.0506823	0.00284931	0.141192	0.00537721	0	0.00336564	0.00132521	0.0222519	0.289867	0.579733	0	0	0	0	0	0	0	0	0	0	0.01295	0	0	0	0	0	0	0	0	0.0132521	0	0	0	0	0	0	0	0	0	0	0.0729062	0	0	0	2.30598	0.0472032	0	0	0.175316
k__Bacteria;p__Bacteroidetes;c__Cytophagia;o__Cytophagales;f__Cytophagaceae;g__Microscilla	0.00168573	0	0.00486988	0	0	0	0	0.00876578	0	0	0	0	0	0	0	0	0	0	0	0	0	0	0	0	0	0	0	0	0	0	0	0	0	0	0	0	0	0	0	0	0	0	0	0	0	0	0	0	0.0876578
k__Bacteria;p__Bacteroidetes;c__Cytophagia;o__Cytophagales;f__Flammeovirgaceae;g__	0.148779	0.10679	0.234023	0.0712354	0.0956144	0.119892	0.0646667	0.202209	0.273789	0.147141	0.343478	0.280938	0.159131	0.0267738	0.0276052	0.0359712	0.0433323	0.0776398	0	0	0	0.0249501	0.0187424	0.0269578	0.0113122	0.104556	0.104521	0.0719632	0.145985	0.198781	0.0824597	0.0434546	0.499821	0	0.914913	0	0.790692	0.221948	0	0.15873	0.00911328	0.0439689	0.0131354	0.069951	0.518615	0.0708048	0.0138274	1.22938	0.45582
k__Bacteria;p__Bacteroidetes;c__Cytophagia;o__Cytophagales;f__Flammeovirgaceae;g__Flexibacter	0.00343696	0.00206915	0.00613556	0	0	0.0020967	0.00179613	0.00826571	0.00347287	0.00694573	0	0	0	0	0	0	0	0	0	0	0	0	0	0	0	0	0	0	0.00470921	0.0132521	0	0	0	0	0	0	0	0.0246609	0.0118399	0.01221	0	0	0.0262709	0	0.0277829	0	0	0	0
k__Bacteria;p__Bacteroidetes;c__Cytophagia;o__Cytophagales;f__Flammeovirgaceae;g__Flexithrix	0.000674291	0	0.00194795	0	0	0	0	0.00350631	0	0	0	0	0	0	0	0	0	0	0	0	0	0	0	0	0	0	0	0	0	0	0	0	0	0	0	0	0	0	0	0	0	0	0	0	0	0	0	0	0.0350631
k__Bacteria;p__Bacteroidetes;c__Cytophagia;o__Cytophagales;f__Flammeovirgaceae;g__Fulvivirga	0.0261664	0.00975574	0.0577064	0	0	0.0126589	0.00181266	0.0829603	0.0261389	0	0.00798786	0	0	0.0133869	0.0138026	0.0539568	0.0108331	0.0931677	0	0	0	0	0	0	0	0.209111	0	0	0.00470921	0	0	0	0	0.0134174	0	0	0.0338868	0.332922	0	0.01221	0	0	0.0262709	0	0	0.0472032	0.0691372	0.032352	0.175316
k__Bacteria;p__Bacteroidetes;c__Cytophagia;o__Cytophagales;f__Flammeovirgaceae;g__JTB248	0.00136395	0.00173024	0.000768191	0	0	0.00218287	0.000470921	0.00138274	0	0	0	0	0	0	0	0	0	0	0	0	0	0	0	0	0	0	0	0	0.00470921	0	0	0	0	0	0	0	0	0	0	0.01221	0.00911328	0	0	0	0	0	0.0138274	0	0
k__Bacteria;p__Bacteroidetes;c__Cytophagia;o__Cytophagales;f__Flammeovirgaceae;g__Reichenbachiella	0.000334216	0	0.000965512	0.00585412	0	0	0	0.00173792	0	0	0	0	0	0	0	0	0	0	0	0	0	0	0	0	0	0	0	0	0	0	0	0	0	0	0	0	0	0	0	0	0	0	0	0	0	0	0	0	0
k__Bacteria;p__Bacteroidetes;c__Cytophagia;o__Cytophagales;f__Flammeovirgaceae;g__Roseivirga	0.00475831	0.00378026	0.00681576	0	0	0.00264471	0.00612756	0.0110783	0.00148756	0	0	0	0	0	0	0.0179856	0	0	0	0	0	0.012475	0	0	0	0	0.0261301	0	0.00941841	0.0132521	0	0	0.0119005	0	0	0	0	0.0123305	0	0	0	0	0.0131354	0	0	0	0.0138274	0.032352	0.0701262
k__Bacteria;p__Bacteroidetes;c__Cytophagia;o__Cytophagales;f__Flammeovirgaceae;Other	0.0071218	0.00147054	0.0178781	0	0	0.002022	0	0.0251766	0.00875493	0.0049965	0	0	0	0	0	0	0	0	0	0	0	0	0	0	0	0.0149365	0	0	0	0	0.01178	0	0.0119005	0	0.0114364	0	0.056478	0.0246609	0	0	0	0	0	0.019986	0	0	0	0.048528	0
k__Bacteria;p__Bacteroidetes;c__Cytophagia;o__Cytophagales;Other;Other	0.00995468	0.0144749	0.00222058	0	0	0.0182233	0.00403137	0.00399704	0	0	0	0	0	0	0	0.0359712	0	0	0	0	0	0	0	0.0134789	0	0	0	0	0	0	0	0	0	0.0268348	0	0	0.0225912	0	0	0	0	0.0293126	0	0	0	0	0	0.016176	0
k__Bacteria;p__Bacteroidetes;c__Flavobacteriia;o__Flavobacteriales;f__;g__	0.0342589	0.0397969	0.0260092	0.955557	0.0495869	0.0458296	0.0213388	0.0361281	0.0133605	0	0.0159757	0.0140469	0.0187213	0	0.0414079	0	0.0108331	0.0310559	0	0	0	0.0374251	0.0374848	0.0539156	0.0113122	0.0597461	0	0.0287853	0.00470921	0.0397562	0	0	0.0357015	0	0.0114364	0.536193	0	0.135635	0	0	0	0.0146563	0.0262709	0	0	0.0236016	0.0138274	0.032352	0.140252
k__Bacteria;p__Bacteroidetes;c__Flavobacteriia;o__Flavobacteriales;f__[Weeksellaceae];g__Chryseobacterium	0.0010123	0.00129232	0.000555167	0	0	0.00177694	0	0	0.00124913	0.00249825	0	0	0	0	0	0	0	0	0	0	0	0	0	0	0	0	0	0	0	0	0	0	0	0	0	0	0	0	0	0.02442	0.0182266	0	0	0.009993	0	0	0	0	0
k__Bacteria;p__Bacteroidetes;c__Flavobacteriia;o__Flavobacteriales;f__Cryomorphaceae;g__	0.166764	0.216938	0.0840419	0.595488	0.256735	0.130834	0.401894	0.0624183	0.111071	0.00694573	0.0718907	0.112375	0.00936067	0.0133869	0.0138026	0	0.0433323	0.0310559	0	0	0	0.012475	0.0374848	0	0	0.104556	0.235171	0.115141	0.0753473	0.0662603	0.164919	0.162955	0.499821	3.3141	0.0914913	0.16756	0.0338868	0.0739827	0.153919	0.2442	0	0.205188	0.341521	0	0.0277829	0.165211	0.0691372	1.06762	0.157784
k__Bacteria;p__Bacteroidetes;c__Flavobacteriia;o__Flavobacteriales;f__Cryomorphaceae;g__Brumimicrobium	0.0114029	0.0129447	0.00920989	0	0	0.00774768	0.0241229	0.0144319	0.00268238	0.00536477	0	0.0140469	0	0	0.0552105	0	0.0216661	0	0	0.0121981	0	0	0.00937119	0	0.158371	0	0.0261301	0.0143926	0.0329644	0	0	0	0	0	0	0	0	0	0	0	0	0	0.0262709	0	0.00926097	0	0.0138274	0	0
k__Bacteria;p__Bacteroidetes;c__Flavobacteriia;o__Flavobacteriales;f__Cryomorphaceae;g__Crocinitomix	0.00687612	0.00897991	0.00340117	0	0.0106293	0.00755576	0.0114999	0.0061221	0	0	0	0	0	0.0401606	0.0690131	0.0359712	0.0108331	0	0	0	0	0.0748503	0	0.0134789	0	0	0	0	0	0.0132521	0	0	0	0.0134174	0	0	0	0.0123305	0	0	0	0	0	0	0	0	0.0138274	0	0.0350631
k__Bacteria;p__Bacteroidetes;c__Flavobacteriia;o__Flavobacteriales;f__Cryomorphaceae;g__Cryomorpha	0.237276	0.0457172	0.601648	0	0.00884956	0.015353	0.11402	0.881927	0.251299	0.043951	0	0	0.00936067	0.0133869	0.0138026	0	0.0541653	0.434783	0	0.0121981	0.0259	0.012475	0.0281136	0.0404367	0	0.104556	0	0	0.0188368	0.0927644	1.1191	0.249864	0.416518	0.697706	0.194419	0.0335121	0.248503	0.197287	0.0473597	0.03663	0.00911328	0.0146563	0.0656771	0.109923	0.0277829	0.0236016	0.0553097	0.016176	0.280505
k__Bacteria;p__Bacteroidetes;c__Flavobacteriia;o__Flavobacteriales;f__Cryomorphaceae;g__Fluviicola	0.00756008	0.00982219	0.00383286	0.178495	0	0.0130342	0.00113122	0.00689916	0	0	0	0	0.0187213	0	0.0138026	0	0	0.015528	0	0	0	0	0	0	0.0113122	0	0	0	0	0	0	0	0	0	0	0.0502681	0	0.0123305	0.0118399	0.0610501	0	0.0293126	0	0	0	0.0236016	0	0.016176	0.0175316
k__Bacteria;p__Bacteroidetes;c__Flavobacteriia;o__Flavobacteriales;f__Cryomorphaceae;g__Owenweeksia	0.00143546	0.00226194	0	0	0	0.00232924	0.00187424	0	0	0	0	0.0140469	0.00936067	0	0	0	0	0	0	0	0	0	0.0187424	0	0	0	0	0	0	0	0	0	0	0	0	0.016756	0	0	0	0	0	0	0	0	0	0	0	0	0
k__Bacteria;p__Bacteroidetes;c__Flavobacteriia;o__Flavobacteriales;f__Cryomorphaceae;Other	0.0053885	0.00731711	0.00215209	0	0.0212585	0.0037403	0.0151697	0	0.00484219	0	0	0	0	0	0	0	0	0	0	0	0	0	0	0	0	0.0149365	0	0.0287853	0.00470921	0	0	0.0108637	0.023801	0.107339	0	0	0	0	0	0.04884	0	0.0146563	0.0262709	0	0	0	0	0	0
k__Bacteria;p__Bacteroidetes;c__Flavobacteriia;o__Flavobacteriales;f__Flavobacteriaceae;g__	1.00021	0.935796	1.14108	5.39146	1.58663	1.05828	0.607303	0.393822	2.07514	0.245853	0.599089	0.618064	0.767575	0.133869	0.759144	0.683453	0.108331	0.232919	0.590488	0	0.01295	0.137226	0.206166	0.849171	0	0.64227	0.130651	0.244675	0.291971	0.768619	2.63871	0.586638	10.77	2.85791	1.56679	1.9437	0.655145	0.591862	0.378878	2.02686	0.273398	1.39235	0.985157	0.09993	0.870532	0.495634	0.442478	10.8541	0.823983
k__Bacteria;p__Bacteroidetes;c__Flavobacteriia;o__Flavobacteriales;f__Flavobacteriaceae;g__Aquimarina	0.00624189	0.00716002	0.00490542	0	0	0.00984503	0	0.00733611	0.00186706	0	0.0399393	0.0702346	0.0468033	0	0	0.0359712	0.0433323	0	0	0	0	0	0	0	0	0.0149365	0	0	0	0	0	0	0	0	0	0	0	0.0123305	0	0	0	0	0	0	0	0.0472032	0.0138274	0	0
k__Bacteria;p__Bacteroidetes;c__Flavobacteriia;o__Flavobacteriales;f__Flavobacteriaceae;g__Bizionia	0.00512456	0.00735987	0.0013112	0	0	0.0101198	0	0.00236016	0	0	0	0.0140469	0	0	0.151829	0.0539568	0.0108331	0	0	0	0	0	0	0	0	0	0	0	0	0	0	0	0	0	0	0	0	0	0	0.01221	0	0	0	0	0	0.0236016	0	0	0
k__Bacteria;p__Bacteroidetes;c__Flavobacteriia;o__Flavobacteriales;f__Flavobacteriaceae;g__Flavobacterium	0.47562	0.0695893	1.24643	0.0115546	0	0.0751321	0.0493276	0.102541	2.6763	4.86709	0	0.0842815	0	0	0	0	0	0.838509	0	0.0243962	0.3108	0	0	0	0	0.0149365	0.0261301	0.0575705	0.023546	0.145773	1.76699	0.1195	0	0.120757	0.16011	0.016756	0	0.0493218	0.0473597	0.01221	0.191379	0.483658	0.709313	0	19.1332	0.0472032	0.0553097	0	0.0350631
k__Bacteria;p__Bacteroidetes;c__Flavobacteriia;o__Flavobacteriales;f__Flavobacteriaceae;g__Gillisia	0.00197402	0.00265796	0.000829807	0	0	0.00310252	0.00132521	0	0.00186706	0	0	0	0	0	0	0	0	0	0	0	0	0	0	0	0	0.0149365	0	0	0	0.0132521	0	0	0	0	0	0	0	0	0	0.02442	0.00911328	0.0146563	0.0262709	0	0	0	0	0	0
k__Bacteria;p__Bacteroidetes;c__Flavobacteriia;o__Flavobacteriales;f__Flavobacteriaceae;g__Kordia	0.0170688	0.00786335	0.0348937	0	0	0.00661578	0.0100712	0.0487433	0.0175817	0.00231524	0	0	0	0	0	0	0	0	0	0	0	0.0374251	0.00937119	0.0539156	0	0.119492	0	0	0	0	0	0	0.0119005	0	0	0	0	0.382244	0	0.01221	0	0	0	0	0.00926097	0	0	0	0.105189
k__Bacteria;p__Bacteroidetes;c__Flavobacteriia;o__Flavobacteriales;f__Flavobacteriaceae;g__Lutimonas	0.0691701	0.0972828	0.0214731	0.424634	4.87272	0.0267962	0.256722	0.0371578	0.00186706	0	0.055915	0.0702346	0.0655247	0.0133869	0	0.0179856	0	0	0	0	0	0.199601	0.39359	1.07831	0	0.0149365	0.0522603	0.115141	0.11773	0.530082	0	0	0	0.0805045	0	0.234584	0.0338868	0.0123305	0	0	0.00911328	0	0.0262709	0	0	0.188813	0.0138274	0.048528	0.122721
k__Bacteria;p__Bacteroidetes;c__Flavobacteriia;o__Flavobacteriales;f__Flavobacteriaceae;g__Maribacter	0.164477	0.0551292	0.359013	0.101476	0.338259	0.067627	0.046752	0.630418	0.0197576	0.0283128	0.0798786	0.112375	0.0655247	0.0669344	0.0690131	0.0539568	0.119164	0.326087	0.271305	0	0.0647501	0.0623752	0.0187424	0.134789	0	0.0448096	0.0261301	0.0287853	0.0376737	0.159025	0	0	0	0	0	0.0502681	0.135547	0.345253	0.0118399	0.02442	0.0637929	0.0146563	0.0394063	0.029979	0.0185219	3.16262	0.331858	0.258816	1.87588
k__Bacteria;p__Bacteroidetes;c__Flavobacteriia;o__Flavobacteriales;f__Flavobacteriaceae;g__Olleya	0.00217188	0.00240433	0.00186637	0.0748586	0	0.00274434	0.00134789	0.00236016	0.00124913	0.00249825	0	0	0	0	0	0	0	0	0	0	0	0	0	0.0134789	0	0	0	0	0	0	0	0	0	0	0	0.0335121	0	0	0	0	0	0	0	0.009993	0	0.0236016	0	0.032352	0
k__Bacteria;p__Bacteroidetes;c__Flavobacteriia;o__Flavobacteriales;f__Flavobacteriaceae;g__Polaribacter	0.15027	0.186702	0.0918265	5.46732	0.00884956	0.249914	0.016323	0.141403	0.029856	0.0254677	0	0	0	0	0	0	0	0	0	0	0	0.0623752	0.00937119	0	0.0113122	0.029873	0.0261301	0.0431779	0	0	0	0.0108637	0.107105	0	0	3.58579	0.0225912	0.0123305	0.0118399	0.03663	0	0.0879379	0.0262709	0	0.101871	0	0	0.177936	0.175316
k__Bacteria;p__Bacteroidetes;c__Flavobacteriia;o__Flavobacteriales;f__Flavobacteriaceae;g__Psychroflexus	0.0520018	0.0107211	0.130572	0	0	0.00739767	0.0176252	0.103028	0.165002	0.0282345	0	0	0	0	0	0	0	0	0	0	0.03885	0.0374251	0.00937119	0	0.0339367	0.029873	0.0261301	0	0.023546	0.0132521	1.1191	0.032591	0.023801	0	0.0343092	0	0	0	0	0	0	0.0146563	0.0131354	0	0.0740878	0	0	0.016176	0.0876578
k__Bacteria;p__Bacteroidetes;c__Flavobacteriia;o__Flavobacteriales;f__Flavobacteriaceae;g__Psychroserpens	0.054297	0.0227704	0.114226	0.404194	0.154051	0.0261044	0.0140879	0.189869	0.0196715	0.00573575	0.0159757	0	0.0187213	0.0133869	0.0276052	0.0179856	0.0216661	0.201863	0.0159591	0	0.01295	0.0499002	0	0.0539156	0	0.134429	0	0.0143926	0.00941841	0.0132521	0	0	0	0	0	0.0335121	0.0225912	0.493218	0.0118399	0.02442	0.0273398	0	0	0.009993	0	0.330422	0.152102	0.032352	0.596073
k__Bacteria;p__Bacteroidetes;c__Flavobacteriia;o__Flavobacteriales;f__Flavobacteriaceae;g__Salinimicrobium	0.00071395	0.000768044	0.000654442	0	0	0.00105606	0	0	0.00147249	0	0	0	0	0	0	0	0	0	0	0	0	0	0	0	0	0	0	0	0	0	0.01178	0	0	0	0	0	0	0	0	0.01221	0	0	0.0131354	0	0	0	0	0	0
k__Bacteria;p__Bacteroidetes;c__Flavobacteriia;o__Flavobacteriales;f__Flavobacteriaceae;g__Sediminicola	0.00495663	0.00735782	0.000829807	0.984537	0	0.00964567	0.00113122	0	0.00186706	0	0	0	0	0	0.0138026	0	0	0	0	0	0	0	0	0	0.0113122	0.0149365	0	0	0	0	0	0	0	0	0	0.0502681	0	0	0	0.02442	0	0	0	0	0	0	0	0.016176	0
k__Bacteria;p__Bacteroidetes;c__Flavobacteriia;o__Flavobacteriales;f__Flavobacteriaceae;g__Tenacibaculum	0.00125161	0	0.00361577	0	0	0	0	0.00650839	0	0	0	0	0	0	0	0	0	0	0	0	0	0	0	0	0	0	0	0	0	0	0	0	0	0	0	0	0	0	0	0	0	0	0	0	0	0.0236016	0.0414823	0	0
k__Bacteria;p__Bacteroidetes;c__Flavobacteriia;o__Flavobacteriales;f__Flavobacteriaceae;g__Ulvibacter	0.0175127	0.0151568	0.0228047	0.144017	0.138131	0.0165247	0.0103582	0.0395547	0.00186706	0	0.0399393	0.0140469	0.0374427	0.0267738	0	0	0.0108331	0.0931677	0	0	0	0.0374251	0.0281136	0.0134789	0.0113122	0.0149365	0	0	0	0.0132521	0	0	0	0	0	0.0335121	0	0.0369914	0	0.03663	0	0.0146563	0	0	0	0.0236016	0	0.032352	0.210379
k__Bacteria;p__Bacteroidetes;c__Flavobacteriia;o__Flavobacteriales;f__Flavobacteriaceae;g__Winogradskyella	0.152842	0.0462571	0.353193	0.0572801	0.292182	0.0425526	0.0569059	0.583801	0.0649326	0.0583326	0.0718907	0.0280938	0.028082	0	0	0.0899281	0.0541653	2.56211	0.0638366	0	0.03885	0.0249501	0.0562272	0.161747	0	0.194175	0.0783904	0.0431779	0.0753473	0.0397562	0	0.0760456	0.0119005	0.0134174	0.0800549	0	0.056478	0.604192	0	0	0.00911328	0.0146563	0.0262709	0	0.19448	0.0708048	0.649889	0.339696	1.63043
k__Bacteria;p__Bacteroidetes;c__Flavobacteriia;o__Flavobacteriales;f__Flavobacteriaceae;Other	0.19786	0.150903	0.280753	0.120907	0.129282	0.178875	0.094214	0.210394	0.368703	0.0698233	0.0239636	0.0140469	0.028082	0.0535475	0	1.24101	0.0216661	0.217391	0.255346	0	0	0	0.0281136	0.0269578	0	0.179238	0	0.0431779	0.0612197	0.159025	0.494758	0.315046	1.63037	0.308601	0.365965	0.100536	0.237208	0.369914	0.130239	0.586081	0.0182266	0.307783	0.197031	0.019986	0.259307	0.472032	0.276549	0.88968	0.438289
k__Bacteria;p__Bacteroidetes;c__Flavobacteriia;o__Flavobacteriales;f__NS9;g__	0.00331262	0.00521989	0	0.0639345	0	0.00678688	0.000937119	0	0	0	0	0	0	0	0	0	0	0	0	0	0	0	0.00937119	0	0	0	0	0	0	0	0	0	0	0	0	0.0670241	0	0	0	0	0	0	0	0	0	0	0	0	0
k__Bacteria;p__Bacteroidetes;c__Flavobacteriia;o__Flavobacteriales;Other;Other	0.0130024	0.0116212	0.0162569	0.0392409	0.0637266	0.00933927	0.0159357	0.0218306	0.00928981	0	0	0	0	0	0	0	0	0	0	0	0	0	0.0187424	0.0134789	0.0113122	0.0149365	0	0.0287853	0.00941841	0.0265041	0.01178	0.0108637	0.047602	0.0402522	0	0.016756	0.0338868	0.0123305	0	0.01221	0.00911328	0.0293126	0.0394063	0	0	0	0	0.048528	0.0175316
k__Bacteria;p__Bacteroidetes;c__Sphingobacteriia;o__Sphingobacteriales;f__;g__	0.00760454	0.00916326	0.00516938	0.033694	0.00884956	0.00924512	0.00805045	0.00698324	0.00290205	0	0	0	0	0	0	0	0	0	0	0	0	0	0	0	0	0	0	0	0	0	0.01178	0	0	0.0805045	0.0114364	0.100536	0.0225912	0.0123305	0	0	0	0	0	0	0	0	0	0	0.0175316
k__Bacteria;p__Bacteroidetes;c__Sphingobacteriia;o__Sphingobacteriales;f__NS11-12;g__	0.00508148	0.00560016	0.00441287	0.040518	0	0.00658211	0.00268348	0.00525947	0.00335463	0	0	0	0	0	0	0	0	0	0	0	0	0	0	0	0	0.0149365	0	0	0	0	0	0	0.0119005	0.0268348	0	0	0	0	0	0	0	0	0	0	0	0	0	0.113232	0.0525947
k__Bacteria;p__Bacteroidetes;c__Sphingobacteriia;o__Sphingobacteriales;Other;Other	0.019629	0.0301832	0.00137005	0	0	0.032557	0.0214679	0.00246609	0	0	0	0	0	0	0	0	0	0	0	0	0	0	0	0	0	0	0	0	0	0	0	0	0	0.214679	0	0.0502681	0	0.0246609	0.0828795	0.14652	0	0.0146563	0.0394063	0	0	0	0	0.4044	0
k__Bacteria;p__Bacteroidetes;Other;Other;Other;Other	0.0272677	0.0217629	0.0362149	0.0117082	0.0407373	0.0273385	0.0109929	0.0546253	0.0132018	0.0226695	0.0399393	0.0140469	0.0187213	0	0	0	0.0216661	0	0.0478774	0.0121981	0	0.012475	0	0.0134789	0	0.0149365	0	0.0431779	0.0141276	0.0132521	0	0	0	0.0134174	0	0	0.056478	0.0616523	0.0236798	0.13431	0	0.131907	0.091948	0.059958	0.0185219	0	0	0.048528	0.210379
k__Bacteria;p__BRC1;c__PRR-11;o__;f__;g__	0.00723771	0.00598303	0.00994006	0	0	0.00417713	0.00971889	0.0143804	0.00438961	0	0	0	0	0.0133869	0	0	0	0	0	0	0	0	0.00937119	0	0.0113122	0	0	0	0.00941841	0	0.01178	0	0.0119005	0.0670871	0.0114364	0	0	0.0739827	0.0236798	0	0	0.0146563	0	0	0	0	0	0.048528	0.0350631
k__Bacteria;p__Caldithrix;c__Caldithrixae;o__Caldithrixales;f__;g__	0	0	0	0	0.0301081	0	0	0	0	0	0	0	0	0	0	0	0	0	0	0	0	0	0	0	0	0	0	0	0	0	0	0	0	0	0	0	0	0	0	0	0	0	0	0	0	0	0	0	0
k__Bacteria;p__Caldithrix;c__Caldithrixae;o__Caldithrixales;f__BA059;g__	0.000603058	0	0.00174217	0	0	0	0	0.0031359	0	0	0	0	0	0	0	0	0	0	0	0	0	0	0	0	0	0	0	0	0	0	0	0	0	0	0	0	0	0	0	0	0	0	0	0	0	0	0.0138274	0	0.0175316
k__Bacteria;p__Caldithrix;c__Caldithrixae;o__Caldithrixales;f__Caldithrixaceae;g__LCP-26	0	0	0	0	0.235525	0	0	0	0	0	0	0	0	0	0	0	0	0	0	0	0	0	0	0	0	0	0	0	0	0	0	0	0	0	0	0	0	0	0	0	0	0	0	0	0	0	0	0	0
k__Bacteria;p__Chlamydiae;c__Chlamydiia;o__Chlamydiales;f__;g__	0.0355017	0.0559421	0	0	0	0.0763614	0.00134174	0	0	0	0.463296	0.519736	0.617804	0	0	0	0	0	0	0	0	0	0	0	0	0	0	0	0	0	0	0	0	0.0134174	0	0	0	0	0	0	0	0	0	0	0	0	0	0.016176	0
k__Bacteria;p__Chlamydiae;c__Chlamydiia;o__Chlamydiales;f__Chlamydiaceae;Other	0.000360026	0.000567313	0	0	0	0.000780056	0	0	0	0	0	0	0.0187213	0	0	0	0	0	0	0	0	0	0	0	0	0	0	0	0	0	0	0	0	0	0	0	0	0	0	0	0	0	0	0	0	0	0	0	0
k__Bacteria;p__Chlamydiae;c__Chlamydiia;o__Chlamydiales;f__Parachlamydiaceae;g__	0.000450146	0.000709321	0	0	0	0.000975316	0	0	0	0	0	0.0140469	0.00936067	0	0	0	0	0	0	0	0	0	0	0	0	0	0	0	0	0	0	0	0	0	0	0	0	0	0	0	0	0	0	0	0	0	0	0	0
k__Bacteria;p__Chlamydiae;c__Chlamydiia;o__Chlamydiales;f__Parachlamydiaceae;Other	0.00112516	0.00177297	0	0	0	0.00144571	0.0023811	0	0	0	0.0159757	0	0.0187213	0	0	0	0	0	0	0	0	0	0	0	0	0	0	0.0143926	0.00941841	0	0	0	0	0	0	0	0	0	0	0	0	0	0	0	0	0	0	0	0
k__Bacteria;p__Chlamydiae;c__Chlamydiia;o__Chlamydiales;f__Rhabdochlamydiaceae;g__Candidatus Rhabdochlamydia	0.000516054	0.000813177	0	0	0	0	0.00268348	0	0	0	0	0	0	0	0	0	0	0	0	0	0	0	0	0	0	0	0	0	0	0	0	0	0	0.0268348	0	0	0	0	0	0	0	0	0	0	0	0	0	0	0
k__Bacteria;p__Chlamydiae;c__Chlamydiia;o__Chlamydiales;f__Waddliaceae;g__Waddlia	0.000783771	0.00123503	0	0	0	0.00169817	0	0	0	0	0.00798786	0.0140469	0.0187213	0	0	0	0	0	0	0	0	0	0	0	0	0	0	0	0	0	0	0	0	0	0	0	0	0	0	0	0	0	0	0	0	0	0	0	0
k__Bacteria;p__Chlamydiae;c__Chlamydiia;o__Chlamydiales;Other;Other	0.00844629	0.0133093	0	0	0	0.0171009	0.00287853	0	0	0	0.0639029	0.126422	0.0374427	0.0401606	0.0138026	0	0	0	0	0	0	0	0	0	0	0	0	0.0287853	0	0	0	0	0	0	0	0	0	0	0	0	0	0	0.105083	0	0	0	0	0	0
k__Bacteria;p__Chlorobi;c__Ignavibacteria;o__Ignavibacteriales;f__Ignavibacteriaceae;g__	0.000302656	0.000476913	0	0.0115546	0.249714	0.000655755	0	0	0	0	0	0	0	0	0	0	0	0	0	0	0	0	0	0	0	0	0	0	0	0	0	0	0	0	0	0	0	0	0	0	0	0	0	0	0	0	0	0	0
k__Bacteria;p__Chlorobi;c__Ignavibacteria;o__Ignavibacteriales;f__lheB3-7;g__	0	0	0	0.0112313	0.0885445	0	0	0	0	0	0	0	0	0	0	0	0	0	0	0	0	0	0	0	0	0	0	0	0	0	0	0	0	0	0	0	0	0	0	0	0	0	0	0	0	0	0	0	0
k__Bacteria;p__Chlorobi;c__OPB56;o__;f__;g__	0.00321874	0.00223172	0.0052071	0	0	0.0028724	0.000470921	0.00937278	0	0	0.0159757	0.0140469	0.028082	0	0	0	0.0108331	0	0	0	0	0	0	0	0	0	0	0	0.00470921	0	0	0	0	0	0	0	0	0	0	0	0	0	0	0	0	0.0236016	0	0	0.0701262
k__Bacteria;p__Chlorobi;c__SJA-28;o__;f__;g__	0.0221914	0.0326473	0.00425493	0	0.0531463	0.0444188	0.00113122	0.00616523	0.00186706	0	0.135794	0.0280938	0.112328	0.0133869	0	0	0	0	0	0	0	0	0	0	0.0113122	0.0149365	0	0	0	0	0	0	0	0	0	0	0	0.0616523	0	0	0	0	0	0	0	0	0	0.776448	0
k__Bacteria;p__Chloroflexi;c__Anaerolineae;o__;f__;g__	0.0281566	0.043445	0.000805503	0	0	0.0582809	0.00509041	0.00144991	0	0	0.0479272	0.0280938	0	0.64257	0.345066	0.0359712	0.129997	0	0.0159591	0	0	0.0374251	0	0.0134789	0	0	0	0	0	0	0	0	0	0	0	0.0335121	0	0	0	0	0.0455664	0.0146563	0	0	0	0	0	0	0
k__Bacteria;p__Chloroflexi;c__Anaerolineae;o__A31;f__;g__	0.000271685	0.00042811	0	0	0	0	0.00141276	0	0	0	0	0	0	0	0	0	0	0	0	0	0	0	0	0	0	0	0	0	0.0141276	0	0	0	0	0	0	0	0	0	0	0	0	0	0	0	0	0	0	0	0
k__Bacteria;p__Chloroflexi;c__Anaerolineae;o__A31;f__S47;g__	0.000181123	0.000285406	0	0	0	0	0.000941841	0	0	0	0	0	0	0	0	0	0	0	0	0	0	0	0	0	0	0	0	0	0.00941841	0	0	0	0	0	0	0	0	0	0	0	0	0	0	0	0	0	0	0	0
k__Bacteria;p__Chloroflexi;c__Anaerolineae;o__Anaerolineales;f__Anaerolinaceae;g__	0.000527573	0.000831327	0	0	0	0.00114307	0	0	0	0	0	0.0140469	0	0.0133869	0	0	0	0	0	0	0	0	0	0	0	0	0	0	0	0	0	0	0	0	0	0	0	0	0	0	0	0	0	0	0	0	0	0	0
k__Bacteria;p__Chloroflexi;c__Anaerolineae;o__Anaerolineales;f__Anaerolinaceae;g__Bellilinea	0.000297506	0.000468797	0	0	0	0.000644596	0	0	0	0	0	0	0	0	0	0	0	0	0	0	0	0	0	0	0	0	0	0	0	0	0	0	0	0	0	0	0	0	0	0	0	0	0	0	0	0	0	0	0
k__Bacteria;p__Chloroflexi;c__Anaerolineae;o__Anaerolineales;f__Anaerolinaceae;g__T78	0.0225291	0.0355005	0	0	0	0.0343901	0.0346152	0	0	0	0.0878664	0.0842815	0.0936067	0.0803213	0.0552105	0	0.0216661	0	0	0	0	0.0249501	0.00937119	0.0134789	0	0	0.104521	0.0575705	0.0988933	0.0265041	0	0.0108637	0	0	0	0.0502681	0	0	0.0236798	0.04884	0.0637929	0.0146563	0.0525417	0	0	0	0	0	0
k__Bacteria;p__Chloroflexi;c__Anaerolineae;o__Caldilineales;f__Caldilineaceae;g__	0.0211395	0.0251915	0.013112	0.179141	0.331091	0.0276687	0.0199186	0.0236016	0	0	0	0.0280938	0.028082	0	0	0	0	0	0.0319183	0	0	0	0	0.0404367	0	0	0.0261301	0.0143926	0.0518013	0.0530082	0	0	0	0.0134174	0	0.0335121	0	0	0	0	0	0	0	0	0	0.236016	0	0.48528	0
k__Bacteria;p__Chloroflexi;c__Anaerolineae;o__DRC31;f__;g__	0.00186646	0.00294109	0	0	0	0.004044	0	0	0	0	0	0	0	0	0	0	0	0	0	0	0	0	0	0	0	0	0	0	0	0	0	0	0	0	0	0	0	0	0	0	0	0	0	0	0	0	0	0.097056	0
k__Bacteria;p__Chloroflexi;c__Anaerolineae;o__envOPS12;f__;g__	0.134995	0.193674	0.0304854	0	0	0.236346	0.0798715	0.0368254	0.0225603	0.0152476	0.0319514	0.0702346	0.0374427	0.120482	0.0552105	0.0359712	0.0649984	0	0.0797957	0.0609905	0	0.012475	0.0562272	0	0	0.119492	0.261301	0.158319	0.17895	0.0662603	0	0.065182	0	0	0	0.0837802	0.0112956	0.0739827	0.449917	0.14652	0.0455664	0.425033	0.840667	0	0	0.0236016	0	0.016176	0
k__Bacteria;p__Chloroflexi;c__Anaerolineae;o__GCA004;f__;g__	0.00604844	0.00953088	0	0	0.054877	0.00932898	0.00906236	0	0	0	0.0639029	0.0280938	0.0655247	0	0	0.0179856	0.0108331	0	0	0	0	0.012475	0	0.0269578	0	0	0	0.0143926	0.023546	0.0132521	0	0	0	0	0	0	0	0	0	0.02442	0	0	0.0131354	0	0	0	0	0	0
k__Bacteria;p__Chloroflexi;c__Anaerolineae;o__MSB-1E9;f__;g__	0	0	0	0	0.0194788	0	0	0	0	0	0	0	0	0	0	0	0	0	0	0	0	0	0	0	0	0	0	0	0	0	0	0	0	0	0	0	0	0	0	0	0	0	0	0	0	0	0	0	0
k__Bacteria;p__Chloroflexi;c__Anaerolineae;o__OPB11;f__;g__	0.0100782	0.01443	0	0	0.0318878	0.0165105	0.0127815	0	0	0	0.0159757	0	0.00936067	0.200803	0.0276052	0	0.0324992	0	0.0478774	0	0	0.0374251	0.0655984	0.0134789	0.0113122	0	0	0	0	0	0	0	0	0	0	0	0	0	0	0	0	0	0	0	0	0	0	0	0
k__Bacteria;p__Chloroflexi;c__Anaerolineae;o__S0208;f__;g__	0.000180215	0.000283976	0	0.00537721	0	0	0.000937119	0	0	0	0	0	0	0	0	0	0	0	0	0	0	0	0.00937119	0	0	0	0	0	0	0	0	0	0	0	0	0	0	0	0	0	0	0	0	0	0	0	0	0	0
k__Bacteria;p__Chloroflexi;c__Anaerolineae;o__SB-34;f__;g__	0.000689707	0.00108681	0	0	0.0194788	0.000390028	0.00265041	0	0	0	0	0	0.00936067	0	0	0	0	0	0	0	0	0	0	0	0	0	0	0	0	0.0265041	0	0	0	0	0	0	0	0	0	0	0	0	0	0	0	0	0	0	0
k__Bacteria;p__Chloroflexi;c__Anaerolineae;o__SBR1031;f__A4b;g__	0.00759031	0.00865608	0.00605807	0	0	0.010784	0.00268348	0.00976088	0.00142955	0	0	0	0	0	0	0	0	0	0	0	0	0	0	0	0	0	0	0	0	0	0	0	0	0.0268348	0.0114364	0	0.0112956	0.0863132	0	0	0	0	0	0	0	0	0	0.258816	0
k__Bacteria;p__Chloroflexi;c__Anaerolineae;o__SHA-20;f__;g__	0.00115145	0.0018144	0	0.022786	0.430216	0.000988582	0.00361494	0	0	0	0.00798786	0	0	0	0	0	0	0	0	0	0	0	0	0.0134789	0	0	0	0	0.00941841	0.0132521	0	0	0	0	0	0	0	0	0	0	0	0	0	0	0	0	0	0	0
k__Bacteria;p__Chloroflexi;c__Anaerolineae;o__WCHB1-50;f__;g__	0.00105097	0.00165607	0	0	0	0	0.00546504	0	0	0	0	0	0	0	0	0	0	0	0	0	0	0	0	0	0	0	0.0261301	0.0143926	0.0141276	0	0	0	0	0	0	0	0	0	0	0	0	0	0	0	0	0	0	0	0
k__Bacteria;p__Chloroflexi;c__C0119;o__;f__;g__	0.000435085	0.000685589	0	0	0	0	0.00226244	0	0	0	0	0	0	0	0	0	0	0	0	0	0	0	0	0	0.0226244	0	0	0	0	0	0	0	0	0	0	0	0	0	0	0	0	0	0	0	0	0	0	0	0
k__Bacteria;p__Chloroflexi;c__Dehalococcoidetes;o__;f__;g__	0.182545	0.285878	0.00324172	0	0.0708454	0.355003	0.0913903	0.0015528	0.00535288	0.0032375	0.423356	0.449501	0.271459	2.12851	2.56729	0.44964	0.931643	0.015528	0	0	0.01295	0.349301	0.0749695	0.0943523	0.0791855	0.029873	0.182911	0.0719632	0.0612197	0	0	0	0	0	0	0	0	0	0	0.02442	0	0	0	0	0	0	0	0	0
k__Bacteria;p__Chloroflexi;c__Dehalococcoidetes;o__FS117-23B-02;f__;g__	0.0120115	0.0189271	0	0	0	0.0243745	0.0039609	0	0	0	0.0718907	0.0983284	0.0748853	0.240964	0.0414079	0	0.0433323	0	0	0	0	0	0	0.0134789	0	0	0.0261301	0	0	0	0	0	0	0	0	0	0	0	0	0	0	0	0	0	0	0	0	0	0
k__Bacteria;p__Chloroflexi;c__Dehalococcoidetes;o__GIF9;f__;g__	0.0214981	0.0335062	0.000677672	0	0	0.0383884	0.0184383	0	0.00152476	0.00304952	0	0	0.00936067	0.414993	0.207039	0	0.0216661	0	0	0.0121981	0	0.0499002	0.0374848	0.0404367	0.0565611	0	0	0	0	0	0	0	0	0	0	0	0	0	0	0	0	0.0146563	0	0	0	0	0	0	0
k__Bacteria;p__Chloroflexi;c__Ellin6529;o__;f__;g__	0.0758733	0.114257	0.00705804	0.027363	0.235476	0.0847394	0.178462	0.00971717	0.00373413	0	0.367441	0.435454	0.365066	0.0535475	0	0.0359712	0.0974976	0.015528	0.0478774	0	0	0.0748503	0.103083	0.283057	0.0113122	0.029873	0.391952	0.287853	0.343772	0.159025	0	0.0760456	0	0.0536697	0	0.117292	0	0	0.0710395	0.01221	0	0	0.0394063	0	0	0.0472032	0	0.048528	0.0175316
k__Bacteria;p__Chloroflexi;c__Gitt-GS-136;o__;f__;g__	0.000333625	0.000525713	0	0	0	0.000722855	0	0	0	0	0.00798786	0	0.00936067	0	0	0	0	0	0	0	0	0	0	0	0	0	0	0	0	0	0	0	0	0	0	0	0	0	0	0	0	0	0	0	0	0	0	0	0
k__Bacteria;p__Chloroflexi;c__Ktedonobacteria;o__Ktedonobacterales;f__Ktedonobacteraceae;g__	0.000957902	0.00150942	0	0	0	0.000923593	0.00276447	0	0	0	0.00798786	0	0	0	0	0	0	0	0	0	0	0	0	0	0	0	0	0.0143926	0	0.0132521	0	0	0	0	0	0	0	0	0	0	0	0	0	0	0	0	0	0	0
k__Bacteria;p__Chloroflexi;c__Ktedonobacteria;o__Thermogemmatisporales;f__Thermogemmatisporaceae;g__	0.00277701	0.00437589	0	0	0	0.00404561	0.00473099	0	0	0	0	0.0140469	0.00936067	0	0	0	0	0	0	0	0	0	0.00937119	0	0	0	0	0.0143926	0.023546	0	0	0	0	0	0	0	0	0	0	0	0.0455664	0.0146563	0	0	0	0	0	0	0
k__Bacteria;p__Chloroflexi;c__S085;o__;f__;g__	0.00311067	0.00490165	0	0	0	0.00673978	0	0	0	0	0.0479272	0	0.0468033	0	0	0	0	0	0	0	0	0	0	0	0	0	0	0	0	0	0	0	0	0	0	0.0670241	0	0	0	0	0	0	0	0	0	0	0	0	0
k__Bacteria;p__Chloroflexi;c__Thermomicrobia;o__AKYG1722;f__;g__	0.271537	0.395129	0.041419	0	0	0.555137	0.00511159	0.0620221	0.0156651	0	0.00798786	0.0280938	0	0	0	0	0.0108331	0	0.335142	0	0	0	0	0	0	0.0896191	0	0	0	0	0	0.0108637	0.0357015	0.0402522	0	0.301609	0.124252	0.0863132	1.85887	1.80708	0.318965	2.53554	1.83896	0	0	0.377626	0	4.12488	0.0175316
k__Bacteria;p__Chloroflexi;c__Thermomicrobia;o__JG30-KF-CM45;f__;g__	0.0146971	0.0231591	0	0	0	0.0299463	0.00455384	0	0	0	0.255611	0.252845	0.187213	0	0	0	0.0108331	0	0	0	0	0	0	0	0	0	0	0.0143926	0.00941841	0	0	0.0217273	0	0	0	0	0	0	0	0.01221	0	0	0	0	0	0	0	0	0
k__Bacteria;p__Chloroflexi;c__TK17;o__;f__;g__	0.0734777	0.100251	0.0284757	0	0	0.0996326	0.0917093	0.0375462	0.0171376	0	0.0798786	0.0421408	0.056164	0.0267738	0	0	0	0	0	0	0	0	0	0	0	0.0896191	0	0	0.00470921	0	0.01178	0	0.0357015	0.912384	0	0.368633	0.0903648	0.27127	0.201279	0.2442	0.373644	0.11725	0.170761	0	0	0	0.0138274	0.679392	0
k__Bacteria;p__Chloroflexi;c__TK17;o__mle1-48;f__;g__	0.00096963	0.0015279	0	0	0	0.00210087	0	0	0	0	0.00798786	0.0140469	0	0	0	0	0	0	0	0	0	0	0	0	0	0	0	0	0	0	0	0	0	0	0	0	0	0	0	0.01221	0	0	0	0	0	0	0	0.016176	0
k__Bacteria;p__Chloroflexi;Other;Other;Other;Other	0.000998613	0	0.00288488	0	0	0	0	0.00369914	0.00186706	0	0	0	0	0	0	0	0	0	0	0	0	0	0	0	0	0.0149365	0	0	0	0	0	0	0	0	0	0	0	0.0369914	0	0	0	0	0	0	0	0	0	0	0
k__Bacteria;p__Cyanobacteria;c__;o__;f__;g__	0.0116664	0.0043518	0.0257246	0	0	0.00598372	0	0.0298741	0.0205377	0	0.00798786	0.0421408	0	0	0	0.0539568	0	0	0	0	0	0	0	0	0	0.164302	0	0	0	0	0	0	0	0	0	0	0	0.172626	0	0.01221	0	0	0.0131354	0	0	0.0708048	0.0553097	0	0
k__Bacteria;p__Cyanobacteria;c__4C0d-2;o__YS2;f__;g__	0.000360026	0.000567313	0	0.0120315	0.00884956	0.000780056	0	0	0	0	0	0	0.0187213	0	0	0	0	0	0	0	0	0	0	0	0	0	0	0	0	0	0	0	0	0	0	0	0	0	0	0	0	0	0	0	0	0	0	0	0
k__Bacteria;p__Cyanobacteria;c__Chloroplast;o__;f__;g__	0.876932	0.573926	0.835703	0.0462024	0	1.1685	0.25139	1.46732	0.04618	0.00231524	0.0239636	0	0.0655247	0.495315	0.179434	11.8345	2.5566	0	11.6183	0	0	0.0374251	0.0281136	0.0404367	0.0113122	0.194175	0	0	0	0	0.0588998	0.0217273	0.107105	2.37488	0	0.016756	0	0.160296	0.331518	0.28083	0.246059	0.0586252	0.091948	0	0.00926097	5.61718	8.80808	0	0.0876578
k__Bacteria;p__Cyanobacteria;c__Chloroplast;o__Chlorophyta;f__;g__	0.00142308	0.00133719	0.00165961	0	0	0.00164242	0.000470921	0	0.00373413	0	0	0	0	0	0	0	0	0	0	0	0	0	0	0	0	0.029873	0	0	0.00470921	0	0	0	0	0	0	0	0	0	0.0236798	0	0	0	0	0	0	0	0	0	0
k__Bacteria;p__Cyanobacteria;c__Chloroplast;o__Chlorophyta;f__Mamiellaceae;g__	0.00146306	0.00154336	0.00139712	0.00617742	0	0.00173165	0.000937119	0	0.00314351	0.00628703	0	0	0	0	0	0	0	0	0	0.0121981	0.01295	0	0.00937119	0	0	0	0	0	0	0	0	0	0	0	0	0	0	0	0	0	0	0	0	0	0	0	0	0	0
k__Bacteria;p__Cyanobacteria;c__Chloroplast;o__Chlorophyta;f__Ulvophyceae;g__	0.0028904	0.0014864	0.00562498	0	0	0.0020438	0	0.00863132	0.00186706	0	0	0	0	0	0	0.0179856	0	0	0	0	0	0	0	0	0	0.0149365	0	0	0	0	0	0	0	0	0	0	0	0.0863132	0	0	0	0	0	0	0	0	0	0	0
k__Bacteria;p__Cyanobacteria;c__Chloroplast;o__Cryptophyta;f__;g__	0.0463637	0.0451476	0.0511689	0.411847	0	0.0437955	0.0438781	0.0144169	0.097109	0.0462757	0.0239636	0	0.0187213	0.0267738	0	0	0	0	0	0.0243962	0.03885	0.112275	0.112454	0.0673945	0.113122	0.0448096	0	0	0.00941841	0.0132521	0	0.0108637	0.535523	0	0.0114364	0.134048	0	0.0493218	0.0118399	0.01221	0.00911328	0	0.0131354	0.019986	0.101871	0	0	0.226464	0.0175316
k__Bacteria;p__Cyanobacteria;c__Chloroplast;o__Euglenozoa;f__;g__	0.00882451	0.0117911	0.00387609	0	0	0	0.0389105	0	0.00872121	0	0	0	0	0	0	0	0	0	0	0	0	0	0	0	0	0	0	0	0	0	0.0235599	0	0.0119005	0.389105	0.0343092	0	0	0	0	0	0	0	0	0	0	0	0	0	0
k__Bacteria;p__Cyanobacteria;c__Chloroplast;o__Haptophyceae;f__;g__	0.0104655	0.0111662	0.00976222	0	0	0.0136949	0.00398075	0.00852539	0.0113083	0.00768001	0	0.0140469	0	0	0	0	0	0	0	0.0121981	0	0.012475	0.00937119	0	0	0.0597461	0	0	0.00470921	0.0132521	0	0	0	0	0	0	0	0.0616523	0	0	0	0	0	0	0.0185219	0.0236016	0	0	0
k__Bacteria;p__Cyanobacteria;c__Chloroplast;o__Rhodophyta;f__;g__	0.0286607	0.0258179	0	0	0	0.0620982	0	0	0	0	0	0	0	0.0535475	0.0276052	0.593525	0.0324992	0	0.638366	0	0	0	0	0	0	0	0	0	0	0	0	0	0	0	0	0	0	0	0	0.01221	0	0	0.0394063	0	0	0	0	0	0
k__Bacteria;p__Cyanobacteria;c__Chloroplast;o__Stramenopiles;f__;g__	2.68553	0.634512	6.55149	1.38824	0.092055	0.647628	0.617783	8.29116	4.37691	4.41798	0.0399393	0.196657	0.0748853	5.7162	0.358868	0.665468	0.238327	16.2112	0.781998	0	0.0906501	0.336826	0.693468	0.350452	0.40724	2.46453	0.365822	0.54692	0.53685	2.46488	1.63741	0.032591	12.8526	0.442775	0.388838	0.335121	0.700328	3.63748	0.260478	0.25641	0.519457	0.161219	0.14449	0.559608	17.0217	4.79113	1.18916	0.598512	3.15568
k__Bacteria;p__Cyanobacteria;c__Chloroplast;o__Streptophyta;f__;g__	0.0221496	0.0254448	0.0173391	0	0.00884956	0.0349866	0	0.0207548	0.0130695	0	0	0	0	0	0	0	0	0	0	0	0	0	0	0	0	0.104556	0	0	0	0	0	0	0	0	0	0.502681	0.0225912	0.184957	0.0118399	0.01221	0.227832	0.0293126	0.0131354	0	0	0	0	0	0
k__Bacteria;p__Cyanobacteria;c__Chloroplast;o__UA01;f__;g__	0.00326817	0.00414805	0.00183664	0	0	0.00570357	0	0.00330595	0	0	0	0	0	0	0	0	0.0649984	0.015528	0	0	0	0	0	0	0	0	0	0	0	0	0	0	0	0	0	0	0	0	0	0	0	0	0	0	0	0	0	0	0.0175316
k__Bacteria;p__Cyanobacteria;c__Chloroplast;Other;Other;Other	0.000650347	0	0.00187878	0	0	0	0	0.00338181	0	0	0	0	0	0	0	0	0	0	0	0	0	0	0	0	0	0	0	0	0	0	0	0	0	0	0	0	0	0	0	0	0	0	0	0	0	0	0	0	0
k__Bacteria;p__Cyanobacteria;c__ML635J-21;o__;f__;g__	0.00119483	0.00188276	0	0	0	0.0025888	0	0	0	0	0	0	0	0	0	0	0	0	0	0	0	0	0	0	0	0	0	0	0	0	0	0	0	0	0	0	0	0	0	0	0	0	0	0	0	0	0	0	0
k__Bacteria;p__Cyanobacteria;c__Nostocophycideae;o__Nostocales;f__Nostocaceae;g__	0.0370109	0.00284612	0.101703	0	0	0	0.00939219	0.0385694	0.180619	0	0	0	0	0	0	0	0	0	0	0	0	0	0	0	0	0.0149365	0	0	0	0	0	0	0.0119005	0.0939219	1.41812	0	0	0	0	0	0	0	0	0	0	0	0	0	0.385694
k__Bacteria;p__Cyanobacteria;c__Nostocophycideae;o__Nostocales;f__Nostocaceae;g__Nodularia	0.00131959	0	0.00381214	0	0	0	0	0	0.00857731	0	0	0	0	0	0	0	0	0	0	0	0	0	0	0	0	0	0	0	0	0	0	0	0	0	0.0686185	0	0	0	0	0	0	0	0	0	0	0	0	0	0
k__Bacteria;p__Cyanobacteria;c__Nostocophycideae;o__Nostocales;f__Nostocaceae;g__Nostoc	0.00368036	0.00579936	0	0	0	0.00797412	0	0	0	0	0	0	0	0	0	0	0	0	0	0	0	0	0	0	0	0	0	0	0	0	0	0	0	0	0	0	0	0	0	0	0.191379	0	0	0	0	0	0	0	0
k__Bacteria;p__Cyanobacteria;c__Nostocophycideae;o__Nostocales;f__Nostocaceae;Other	0.000551439	0	0.00159305	0	0	0	0	0.00286748	0	0	0	0	0	0	0	0	0	0	0	0	0	0	0	0	0	0	0	0	0	0	0	0	0	0	0	0	0.0112956	0	0	0	0	0	0	0	0	0	0	0	0
k__Bacteria;p__Cyanobacteria;c__Nostocophycideae;o__Stigonematales;f__Rivulariaceae;g__	0.00674291	0	0.0194795	0	0	0	0	0.0350631	0	0	0	0	0	0	0	0	0	0	0	0	0	0	0	0	0	0	0	0	0	0	0	0	0	0	0	0	0	0	0	0	0	0	0	0	0	0	0	0	0.350631
k__Bacteria;p__Cyanobacteria;c__Nostocophycideae;o__Stigonematales;f__Rivulariaceae;g__Rivularia	0.867391	0.00278831	2.50068	0	0	0.00383393	0	4.50123	0	0	0	0	0	0	0	0	0	0	0	0	0	0	0	0	0	0	0	0	0	0	0	0	0	0	0	0	0	0	0.0118399	0	0	0	0	0	0	0	0	0.064704	44.9684
k__Bacteria;p__Cyanobacteria;c__Oscillatoriophycideae;o__Chroococcales;f__Gomphosphaeriaceae;g__	1.87119	0.141458	5.141	0	0	0.172234	0.0630258	1.09946	10.1929	0.301019	0	0	0.00936067	0.0535475	0.427881	0.215827	0.0324992	0.015528	0.0957549	0.0243962	0.01295	0	0.00937119	0	0	0.866318	0	0	0	0.0132521	24.891	0.0977729	0.190408	0.509862	54.3916	0.368633	0.960127	2.5894	0.887994	0.647131	0.255172	0.718159	0.302115	1.00929	0.157437	7.03328	0.0138274	0	0
k__Bacteria;p__Cyanobacteria;c__Oscillatoriophycideae;o__Chroococcales;f__Gomphosphaeriaceae;Other	0.028939	0.00199655	0.0799413	0	0	0	0.00658863	0.135282	0.0107649	0	0	0	0	0	0	0	0	0.0465839	0	0	0	0	0	0	0	0.0746826	0.0261301	0	0	0.0397562	0	0	0	0	0.0114364	0	0.203321	0.123305	0	0	0	0	0	0	0	0	0.0276549	0	0
k__Bacteria;p__Cyanobacteria;c__Oscillatoriophycideae;o__Chroococcales;f__Microcystaceae;g__Microcystis	0.00108612	0	0.00313767	0	0	0	0	0.0056478	0	0	0	0	0	0	0	0	0	0	0	0	0	0	0	0	0	0	0	0	0	0	0	0	0	0	0	0	0.056478	0	0	0	0	0	0	0	0	0	0	0	0
k__Bacteria;p__Cyanobacteria;c__Oscillatoriophycideae;o__Chroococcales;f__Xenococcaceae;g__	1.29	0.0469763	3.64053	0	0	0.040111	0.0587553	6.28587	0.33386	0.00463049	0	0	0	0.0401606	0.0552105	0.0179856	0.0866645	0.854037	0	0	0	0	0	0	0	2.27035	0	0.0431779	0.0141276	0.51683	0.0942396	0	0.047602	0.0134174	0.240165	0.016756	4.45047	1.89889	0.0118399	0.01221	0	0	0	0	0.0185219	0	0.248894	0.048528	0.403226
k__Bacteria;p__Cyanobacteria;c__Oscillatoriophycideae;o__Chroococcales;f__Xenococcaceae;Other	0.000674291	0	0.00194795	0	0	0	0	0.00350631	0	0	0	0	0	0	0	0	0	0	0	0	0	0	0	0	0	0	0	0	0	0	0	0	0	0	0	0	0	0	0	0	0	0	0	0	0	0	0	0	0.0350631
k__Bacteria;p__Cyanobacteria;c__Oscillatoriophycideae;o__Chroococcales;Other;Other	0.0937536	0.00815058	0.255901	0	0	0.00916007	0.00491274	0.38244	0.0977278	0	0	0	0	0.0133869	0.0276052	0	0.0108331	0.15528	0	0	0	0	0.00937119	0	0	0.746826	0	0	0	0.0397562	0.0235599	0	0	0	0.0114364	0	0.429233	0.628853	0.0355198	0	0	0	0.0262709	0	0	0	0.124447	0	0.0701262
k__Bacteria;p__Cyanobacteria;c__Oscillatoriophycideae;o__Oscillatoriales;f__Phormidiaceae;g__	2.49238	0.28744	6.67145	0	0	0.376066	0.0491836	3.39274	10.7698	18.7832	0	0	0.0187213	0.0803213	0.110421	0.107914	0.0541653	20.9161	0.0319183	26.9212	32.5563	0.212076	0	0	0.0113122	10.5153	0.0783904	0.0287853	0.0282552	0.0927644	0.259159	0	0	0.0402522	0.251601	0	2.66576	9.97534	5.65948	0.30525	2.35123	0.0732815	0.170761	6.75527	8.8998	0.212414	0	0	0.157784
k__Bacteria;p__Cyanobacteria;c__Oscillatoriophycideae;o__Oscillatoriales;f__Phormidiaceae;g__Hydrocoleum	0.00202287	0	0.00584385	0	0	0	0	0.0105189	0	0	0	0	0	0	0	0	0	0	0	0	0	0	0	0	0	0	0	0	0	0	0	0	0	0	0	0	0	0	0	0	0	0	0	0	0	0	0	0	0.105189
k__Bacteria;p__Cyanobacteria;c__Oscillatoriophycideae;o__Oscillatoriales;f__Phormidiaceae;Other	0.0045128	0.00027616	0.0125307	0	0	0.00037972	0	0.00793429	0.0182762	0.0328182	0	0	0	0	0	0	0	0.0310559	0	0.0853867	0.0259	0	0	0	0	0.0149365	0	0	0	0	0	0	0	0	0	0	0.0112956	0.0369914	0	0	0.00911328	0	0	0.019986	0	0	0	0	0
k__Bacteria;p__Cyanobacteria;c__Oscillatoriophycideae;Other;Other;Other	0.0149392	0.000978457	0.0413638	0	0	0.00134538	0	0.0602183	0.0177956	0	0	0	0	0	0	0	0	0.0465839	0	0	0	0	0	0	0	0.119492	0	0	0	0	0	0	0	0	0.0228728	0	0.0338868	0.234279	0	0.02442	0	0	0	0	0	0	0	0	0
k__Bacteria;p__Cyanobacteria;c__Synechococcophycideae;o__Pseudanabaenales;f__Pseudanabaenaceae;g__	0.311345	0.0431992	0.811375	0.00585412	0	0.0632808	0.00664256	0.669533	0.988677	0.169698	0.00798786	0	0.0187213	0.0401606	0.0276052	0	0.119164	0.0931677	0.159591	0	0	0	0	0	0	1.34429	0	0	0	0.0530082	0.259159	0	0.0119005	0.0134174	5.61528	0	2.94815	1.73859	0.284158	0.1221	0.118473	0.0732815	0.0394063	0.669531	0.00926097	1.39249	0.262721	0.032352	0.157784
k__Bacteria;p__Cyanobacteria;c__Synechococcophycideae;o__Pseudanabaenales;f__Pseudanabaenaceae;g__Halomicronema	0.0513725	0.00247044	0.14388	0	0	0.00339685	0	0.201048	0.072421	0	0	0	0	0	0	0	0.0324992	0.0621118	0	0	0	0	0	0	0	0.567588	0	0	0	0	0.01178	0	0	0	0	0	0.0790692	0.838471	0.0236798	0.01221	0	0	0.0131354	0	0	0	0.525442	0	0.490884
k__Bacteria;p__Cyanobacteria;c__Synechococcophycideae;o__Pseudanabaenales;f__Pseudanabaenaceae;Other	0.00153187	0	0.00442539	0	0	0	0	0.0049784	0.00373413	0	0	0	0	0	0	0	0	0	0	0	0	0	0	0	0	0.029873	0	0	0	0	0	0	0	0	0	0	0.0112956	0.0246609	0	0	0	0	0	0	0	0	0.0138274	0	0
k__Bacteria;p__Cyanobacteria;c__Synechococcophycideae;o__Synechococcales;f__Synechococcaceae;g__Paulinella	3.92595	1.15638	8.91483	0.0120315	0	1.8123	0.0187393	10.1737	7.34126	12.8435	0.423356	0.421408	0.299541	1.09772	5.71429	5.17986	4.71238	3.49379	5.52186	4.61088	2.31805	0.0249501	0	0.0269578	0.0113122	6.94548	0	0	0.0141276	0.0397562	0.341619	0.0434546	0.0119005	0.0268348	0.0571821	0.25134	9.70293	9.61776	1.42079	2.10012	8.85811	1.62685	0.880074	41.7408	2.7042	13.1225	14.5188	0.032352	0.0876578
k__Bacteria;p__Cyanobacteria;c__Synechococcophycideae;o__Synechococcales;f__Synechococcaceae;g__Synechococcus	0.0280367	0.00959958	0.0633956	0	0	0.0111524	0.00491274	0.111125	0.00373413	0	0	0	0	0	0	0	0	0	0	0	0	0	0.00937119	0	0	0.029873	0	0	0	0.0397562	0	0	0	0	0	0.016756	0	0	0	0	0	0	0	0	0	0.0236016	0	0	0.0175316
k__Bacteria;p__Cyanobacteria;c__Synechococcophycideae;o__Synechococcales;Other;Other	0.000671571	0	0.00194009	0	0	0	0	0.00349217	0	0	0	0	0	0	0	0	0	0	0	0	0	0	0	0	0	0	0	0	0	0	0	0	0	0	0	0	0.0225912	0.0123305	0	0	0	0	0	0	0	0	0	0	0
k__Bacteria;p__Cyanobacteria;c__Synechococcophycideae;Other;Other;Other	0.108596	0.0032765	0.307715	0	0	0.00450519	0	0.526003	0.0348563	0.00249825	0	0	0	0.0133869	0.0138026	0	0.0324992	0.15528	0	0	0	0	0	0	0	0.268857	0	0	0	0	0	0	0	0	0	0	0.440529	0.172626	0	0.01221	0	0	0	0.009993	0	0.0472032	0.138274	0	0.0175316
k__Bacteria;p__Cyanobacteria;Other;Other;Other;Other	0.0606469	0.0105737	0.153157	0.00537721	0	0.0109432	0.0134174	0.189168	0.108144	0	0	0	0	0	0.0138026	0.0359712	0.0324992	0.0776398	0.0478774	0	0	0	0	0	0	0.612397	0	0	0	0	0.0235599	0	0.0119005	0.134174	0.217292	0.016756	0.0677736	0.863132	0	0.0610501	0.0546797	0	0	0	0	0.118008	0.0691372	0	0.140252
k__Bacteria;p__Fibrobacteres;c__Fibrobacteria;o__258ds10;f__;g__	0.000622154	0.000980363	0	0	0	0.001348	0	0	0	0	0	0	0	0	0	0	0	0	0	0	0	0	0	0	0	0	0	0	0	0	0	0	0	0	0	0	0	0	0	0	0	0	0	0	0	0	0	0.032352	0
k__Bacteria;p__Fibrobacteres;c__TG3;o__TG3-1;f__;g__	0.0960247	0.148452	0.00524287	0	0	0.0352183	0.405367	0.00495622	0.00560119	0	0.00798786	0	0.00936067	0.294511	0.0828157	0	0.0866645	0	0	0	0	0.424152	0.440446	0.36393	0.859729	0.0448096	0.261301	0.402994	0.47563	0.768619	0	0.0434546	0	0.0134174	0	0	0	0	0.0236798	0	0	0	0.0525417	0	0	0	0	0	0.0350631
k__Bacteria;p__Fibrobacteres;c__TG3;o__TG3-1;Other;Other	0.00429539	0.00631587	0.000829807	0	0	0.00100916	0.0184204	0	0.00186706	0	0	0	0	0.0133869	0	0	0.0108331	0	0	0	0	0.0249501	0.0187424	0.0134789	0.0113122	0.0149365	0.0522603	0.0431779	0.00941841	0	0	0.0108637	0	0	0	0	0	0	0	0	0	0	0	0	0	0	0	0	0
k__Bacteria;p__Firmicutes;c__AHT28;o__;f__;g__	0.0150294	0.0215968	0.00293745	0	0	0.0127187	0.0423406	0.0015528	0.00466828	0.00933655	0	0.0140469	0.00936067	0	0.0138026	0	0	0.015528	0.0159591	0.0243962	0.01295	0.0998004	0.131197	0.0134789	0.0678733	0	0	0	0.00470921	0.0795123	0	0	0	0.0268348	0	0	0	0	0	0	0	0	0	0	0	0	0	0	0
k__Bacteria;p__Firmicutes;c__Bacilli;o__Bacillales;f__Alicyclobacillaceae;g__Alicyclobacillus	0.000908491	0.00143156	0	0	0	0.0019684	0	0	0	0	0	0	0	0	0	0	0	0	0	0	0	0	0	0	0	0	0	0	0	0	0	0	0	0	0	0	0	0	0	0	0	0	0	0	0	0	0	0.016176	0
k__Bacteria;p__Firmicutes;c__Bacilli;o__Bacillales;f__Bacillaceae;g__	0.0427427	0.0660942	0.00230632	0.0169318	0	0.0213964	0.166759	0.00415138	0	0	0.11183	0.0280938	0.131049	0.0133869	0.0276052	0.0179856	0	0	0	0	0	0.349301	0.327992	0.269578	0.339367	0	0.0783904	0.115141	0.108312	0.0795123	0	0	0	0	0	0	0	0.0123305	0.0236798	0.02442	0.0182266	0	0.0131354	0	0	0	0	0	0
k__Bacteria;p__Firmicutes;c__Bacilli;o__Bacillales;f__Bacillaceae;g__Anaerobacillus	0.0118421	0.0182412	0.000768191	0	0	0.0170735	0.0192196	0.00138274	0	0	0	0	0	0	0.0138026	0	0	0	0	0	0	0.0249501	0.0749695	0.0269578	0	0	0	0.0143926	0.0376737	0.0132521	0	0	0	0	0	0	0	0	0.0355198	0.0854701	0.0273398	0.0293126	0	0	0	0	0.0138274	0	0
k__Bacteria;p__Firmicutes;c__Bacilli;o__Bacillales;f__Bacillaceae;g__Anoxybacillus	0.00118843	0.00187268	0	0	0	0.00257494	0	0	0	0	0	0	0	0	0	0	0	0	0	0	0	0	0	0	0	0	0	0	0	0	0	0	0	0	0	0	0	0	0	0.01221	0.0364531	0	0.0131354	0	0	0	0	0	0
k__Bacteria;p__Firmicutes;c__Bacilli;o__Bacillales;f__Bacillaceae;g__Bacillus	0.0017072	0.00231649	0.000685025	0.00585412	0	0.00242733	0.00181881	0.00123305	0	0	0.00798786	0	0	0	0	0	0	0	0	0	0	0	0	0.0134789	0	0	0	0	0.00470921	0	0	0	0	0	0	0.0502681	0	0.0123305	0	0	0	0	0	0	0	0	0	0	0
k__Bacteria;p__Firmicutes;c__Bacilli;o__Bacillales;f__Bacillaceae;g__Natronobacillus	0.0139962	0.00763469	0.02555	0	0	0.00948549	0.00402522	0.0420034	0.00498326	0.00249825	0	0	0	0	0	0	0.0541653	0	0.0159591	0	0	0	0	0	0	0.029873	0	0	0	0	0	0	0	0.0402522	0	0.0502681	0.0112956	0.110974	0	0.0610501	0.0364531	0	0	0.009993	0	0.118008	0.179757	0	0
k__Bacteria;p__Firmicutes;c__Bacilli;o__Bacillales;f__Bacillaceae;Other	0.0646225	0.100379	0	0	0	0.136719	0.00791121	0	0	0	0.399393	0.379267	0.346345	0.21419	0.220842	0.0899281	0.444156	0	0.0478774	0	0	0.0374251	0.00937119	0.0134789	0	0	0	0	0.0188368	0	0	0	0	0	0	0.0837802	0	0	0.0118399	0.01221	0.173152	0	0	0	0	0	0	0	0
k__Bacteria;p__Firmicutes;c__Bacilli;o__Bacillales;f__Listeriaceae;g__Brochothrix	0.00106963	0.000406588	0.00234464	0	0	0	0.00134174	0.00123305	0.00373413	0	0	0	0	0	0	0	0	0	0	0	0	0	0	0	0	0.029873	0	0	0	0	0	0	0	0.0134174	0	0	0	0.0123305	0	0	0	0	0	0	0	0	0	0	0
k__Bacteria;p__Firmicutes;c__Bacilli;o__Bacillales;f__Paenibacillaceae;g__Paenibacillus	0.00755538	0.00916712	0.00502027	0	0	0.0114565	0.00275593	0.00903648	0	0	0	0.0421408	0	0.0267738	0	0	0.0108331	0	0	0	0	0	0.00937119	0.0134789	0	0	0	0	0.00470921	0	0	0	0	0	0	0.134048	0.0903648	0	0	0	0.00911328	0	0	0	0	0	0	0	0
k__Bacteria;p__Firmicutes;c__Bacilli;o__Bacillales;f__Planococcaceae;g__Planomicrobium	0.000862849	0.00135964	0	0	0.00884956	0.00186951	0	0	0	0	0	0	0	0	0.0138026	0	0	0	0	0	0	0	0	0	0	0	0	0	0	0	0	0	0	0	0	0	0	0	0	0	0	0	0	0	0	0	0	0	0
k__Bacteria;p__Firmicutes;c__Bacilli;o__Bacillales;f__Staphylococcaceae;g__Staphylococcus	0.0114147	0.0140021	0.00730531	0.00585412	0	0.0155149	0.00897115	0.0131496	0	0	0	0	0	0	0	0	0.0216661	0	0	0	0	0	0	0	0.0226244	0	0	0	0	0	0	0	0	0.0670871	0	0.234584	0.0451824	0.0863132	0.0118399	0	0.0911328	0	0.0131354	0	0	0	0	0	0
k__Bacteria;p__Firmicutes;c__Bacilli;o__Bacillales;Other;Other	0.0592933	0.0860154	0.00207086	0	0	0.110712	0.038888	0.00372755	0	0	0.311526	0.309032	0.271459	0.281124	0.138026	0.161871	0.346658	0	0.207469	0	0	0.012475	0.0187424	0.0134789	0	0	0.104521	0.115141	0.0847657	0.0397562	0	0	0	0	0	0.0502681	0.0225912	0	0.0355198	0	0.0637929	0.0439689	0.0394063	0	0	0	0	0	0
k__Bacteria;p__Firmicutes;c__Bacilli;o__Gemellales;f__Gemellaceae;g__	0.00409614	0.00495992	0.0027401	0	0	0.00681989	0	0.00493218	0	0	0.00798786	0	0.00936067	0	0	0	0	0	0	0	0	0	0	0	0	0	0	0	0	0	0	0	0	0	0	0.0837802	0	0.0493218	0	0	0.0546797	0	0	0	0	0	0	0	0
k__Bacteria;p__Firmicutes;c__Bacilli;o__Haloplasmatales;f__Haloplasmataceae;g__	0.0176064	0.0248103	0.00537734	0	0	0.0231278	0.0263673	0.0096792	0	0	0.0319514	0.0983284	0.056164	0.0133869	0.0690131	0	0.0108331	0	0	0	0	0.0499002	0.0562272	0.0943523	0	0	0.0261301	0.0143926	0.00941841	0.0132521	0	0	0	0	0	0	0	0	0	0.01221	0	0.0293126	0.0525417	0	0	0	0.096792	0	0
k__Bacteria;p__Firmicutes;c__Bacilli;o__Lactobacillales;f__Aerococcaceae;g__Abiotrophia	0.000350511	0.00055232	0	0	0	0.00075944	0	0	0	0	0	0	0	0	0	0	0	0	0	0	0	0	0	0	0	0	0	0	0	0	0	0	0	0	0	0	0	0	0	0	0.0182266	0	0	0	0	0	0	0	0
k__Bacteria;p__Firmicutes;c__Bacilli;o__Lactobacillales;f__Aerococcaceae;g__Marinilactibacillus	0.00043804	0.000690245	0	0	0	0.000390028	0.00134174	0	0	0	0	0	0.00936067	0	0	0	0	0	0	0	0	0	0	0	0	0	0	0	0	0	0	0	0	0.0134174	0	0	0	0	0	0	0	0	0	0	0	0	0	0	0
k__Bacteria;p__Firmicutes;c__Bacilli;o__Lactobacillales;f__Carnobacteriaceae;g__Carnobacterium	0.000572342	0.000418261	0	0.00585412	0	0.00124007	0	0	0	0	0	0	0	0	0.0138026	0	0	0	0.0159591	0	0	0	0	0	0	0	0	0	0	0	0	0	0	0	0	0	0	0	0	0	0	0	0	0	0	0	0	0	0
k__Bacteria;p__Firmicutes;c__Bacilli;o__Lactobacillales;f__Carnobacteriaceae;g__Granulicatella	0.000473559	0.000746215	0	0	0	0.00102605	0	0	0	0	0	0	0	0	0	0	0	0	0	0	0	0	0	0	0	0	0	0	0	0	0	0	0	0	0	0.016756	0	0	0	0	0	0	0	0	0	0	0	0	0
k__Bacteria;p__Firmicutes;c__Bacilli;o__Lactobacillales;f__Lactobacillaceae;g__Lactobacillus	0.0051424	0.00082848	0.0133369	0	0	0.00113916	0	0.0165382	0.00933532	0	0	0	0	0	0	0	0	0	0	0	0	0	0	0	0	0.0746826	0	0	0	0	0	0	0	0	0	0	0.0790692	0.0863132	0	0	0.0273398	0	0	0	0	0	0	0	0
k__Bacteria;p__Firmicutes;c__Bacilli;o__Lactobacillales;f__Streptococcaceae;g__Lactococcus	0.00138153	0.00217695	0	0	0	0.00299331	0	0	0	0	0	0	0	0	0	0	0	0	0	0	0	0	0	0	0	0	0	0	0	0	0	0	0	0	0	0.016756	0	0	0	0	0	0	0	0	0	0	0	0	0
k__Bacteria;p__Firmicutes;c__Bacilli;o__Lactobacillales;f__Streptococcaceae;g__Streptococcus	0.0283973	0.0247623	0.036639	0	0	0.0330365	0.00242811	0.04952	0.0205377	0	0.0718907	0	0.028082	0	0	0.0359712	0.0108331	0	0	0	0	0	0	0	0	0.164302	0	0	0	0	0	0.0108637	0	0.0134174	0	0.351877	0.112956	0.382244	0.0118399	0	0.164039	0	0.0131354	0	0	0	0	0.016176	0
k__Bacteria;p__Firmicutes;c__Bacilli;o__Lactobacillales;Other;Other	0.000487122	0.000283976	0	0	0	0.000664964	0.000937119	0	0	0	0	0	0	0	0	0	0	0	0.0159591	0	0	0	0.00937119	0	0	0	0	0	0	0	0	0	0	0	0	0	0	0	0	0	0	0	0	0	0	0	0	0	0
k__Bacteria;p__Firmicutes;c__Clostridia;o__;f__;g__	0.000367343	0.000578844	0	0	0	0	0.00191018	0	0	0	0	0	0	0	0	0	0	0	0	0	0	0	0	0	0	0	0	0.0143926	0.00470921	0	0	0	0	0	0	0	0	0	0	0	0	0	0	0	0	0	0	0	0
k__Bacteria;p__Firmicutes;c__Clostridia;o__[Desulforudales];f__[Desulforudaceae];g__	0.0505281	0.07962	0	0	0	0.0873536	0.0530974	0	0	0	0.479272	0.519736	0.524197	0.0535475	0.0414079	0.125899	0.24916	0	0	0	0	0.112275	0.224909	0.161747	0.0226244	0	0	0	0.00941841	0	0	0	0	0	0	0.016756	0	0	0	0	0	0	0	0	0	0	0	0	0
k__Bacteria;p__Firmicutes;c__Clostridia;o__Clostridiales;f__;g__	0.0118812	0.0151342	0.00657751	0	0.00884956	0.013753	0.0169357	0.00369914	0.0101755	0.00914857	0.00798786	0	0	0.0669344	0.0138026	0	0	0	0	0.0365943	0	0.012475	0.0655984	0.0539156	0	0.0448096	0	0	0	0.0265041	0	0.0108637	0	0	0	0	0	0.0369914	0	0.02442	0.0182266	0	0	0	0	0	0	0	0
k__Bacteria;p__Firmicutes;c__Clostridia;o__Clostridiales;f__[Acidaminobacteraceae];g__Fusibacter	0.161325	0.248573	0.0103332	0	0	0.0485252	0.70383	0.01619	0.00301233	0.00304952	0.0878664	0.224751	0.0936067	0.0133869	0.0138026	0.251799	0.0433323	0	0	0.0121981	0	2.39521	1.32134	2.08923	0.40724	0	0.0261301	0.0287853	0.0282552	0.742115	0	0	0.0119005	0	0	0	0	0	0	0.01221	0.00911328	0	0	0	0	0	0	0	0
k__Bacteria;p__Firmicutes;c__Clostridia;o__Clostridiales;f__[Acidaminobacteraceae];g__WH1-8	0.101368	0.159279	0.000829807	0	0	0.0201658	0.477223	0	0.00186706	0	0.0958543	0.112375	0.102967	0.0669344	0.0276052	0	0.0216661	0	0	0	0	2.13323	0.918377	1.26702	0.147059	0.0149365	0	0	0.0282552	0.278293	0	0	0	0	0	0	0	0	0	0	0	0	0	0	0	0	0	0	0
k__Bacteria;p__Firmicutes;c__Clostridia;o__Clostridiales;f__[Acidaminobacteraceae];Other	0.000459043	0.000283976	0.000805503	0	0	0	0.000937119	0.00144991	0	0	0	0	0	0	0	0	0	0	0	0	0	0	0.00937119	0	0	0	0	0	0	0	0	0	0	0	0	0	0	0	0	0	0	0	0	0	0	0	0	0	0
k__Bacteria;p__Firmicutes;c__Clostridia;o__Clostridiales;f__[Mogibacteriaceae];g__	0.000593064	0.000934525	0	0	0	0	0.00308393	0	0	0	0	0	0	0	0	0	0	0	0	0	0	0	0	0	0	0	0.0261301	0	0.00470921	0	0	0	0	0	0	0	0	0	0	0	0	0	0	0	0	0	0	0	0
k__Bacteria;p__Firmicutes;c__Clostridia;o__Clostridiales;f__[Mogibacteriaceae];g__Anaerovorax	0.00913751	0.00666074	0	0	0	0.0113888	0.0201819	0	0	0	0	0	0	0	0	0.0179856	0	0	0.255346	0	0	0	0	0	0	0	0.130651	0.0287853	0.0423829	0	0	0	0	0	0	0	0	0	0	0	0	0	0	0	0	0	0	0	0
k__Bacteria;p__Firmicutes;c__Clostridia;o__Clostridiales;f__[Tissierellaceae];g__Anaerococcus	0.000847997	0.00133624	0	0	0	0.00183733	0	0	0	0	0	0	0	0	0	0	0	0	0	0	0	0	0	0	0	0	0	0	0	0	0	0	0	0	0	0.016756	0	0	0	0	0.0273398	0	0	0	0	0	0	0	0
k__Bacteria;p__Firmicutes;c__Clostridia;o__Clostridiales;f__[Tissierellaceae];g__Dethiosulfatibacter	0.034099	0.0413468	0.00497338	0	0	0.0348182	0.084799	0.00447113	0.00560119	0	0.0639029	0.0561877	0	0	0	0.0359712	0.0433323	0.015528	0.319183	0	0	0.12475	0.0562272	0.0943523	0	0.0448096	0.156781	0.143926	0.221333	0.0397562	0	0.0108637	0	0	0	0	0	0	0	0	0	0	0	0	0	0	0	0	0
k__Bacteria;p__Firmicutes;c__Clostridia;o__Clostridiales;f__[Tissierellaceae];g__Finegoldia	0.0014872	0.00200117	0.000627534	0	0	0.00275161	0	0.00112956	0	0	0	0	0.0374427	0	0	0	0	0	0	0	0	0	0	0	0	0	0	0	0	0	0	0	0	0	0	0.016756	0.0112956	0	0.0118399	0	0	0	0	0	0	0	0	0	0
k__Bacteria;p__Firmicutes;c__Clostridia;o__Clostridiales;f__[Tissierellaceae];g__Parvimonas	0.000644463	0.00101552	0	0	0	0.00139634	0	0	0	0	0	0	0	0	0	0	0	0	0	0	0	0	0	0	0	0	0	0	0	0	0	0	0	0	0	0.0335121	0	0	0	0	0	0	0	0	0	0	0	0	0
k__Bacteria;p__Firmicutes;c__Clostridia;o__Clostridiales;f__[Tissierellaceae];g__Peptoniphilus	0.000392479	0.00027616	0.000627534	0	0	0.00037972	0	0.00112956	0	0	0	0	0	0	0	0	0	0	0	0	0	0	0	0	0	0	0	0	0	0	0	0	0	0	0	0	0.0112956	0	0	0	0.00911328	0	0	0	0	0	0	0	0
k__Bacteria;p__Firmicutes;c__Clostridia;o__Clostridiales;f__[Tissierellaceae];g__Tissierella_Soehngenia	0.00141668	0.00223234	0	0	0	0.000988582	0.00499412	0	0	0	0.00798786	0	0	0	0	0	0	0	0	0	0	0	0	0	0	0	0.0261301	0.0143926	0.00941841	0	0	0	0	0	0	0	0	0	0	0	0	0	0	0	0	0	0	0	0
k__Bacteria;p__Firmicutes;c__Clostridia;o__Clostridiales;f__[Tissierellaceae];g__WAL_1855D	0.00065167	0	0.0018826	0	0	0	0	0.00338868	0	0	0	0	0	0	0	0	0	0	0	0	0	0	0	0	0	0	0	0	0	0	0	0	0	0	0	0	0.0338868	0	0	0	0	0	0	0	0	0	0	0	0
k__Bacteria;p__Firmicutes;c__Clostridia;o__Clostridiales;f__Caldicoprobacteraceae;g__Caldicoprobacter	0.0932973	0.137893	0.00785575	0	0	0.0598307	0.327412	0.00724953	0.00861352	0.00304952	0.055915	0.0421408	0.0374427	0.107095	0.0276052	0.0899281	0.0866645	0	0.159591	0.0121981	0	0.0748503	0.384219	0	1.41403	0.0448096	0.339692	0.287853	0.390864	0.0132521	0	0.369364	0.0119005	0	0	0.0502681	0	0	0.0118399	0.01221	0	0.0146563	0.0262709	0	0	0	0	0.016176	0
k__Bacteria;p__Firmicutes;c__Clostridia;o__Clostridiales;f__Christensenellaceae;g__	0.0204445	0.0293758	0.00165961	0	0.0991737	0.0329559	0.0242297	0	0.00373413	0	0.0399393	0.0561877	0.00936067	0.120482	0.0414079	0.0539568	0.0433323	0	0.0638366	0	0	0.0374251	0.0562272	0.0134789	0	0.029873	0.0783904	0.0143926	0.0423829	0	0	0	0	0	0	0.0502681	0	0	0	0.02442	0	0.0146563	0.0394063	0	0	0	0	0	0
k__Bacteria;p__Firmicutes;c__Clostridia;o__Clostridiales;f__Clostridiaceae;g__	0.000302656	0.000476913	0	0	0	0.000655755	0	0	0	0	0	0	0	0	0	0	0	0	0	0	0	0	0	0	0	0	0	0	0	0	0	0	0	0	0	0	0	0	0	0	0	0	0	0	0	0	0	0	0
k__Bacteria;p__Firmicutes;c__Clostridia;o__Clostridiales;f__Clostridiaceae;g__Alkaliphilus	1.12296	1.3867	0.684967	0	0	1.30296	1.47932	0.740237	0.61588	1.13151	0.247624	0.224751	0.271459	0.107095	0.483092	0.719424	0.509154	0.0621118	0.303224	3.62283	0.764051	1.98353	1.87424	6.30813	0.486425	0.164302	0.653253	0.417386	0.583942	2.08057	0.129579	0.271592	0.107105	0.134174	0	0.0670241	0.237208	0.172626	0.248638	0.964591	0.309851	0.0879379	0.223302	0.129909	0.00926097	0.283219	5.11615	0.258816	0.0175316
k__Bacteria;p__Firmicutes;c__Clostridia;o__Clostridiales;f__Clostridiaceae;g__Caldanaerocella	0.000683413	0.000707253	0.000677672	0	0	0.000972473	0	0	0.00152476	0.00304952	0	0	0	0	0	0	0	0	0	0.0121981	0	0	0	0	0	0	0	0	0	0	0	0	0	0	0	0	0	0	0	0	0	0	0	0	0	0	0	0	0
k__Bacteria;p__Firmicutes;c__Clostridia;o__Clostridiales;f__Clostridiaceae;g__Clostridium	0.442337	0.52045	0.289127	0.0123548	0.145201	0.655743	0.20594	0.508435	0.0149921	0.0032375	0.575126	0.688299	0.393148	0.187416	0.345066	0.755396	2.31828	0	0.622407	0	0.01295	0.0873253	0.112454	0.0673945	0.0678733	0.0597461	0.418082	0.402994	0.687544	0.172277	0.0353399	0.0434546	0.0119005	0	0	0.117292	0.0112956	0	0.106559	0.0854701	0.0546797	0.0293126	0.118219	0	0	0.14161	4.74281	0.097056	0
k__Bacteria;p__Firmicutes;c__Clostridia;o__Clostridiales;f__Clostridiaceae;g__Geosporobacter_Thermotalea	0.0134316	0.0143528	0.00450935	0	0	0.0127051	0.031235	0.00289981	0.00652126	0.0130425	0	0	0.00936067	0	0	0	0	0	0.143632	0.0121981	0	0	0	0	0	0	0.0783904	0.0431779	0.0847657	0.106016	0	0	0	0	0	0	0	0	0	0.01221	0.00911328	0	0	0.039972	0	0	0	0	0
k__Bacteria;p__Firmicutes;c__Clostridia;o__Clostridiales;f__Clostridiaceae;g__Natronincola_Anaerovirgula	0.0223188	0.0306882	0.00289518	0	0	0.0276259	0.0445444	0.00521133	0	0	0	0	0	0	0	0	0.0324992	0	0.0957549	0	0	0.137226	0.0655984	0.24262	0	0	0	0	0	0	0	0	0	0	0	0	0	0	0	0.03663	0	0	0.0262709	0	0	0.0236016	0.0138274	0	0
k__Bacteria;p__Firmicutes;c__Clostridia;o__Clostridiales;f__Clostridiaceae;g__Proteiniclasticum	0.0369025	0.0504303	0.0123784	0	0	0.0188034	0.124484	0.0207876	0.00186706	0	0.0479272	0.0280938	0.028082	0.0133869	0.0276052	0	0.0216661	0	0.0319183	0	0	0.0249501	0.140568	0.107831	0.271493	0.0149365	0.130651	0.158319	0.145985	0.265041	0	0	0	0	0	0	0.0338868	0	0	0	0	0	0	0	0	0	0	0	0
k__Bacteria;p__Firmicutes;c__Clostridia;o__Clostridiales;f__Clostridiaceae;g__Tindallia_Anoxynatronum	2.58916	3.73261	0.389294	0.0123548	0	2.4162	6.96402	0.369892	0.413548	0.182363	1.76532	1.76991	1.75044	1.20482	2.89855	5.28777	2.59994	0.0465839	4.4526	0.597707	0.0518001	10.7909	7.54381	8.1817	10.5543	1.52353	5.82702	6.21762	5.97598	11.9666	0.365178	1.85769	0.69023	0.72454	0	0.134048	0.203321	0.345253	1.78783	2.03907	0.437437	1.18716	1.64193	0.079944	0	0.236016	0.0138274	0.145584	0
k__Bacteria;p__Firmicutes;c__Clostridia;o__Clostridiales;f__Clostridiaceae;Other	0.128333	0.133054	0.117056	0	0	0.151184	0.0937926	0.0520903	0.198263	0.237777	0.00798786	0.0140469	0.0187213	0.0401606	0.165631	0.413669	0.0866645	0.015528	0.175551	0.0731886	0	0.137226	0.0562272	0.202184	0.0452489	0.149365	0.130651	0.0575705	0.0847657	0.119268	0.223819	0.0108637	0.261811	0.0939219	0	0.016756	0.0112956	0.0986436	0.0355198	0.28083	0.118473	0.0146563	0.0394063	0.859398	0.0185219	0	0.0138274	0.016176	0
k__Bacteria;p__Firmicutes;c__Clostridia;o__Clostridiales;f__Dehalobacteriaceae;g__Dehalobacterium	0.000577358	0.000909777	0	0	0.00884956	0.00125094	0	0	0	0	0.0159757	0.0140469	0	0	0	0	0	0	0	0	0	0	0	0	0	0	0	0	0	0	0	0	0	0	0	0	0	0	0	0	0	0	0	0	0	0	0	0	0
k__Bacteria;p__Firmicutes;c__Clostridia;o__Clostridiales;f__EtOH8;g__	0.00176405	0.00277971	0	0	0	0.000665655	0.00757548	0	0	0	0.0159757	0	0	0	0	0	0	0	0	0	0	0	0.0374848	0.0269578	0.0113122	0	0	0	0	0	0	0	0	0	0	0	0	0	0	0	0	0	0	0	0	0	0	0	0
k__Bacteria;p__Firmicutes;c__Clostridia;o__Clostridiales;f__Eubacteriaceae;g__Acetobacterium	0.00744822	0.011253	0	0	0	0.0161378	0	0	0	0	0.0798786	0.126422	0.0468033	0	0.0138026	0.0719424	0.0324992	0	0.0159591	0	0	0	0	0	0	0	0	0	0	0	0	0	0	0	0	0	0	0	0	0	0	0	0	0	0	0	0	0	0
k__Bacteria;p__Firmicutes;c__Clostridia;o__Clostridiales;f__Lachnospiraceae;g__	0.000514057	0.000810029	0	0	0	0	0.0026731	0	0	0	0	0	0	0	0	0	0	0	0	0	0	0	0	0.0134789	0	0	0	0	0	0.0132521	0	0	0	0	0	0	0	0	0	0	0	0	0	0	0	0	0	0	0
k__Bacteria;p__Firmicutes;c__Clostridia;o__Clostridiales;f__Lachnospiraceae;g__Coprococcus	0.139243	0.216646	0.00507441	0	0	0.143568	0.370368	0.00315933	0.00746826	0	0	0	0	0.0267738	0.0414079	0	0.0108331	0	0	0	0	0.499002	1.24637	0.646987	1.00679	0.0597461	0.0783904	0.100748	0.0988933	0.0265041	0	0	0	0	0	0	0	0	0.0118399	0.01221	0	0	0	0	0	0	0	0.016176	0
k__Bacteria;p__Firmicutes;c__Clostridia;o__Clostridiales;f__Lachnospiraceae;g__Roseburia	0.000474248	0	0.00137005	0	0	0	0	0.00246609	0	0	0	0	0	0	0	0	0	0	0	0	0	0	0	0	0	0	0	0	0	0	0	0	0	0	0	0	0	0.0246609	0	0	0	0	0	0	0	0	0	0	0
k__Bacteria;p__Firmicutes;c__Clostridia;o__Clostridiales;f__Lachnospiraceae;Other	0.0384449	0.0569843	0.00481863	0.00537721	0.0265487	0.0102669	0.1666	0.00236016	0.00789172	0.00609905	0.0239636	0.0421408	0.00936067	0.0535475	0	0.0359712	0.0216661	0	0.0319183	0.0243962	0	0.274451	0.402961	0.822213	0.0226244	0.0149365	0.0261301	0.0143926	0.023546	0.0662603	0	0	0.023801	0.0134174	0	0	0	0	0	0	0	0	0	0	0	0.0236016	0	0	0
k__Bacteria;p__Firmicutes;c__Clostridia;o__Clostridiales;f__Peptococcaceae;g__	0.142082	0.185654	0.037289	0.00617742	0	0.229728	0.12036	0.032337	0.0434791	0.0170116	0.471284	0.533783	0.383787	0.107095	0.138026	0.161871	0.108331	0.015528	0.590488	0.0487924	0	0.0499002	0.0281136	0.0404367	0.0226244	0.0896191	0.182911	0.158319	0.17895	0.265041	0.0235599	0.0760456	0.166607	0.201261	0	0.0670241	0.0112956	0.0493218	0.0591996	0.04884	0.0546797	0.0293126	0.0262709	0.009993	0.00926097	0	0	0	0
k__Bacteria;p__Firmicutes;c__Clostridia;o__Clostridiales;f__Peptococcaceae;g__Dehalobacter_Syntrophobotulus	0.00711868	0.00982846	0.00165961	0	0	0.00444893	0.0233524	0	0.00373413	0	0	0	0	0.0133869	0.0276052	0.0179856	0.0108331	0	0.0159591	0	0	0	0	0.0134789	0	0.029873	0.130651	0.0431779	0.0329644	0.0132521	0	0	0	0	0	0	0	0	0	0	0	0	0.0131354	0	0	0	0	0	0
k__Bacteria;p__Firmicutes;c__Clostridia;o__Clostridiales;f__Peptococcaceae;g__Desulfitobacter	0.338188	0.27457	0.0178873	0	0	0.568318	0.362418	0.0220452	0.01269	0	0.0639029	0.210704	0.131049	0.160643	0.165631	0.377698	0.108331	0	8.203	0	0	0.249501	0.421704	0.24262	0.0226244	0.0896191	0.444212	0.374208	0.499176	1.25895	0	0.0977729	0.0119005	0.0134174	0	0	0	0	0.0355198	0.10989	0.227832	0.0586252	0.0656771	0	0	0	0	0	0
k__Bacteria;p__Firmicutes;c__Clostridia;o__Clostridiales;f__Peptococcaceae;g__Desulfosporosinus	0.0115083	0.0176948	0.000805503	0	0	0.0149396	0.0225379	0.00144991	0	0	0	0.0140469	0.00936067	0	0.0138026	0.0359712	0.0108331	0	0	0	0	0.0249501	0.046856	0.0404367	0	0	0.0261301	0.0431779	0.0329644	0	0	0.0108637	0	0	0	0	0	0	0.0118399	0.01221	0	0	0	0	0	0	0	0	0
k__Bacteria;p__Firmicutes;c__Clostridia;o__Clostridiales;f__Peptococcaceae;g__Desulfotomaculum	0.00531796	0.00762677	0.00138058	0	0	0.000495855	0.0239783	0	0.00310632	0.0032375	0	0	0	0	0	0	0	0	0	0	0.01295	0.0499002	0	0	0	0	0	0	0.0188368	0.0662603	0	0.0108637	0.0119005	0.0939219	0	0	0	0	0	0	0	0	0	0	0	0	0	0	0
k__Bacteria;p__Firmicutes;c__Clostridia;o__Clostridiales;f__Peptococcaceae;Other	0.00094428	0.000520735	0	0	0	0.00132993	0.00171843	0	0	0	0	0	0	0	0	0	0	0	0.0319183	0	0	0.012475	0	0	0	0	0	0	0.00470921	0	0	0	0	0	0	0	0	0	0	0	0	0	0	0	0	0	0	0	0
k__Bacteria;p__Firmicutes;c__Clostridia;o__Clostridiales;f__Peptostreptococcaceae;g__	0.00522746	0.00037	0.0144232	0	0	0.000508751	0	0.0259618	0	0	0	0	0	0	0	0	0	0	0	0	0	0	0	0	0	0	0	0	0	0	0	0	0	0	0	0	0	0	0	0.01221	0	0	0	0	0	0.259618	0	0	0
k__Bacteria;p__Firmicutes;c__Clostridia;o__Clostridiales;f__Ruminococcaceae;g__	0.0206494	0.0299977	0.00288488	0	0.0176991	0.0358181	0.0162207	0.00369914	0.00186706	0	0.0479272	0.0702346	0.121689	0.120482	0.0552105	0.0179856	0.0324992	0	0.0319183	0	0	0.0499002	0.0655984	0.0134789	0	0.0149365	0	0.0143926	0.0188368	0	0	0	0	0	0	0	0	0.0369914	0	0	0.0455664	0	0	0	0	0	0	0	0
k__Bacteria;p__Firmicutes;c__Clostridia;o__Clostridiales;f__Ruminococcaceae;g__Faecalibacterium	0.000474248	0	0.00137005	0	0	0	0	0.00246609	0	0	0	0	0	0	0	0	0	0	0	0	0	0	0	0	0	0	0	0	0	0	0	0	0	0	0	0	0	0.0246609	0	0	0	0	0	0	0	0	0	0	0
k__Bacteria;p__Firmicutes;c__Clostridia;o__Clostridiales;f__Syntrophomonadaceae;g__Syntrophomonas	0.00666023	0.00887632	0.00296742	0	0	0.00747565	0.0113503	0.00144991	0.00486432	0.00304952	0	0	0.00936067	0	0	0.0539568	0	0	0	0.0121981	0	0	0	0	0	0.0149365	0	0.0287853	0.00470921	0.0397562	0.01178	0	0	0.0402522	0	0	0	0	0	0	0	0	0	0	0	0	0	0	0
k__Bacteria;p__Firmicutes;c__Clostridia;o__Clostridiales;f__Veillonellaceae;g__	0.00118562	0	0.00342513	0	0	0	0	0.00616523	0	0	0	0	0	0	0	0	0	0	0	0	0	0	0	0	0	0	0	0	0	0	0	0	0	0	0	0	0	0.0616523	0	0	0	0	0	0	0	0	0	0	0
k__Bacteria;p__Firmicutes;c__Clostridia;o__Clostridiales;f__Veillonellaceae;g__Veillonella	0.00155548	0.00170375	0.00137005	0	0	0.00234266	0	0.00246609	0	0	0	0	0	0.0133869	0	0.0179856	0	0	0	0	0	0	0	0	0	0	0	0	0	0	0	0	0	0	0	0	0	0.0246609	0	0	0.00911328	0	0	0	0	0	0	0	0
k__Bacteria;p__Firmicutes;c__Clostridia;o__Clostridiales;Other;Other	0.249877	0.367318	0.0218525	0	0	0.167837	0.857218	0.00988061	0.0368173	0.0512906	0.303539	0.323079	0.402509	0.401606	0.31746	0.107914	0.303326	0	0.478774	0.19517	0	1.12275	1.8555	4.04367	0.226244	0.029873	0.209041	0.331031	0.291971	0.410814	0	0.0543183	0.0595026	0.0268348	0	0.0335121	0.0112956	0	0.0118399	0.03663	0.118473	0	0.0131354	0.009993	0	0.0236016	0	0.016176	0.0175316
k__Bacteria;p__Firmicutes;c__Clostridia;o__MBA08;f__;g__	0.049821	0.0756971	0.00248942	0	0	0.0506171	0.133107	0	0.00560119	0	0.0399393	0.0561877	0.112328	0.334672	0.110421	0.107914	0.0433323	0	0.0478774	0	0	0.12475	0.0187424	0.0269578	0	0.0448096	0.235171	0.388601	0.53685	0	0	0	0	0	0	0	0	0	0.0236798	0	0.0182266	0.0146563	0	0	0	0	0	0	0
k__Bacteria;p__Firmicutes;c__Clostridia;o__Natranaerobiales;f__;g__	0.946414	1.43667	0.0328072	0.00585412	0	1.61486	0.986631	0.032441	0.0332649	0.00304952	3.85814	3.96123	3.89404	4.60509	3.71291	2.85971	3.74824	0.015528	1.21289	0.0121981	0	0.860778	1.38694	0.74134	0.565611	0.253921	1.59394	2.00058	1.78008	0.437318	0	0.499728	0	0	0	0.653485	0.0112956	0.110974	0.201279	0.15873	1.15739	0.219845	0.341521	0	0	0.0236016	0	0.032352	0
k__Bacteria;p__Firmicutes;c__Clostridia;o__Natranaerobiales;f__Anaerobrancaceae;g__	0.967886	0.481111	1.90787	0	0.00884956	0.297275	0.885378	3.40548	0.0358546	0.0244335	0.431344	0.54783	0.683329	0.200803	0.372671	0.521583	0.877478	0	0.111714	0	0	1.39721	1.29322	3.53147	0.0113122	0.0597461	0.339692	0.215889	0.259006	1.76252	0.10602	0.0434546	0.0119005	0	0.0114364	0	0.0225912	0.0739827	0.603836	0.35409	0.0273398	0.146563	0.170761	0.069951	0.0277829	0.236016	33.5039	0.032352	0
k__Bacteria;p__Firmicutes;c__Clostridia;o__Natranaerobiales;f__Anaerobrancaceae;g__Dethiobacter	1.55223	2.0278	0.565311	0.0120315	0	2.33257	1.45584	0.517228	0.625416	0.0111005	1.58958	1.95252	2.10615	2.00803	1.44928	2.33813	1.66829	0.0310559	3.62273	0.0121981	0.01295	0.923154	0.637241	0.431325	0.282805	4.95892	3.21401	2.5331	2.95738	1.15293	0	2.29223	0	0.134174	0	1.64209	2.12357	2.61406	4.25053	5.34799	7.19949	1.43632	1.72074	0.009993	0.00926097	0.0472032	0	0.016176	0.0175316
k__Bacteria;p__Firmicutes;c__Clostridia;o__Natranaerobiales;f__Anaerobrancaceae;g__KF-Gitt2-16	0.0208022	0.0327793	0	0	0	0.0360065	0.0217561	0	0	0	0.199696	0.168563	0.224656	0.0133869	0	0	0.0216661	0	0	0	0	0.0249501	0.0843407	0.0404367	0	0	0.0522603	0	0.00470921	0	0	0.0108637	0	0	0	0	0	0	0.0236798	0	0.0182266	0.0146563	0	0	0	0	0	0	0
k__Bacteria;p__Firmicutes;c__Clostridia;o__Natranaerobiales;f__Anaerobrancaceae;Other	0.00352946	0.00507796	0	0	0	0.00764716	0	0	0	0	0.00798786	0.0280938	0	0.0133869	0.0138026	0.0179856	0.0108331	0	0.0159591	0	0	0	0	0	0	0	0	0	0	0	0	0	0	0	0	0	0	0	0	0	0.0455664	0	0	0	0	0	0	0	0
k__Bacteria;p__Firmicutes;c__Clostridia;o__Natranaerobiales;f__Contubernalisaceae;g__Candidatus Contubernalis	0.0844379	0.133054	0	0	0	0.182949	0	0	0	0	1.03842	1.10971	1.11392	0.107095	0.0552105	0.125899	0.14083	0	0	0	0	0	0	0	0	0	0	0	0	0	0	0	0	0	0	0.016756	0	0	0.0118399	0	0.00911328	0	0	0	0	0	0	0.016176	0
k__Bacteria;p__Firmicutes;c__Clostridia;o__Natranaerobiales;f__ML1228J-1;g__	4.87636	7.4974	0.298573	0.0178856	0	9.54606	1.90906	0.236431	0.376252	0.0118348	15.7281	15.564	15.3609	22.5837	12.7674	8.54317	15.5454	0.0310559	0.781998	0.0243962	0.01295	3.65519	6.55984	2.87101	1.58371	2.92756	1.51555	1.02188	1.20085	0.344553	0.01178	0.217273	0.0119005	0.120757	0.0114364	35.8579	0.304981	1.60296	1.58655	3.16239	21.4071	5.4668	3.91436	0.009993	0	0.0236016	0	0.226464	0.0175316
k__Bacteria;p__Firmicutes;c__Clostridia;o__Natranaerobiales;f__YAB3B13;g__	0.684817	1.02143	0.0392432	0	0	1.10187	0.845926	0.042562	0.0350947	0	1.68544	1.53111	1.60067	1.49933	1.33885	1.33094	3.52075	0	1.19694	0	0	1.16018	1.24637	0.62003	0.316742	0.268857	1.28038	1.25216	1.31387	0.371058	0	0.858229	0.0119005	0.0402522	0	0.0837802	0	0.0123305	0.189439	0.0732601	0.164039	0.11725	0.118219	0	0	0.0472032	0	0.064704	0.0175316
k__Bacteria;p__Firmicutes;c__Clostridia;o__Natranaerobiales;Other;Other	0.0989701	0.154473	0.000939391	0	0	0.196775	0.0406942	0.0016909	0	0	0.495247	0.323079	0.336984	0.709505	0.207039	0.179856	0.606652	0	0.0319183	0	0	0.0249501	0.112454	0.0404367	0.0339367	0	0.0783904	0.0431779	0.0470921	0.0265041	0	0	0	0	0	0.134048	0	0	0.0118399	0.03663	0.328078	0	0.0394063	0	0	0	0	0	0
k__Bacteria;p__Firmicutes;c__Clostridia;o__Thermoanaerobacterales;f__;g__	1.85546	2.85494	0.0569942	0	0	3.51292	1.11478	0.0610662	0.0519043	0.0365943	7.41273	7.31844	7.07666	8.46051	5.7833	5.88129	10.0964	0	1.24481	0.146377	0	1.67166	2.0804	1.68486	0.622172	0.268857	1.3849	1.30973	1.50695	0.795123	0	0.065182	0	0.0268348	0	0.536193	0.112956	0.0986436	0.0710395	0.04884	7.09924	0.0586252	0.0262709	0	0	0	0	0.048528	0
k__Bacteria;p__Firmicutes;c__Clostridia;o__Thermoanaerobacterales;f__Thermoanaerobacteraceae;g__	0.00357989	0.00464503	0.000939391	0	0	0.0045265	0.00606091	0.0016909	0	0	0	0	0.00936067	0.0267738	0	0	0	0	0.0159591	0	0	0	0	0	0	0	0	0.0143926	0.0329644	0.0132521	0	0	0	0	0	0	0	0	0	0	0.0273398	0	0	0	0	0	0	0	0
k__Bacteria;p__Firmicutes;c__Clostridia;o__Thermoanaerobacterales;Other;Other	0.000861714	0.00135785	0	0	0	0.00186705	0	0	0	0	0	0	0	0.0133869	0	0	0.0216661	0	0	0	0	0	0	0	0	0	0	0	0	0	0	0	0	0	0	0	0	0	0	0	0	0	0	0	0	0	0	0	0
k__Bacteria;p__Firmicutes;c__Clostridia;Other;Other;Other	0.113327	0.169524	0.00329492	0	0	0.211347	0.0761367	0.00144991	0.00560119	0	0.463296	0.36522	0.496115	0.38822	0.234645	0.251799	0.454989	0	0.239387	0	0	0.212076	0.0374848	0.0539156	0	0.0448096	0.104521	0.172712	0.108312	0.0397562	0	0.032591	0	0	0	0.0335121	0	0	0.0236798	0.04884	0.337191	0.0146563	0.0131354	0	0	0	0	0	0
k__Bacteria;p__Firmicutes;c__Erysipelotrichi;o__Erysipelotrichales;f__Erysipelotrichaceae;g__PSB-M-3	0.106533	0.144735	0.0379795	0	0	0.0852322	0.281049	0.00729219	0.0763387	0.1149	0.0239636	0.0702346	0.0655247	0	0.0690131	0.143885	0.0974976	0	0.0797957	0.317151	0.14245	0.274451	0.253022	0.0539156	0.339367	0.104556	0.313562	0.388601	0.452084	0.304797	0.01178	0.336773	0.0119005	0.0939219	0.0228728	0.0335121	0	0.0123305	0.0473597	0.30525	0	0.0439689	0.0394063	0	0	0	0	0	0
k__Bacteria;p__Firmicutes;c__Erysipelotrichi;o__Erysipelotrichales;f__Erysipelotrichaceae;Other	0.00158134	0.0024918	0	0	0	0	0.00822295	0	0	0	0	0	0	0	0	0	0	0	0	0	0	0.012475	0.0187424	0.0134789	0	0	0	0	0	0.0132521	0	0.0108637	0	0.0134174	0	0	0	0	0	0	0	0	0	0	0	0	0	0	0
k__Bacteria;p__Firmicutes;Other;Other;Other;Other	0.0115082	0.0161133	0.00281817	0	0	0.0196026	0.00772355	0.00507271	0	0	0.0159757	0.0140469	0.028082	0.0133869	0.0138026	0.0179856	0.0216661	0	0.0159591	0	0	0	0.00937119	0.0134789	0	0	0.0261301	0	0.0282552	0	0	0	0	0	0	0.016756	0	0	0	0	0	0	0	0	0	0	0	0	0
k__Bacteria;p__Fusobacteria;c__Fusobacteriia;o__Fusobacteriales;f__Fusobacteriaceae;g__Fusobacterium	0.00214754	0.00101552	0.00434222	0	0	0.00139634	0	0.0048287	0.00373413	0	0	0	0	0	0	0	0	0	0	0	0	0	0	0	0	0.029873	0	0	0	0	0	0	0	0	0	0.0335121	0.0112956	0.0369914	0	0	0	0	0	0	0	0	0	0	0
k__Bacteria;p__Fusobacteria;c__Fusobacteriia;o__Fusobacteriales;f__Fusobacteriaceae;g__Psychrilyobacter	0.000252604	0.000398043	0	0	0.0106293	0.000547309	0	0	0	0	0	0	0	0	0	0	0	0	0	0	0	0	0	0	0	0	0	0	0	0	0	0	0	0	0	0	0	0	0	0	0	0	0.0131354	0	0	0	0	0	0
k__Bacteria;p__Fusobacteria;c__Fusobacteriia;o__Fusobacteriales;f__Fusobacteriaceae;g__u114	0.000375235	0.000591279	0	0	0	0.000813008	0	0	0	0	0	0	0	0	0	0	0	0	0	0	0	0	0	0	0	0	0	0	0	0	0	0	0	0	0	0	0	0	0	0	0	0	0	0	0	0	0	0	0
k__Bacteria;p__Fusobacteria;c__Fusobacteriia;o__Fusobacteriales;f__Leptotrichiaceae;g__Leptotrichia	0.000551087	0.000507759	0.00066114	0	0	0.000698168	0	0	0.00148756	0	0	0	0	0	0	0	0	0	0	0	0	0	0	0	0	0	0	0	0	0	0	0	0.0119005	0	0	0.016756	0	0	0	0	0	0	0	0	0	0	0	0	0
k__Bacteria;p__Fusobacteria;c__Fusobacteriia;o__Fusobacteriales;f__Leptotrichiaceae;g__Sneathia	0.000605312	0.000953825	0	0	0	0.00131151	0	0	0	0	0	0	0	0	0	0	0	0	0	0	0	0	0	0	0	0	0	0	0	0	0	0	0	0	0	0	0	0	0	0	0	0	0	0	0	0	0	0	0
k__Bacteria;p__Gemmatimonadetes;c__Gemm-1;o__;f__;g__	0.0047992	0.00516254	0.00439971	0	0.0194788	0.00709849	0	0.00493218	0.00373413	0	0.0798786	0	0.028082	0	0.0276052	0	0	0	0	0	0	0	0	0	0	0.029873	0	0	0	0	0	0	0	0	0	0	0	0.0493218	0	0	0	0	0	0	0	0	0	0	0
k__Bacteria;p__Gemmatimonadetes;c__Gemm-2;o__;f__;g__	0.124418	0.122294	0.126359	0.0123548	0.148761	0.158344	0.0395035	0.191244	0.0452528	0.00731175	0.0639029	0.140469	0.0468033	0.0133869	0.0414079	0.0719424	0.0216661	0	0.159591	0	0	0	0	0.0134789	0	0.179238	0.0261301	0.0287853	0.0282552	0	0.0235599	0.0434546	0.107105	0.254931	0.0228728	0.16756	0.429233	0.332922	0.497277	0.732601	0.200492	0.175876	0.341521	0.019986	0.00926097	0.188813	0	0.695568	0
k__Bacteria;p__Gemmatimonadetes;c__Gemm-4;o__;f__;g__	0.00473338	0.00745866	0	0.040025	0.740097	0.0019639	0.0199002	0	0	0	0.00798786	0.0140469	0.00936067	0	0	0	0	0	0	0	0	0	0.00937119	0.0404367	0	0	0	0.0431779	0	0.106016	0	0	0	0	0	0	0	0	0	0	0	0	0	0	0	0	0	0	0
k__Bacteria;p__Gemmatimonadetes;c__Gemm-5;o__;f__;g__	0.00348866	0.00453006	0	0	0	0.00695907	0.00143926	0	0	0	0.0239636	0.0421408	0.00936067	0	0.0414079	0	0	0	0.0319183	0	0	0	0	0	0	0	0	0.0143926	0	0	0	0	0	0	0	0	0	0	0	0	0.0182266	0	0	0	0	0	0	0	0
k__Bacteria;p__Gemmatimonadetes;c__Gemmatimonadetes;o__;f__;g__	0.000861686	0.00101552	0.000627534	0	0	0.00139634	0	0.00112956	0	0	0	0	0	0	0	0	0	0	0	0	0	0	0	0	0	0	0	0	0	0	0	0	0	0	0	0.0335121	0.0112956	0	0	0	0	0	0	0	0	0	0	0	0
k__Bacteria;p__Gemmatimonadetes;c__Gemmatimonadetes;o__Gemmatimonadales;f__Gemmatimonadaceae;g__Gemmatimonas	0.00136163	0	0.0039336	0	0	0	0	0.00708048	0	0	0	0	0	0	0	0	0	0	0	0	0	0	0	0	0	0	0	0	0	0	0	0	0	0	0	0	0	0	0	0	0	0	0	0	0	0.0708048	0	0	0
k__Bacteria;p__GN02;c__;o__;f__;g__	0.00254592	0.00317373	0.00153638	0	0	0.00436387	0	0.00276549	0	0	0	0	0	0	0	0	0	0	0	0	0	0	0	0	0	0	0	0	0	0	0	0	0	0	0	0	0	0	0	0	0	0	0.0131354	0	0	0	0.0276549	0	0
k__Bacteria;p__GN02;c__3BR-5F;o__;f__;g__	0.000839835	0.00132338	0	0	0.0176991	0.000780056	0.00249501	0	0	0	0	0	0.0187213	0	0	0	0	0	0	0	0	0.0249501	0	0	0	0	0	0	0	0	0	0	0	0	0	0	0	0	0	0	0	0	0	0	0	0	0	0	0
k__Bacteria;p__GN02;c__BB34;o__;f__;g__	0.000542397	0	0.00156692	0	0.0194788	0	0	0.00282046	0	0	0	0	0	0	0	0	0	0	0	0	0	0	0	0	0	0	0	0	0	0	0	0	0	0	0	0	0.0112956	0	0	0	0	0	0	0	0	0	0	0	0
k__Bacteria;p__GN02;c__BD1-5;o__;f__;g__	0.214383	0.164985	0.316856	0.0120315	0	0.160557	0.159114	0.36473	0.257013	0.489406	0.0239636	0.126422	0.00936067	0.0133869	0.138026	0.0359712	0.0433323	0.015528	0	1.47597	0.22015	0.399202	0.196795	0.148268	0.124434	0.0746826	0.0261301	0.115141	0.108312	0.304797	0	0.141228	0.023801	0.0268348	0	0.016756	0.0903648	0.123305	0.248638	0.13431	0.136699	0.644878	0.499146	0.029979	0.231524	0.0236016	0.414823	0.145584	0
k__Bacteria;p__GN02;c__GKS2-174;o__;f__;g__	0	0	0	0	0.0212585	0	0	0	0	0	0	0	0	0	0	0	0	0	0	0	0	0	0	0	0	0	0	0	0	0	0	0	0	0	0	0	0	0	0	0	0	0	0	0	0	0	0	0	0
k__Bacteria;p__GN02;c__IIB17;o__;f__;g__	0.000338945	0.000534096	0	0	0	0.000734382	0	0	0	0	0	0	0	0	0	0	0	0	0	0	0	0	0	0	0	0	0	0	0	0	0	0	0	0	0	0	0	0	0	0	0	0	0	0	0	0	0	0	0
k__Bacteria;p__GN04;c__5bav_B12;o__;f__;g__	0	0	0	0	0.0194788	0	0	0	0	0	0	0	0	0	0	0	0	0	0	0	0	0	0	0	0	0	0	0	0	0	0	0	0	0	0	0	0	0	0	0	0	0	0	0	0	0	0	0	0
k__Bacteria;p__GN04;c__GN15;o__;f__;g__	0.00060749	0.000242056	0.0013112	0	0.0301081	0.000332827	0	0.00236016	0	0	0.00798786	0	0	0	0	0	0	0	0	0	0	0	0	0	0	0	0	0	0	0	0	0	0	0	0	0	0	0	0	0	0	0	0	0	0	0.0236016	0	0	0
k__Bacteria;p__MVP-21;c__;o__;f__;g__	0.000474248	0	0.00137005	0	0	0	0	0.00246609	0	0	0	0	0	0	0	0	0	0	0	0	0	0	0	0	0	0	0	0	0	0	0	0	0	0	0	0	0	0.0246609	0	0	0	0	0	0	0	0	0	0	0
k__Bacteria;p__Nitrospirae;c__Nitrospira;o__Nitrospirales;f__[Thermodesulfovibrionaceae];g__	0.0129334	0.0203799	0	0	0	0.0280224	0	0	0	0	0.0159757	0	0.00936067	0.227577	0.26225	0.0539568	0.0324992	0	0	0	0	0	0	0	0	0	0	0	0	0	0	0	0	0	0	0	0	0	0	0.01221	0	0	0	0	0	0	0	0	0
k__Bacteria;p__Nitrospirae;c__Nitrospira;o__Nitrospirales;f__Nitrospiraceae;g__	0.0446707	0.0685533	0.00336764	0	0.00884956	0.0936741	0.00140804	0.00606174	0	0	0.295551	0.323079	0.290181	0	0.0552105	0	0.0108331	0	0	0	0	0	0.00937119	0	0	0	0	0	0.00470921	0	0	0	0	0	0	0	0.0112956	0.0493218	0.0355198	0.0610501	0	0.0146563	0	0	0	0	0	1.09997	0
k__Bacteria;p__NKB19;c__;o__;f__;g__	0.00718196	0.00919173	0.00389637	0	0	0.00741089	0.0125466	0.00348972	0.00440468	0	0.0159757	0.0140469	0.0187213	0	0	0	0	0	0	0	0	0	0	0	0	0	0	0	0.00470921	0	0	0	0.023801	0.120757	0.0114364	0	0.0112956	0	0	0.03663	0.00911328	0.0146563	0.0525417	0	0	0.0236016	0	0.016176	0
k__Bacteria;p__NKB19;c__TSBW08;o__;f__;g__	0.013511	0.0212901	0	0	0	0.0256349	0.00873335	0	0	0	0.0239636	0.0280938	0.056164	0.0133869	0.0138026	0	0.0324992	0	0	0	0	0.0249501	0	0	0	0	0.0261301	0	0.00941841	0	0	0	0	0.0268348	0	0	0	0	0	0.02442	0	0.0146563	0.0131354	0	0	0	0	0.129408	0
k__Bacteria;p__OD1;c__;o__;f__;g__	0.0148813	0.0234493	0	0	0	0.027592	0.011162	0	0	0	0.0958543	0.0561877	0.0748853	0	0	0	0	0	0	0	0	0	0	0	0	0	0.0783904	0.0143926	0.0188368	0	0	0	0	0	0	0	0	0	0	0	0	0	0	0	0	0	0	0.339696	0
k__Bacteria;p__OD1;c__ABY1;o__;f__;g__	0.00242479	0.00382088	0	0	0	0.00347671	0.00426479	0	0	0	0.0319514	0.0140469	0.0374427	0	0	0	0	0	0	0	0	0	0	0	0	0	0	0.0143926	0.0282552	0	0	0	0	0	0	0	0	0	0	0	0	0	0	0	0	0	0	0	0
k__Bacteria;p__OD1;c__Mb-NB09;o__;f__;g__	0.324275	0.0148101	0.906984	0	0	0.0221626	0.000470921	1.58282	0.0621897	0.0886164	0.00798786	0.0140469	0.028082	0.0267738	0.165631	0	0.0216661	0	0.0478774	0.0853867	0	0	0	0	0	0.119492	0	0	0.00470921	0	0.0235599	0	0	0	0	0.0670241	14.9102	0.727497	0	0.0976801	0.0273398	0.0146563	0.0131354	0.259818	0.00926097	0.14161	0.0138274	0	0.0350631
k__Bacteria;p__OD1;c__SM2F11;o__;f__;g__	0.000551489	0.000429647	0.000805503	0	0	0.000590765	0	0.00144991	0	0	0	0	0	0	0	0	0	0	0	0	0	0	0	0	0	0	0	0	0	0	0	0	0	0	0	0	0	0	0	0	0	0	0	0	0	0	0	0	0
k__Bacteria;p__OD1;c__ZB2;o__;f__;g__	0.0619714	0.096502	0.00210833	0	0	0.117307	0.0369206	0.0016909	0.00263012	0.00231524	0.415369	0.561877	0.271459	0	0	0	0.0108331	0	0	0	0	0	0	0	0	0	0.0522603	0.0431779	0.0188368	0	0.01178	0	0	0.254931	0	0	0	0	0	0.02442	0	0	1.12965	0	0.00926097	0	0	0.194112	0
k__Bacteria;p__OD1;Other;Other;Other;Other	0.00122732	0	0.0035456	0	0	0	0	0.00638209	0	0	0	0	0	0	0	0	0	0	0	0	0	0	0	0	0	0	0	0	0	0	0	0	0	0	0	0	0	0.0493218	0	0	0	0	0	0	0	0	0	0	0
k__Bacteria;p__OP1;c__MSBL6;o__;f__;g__	0	0	0	0	0.0194788	0	0	0	0	0	0	0	0	0	0	0	0	0	0	0	0	0	0	0	0	0	0	0	0	0	0	0	0	0	0	0	0	0	0	0	0	0	0	0	0	0	0	0	0
k__Bacteria;p__OP3;c__koll11;o__GIF10;f__kpj58rc;g__	0.000307225	0.000484113	0	0	0	0.000665655	0	0	0	0	0.0159757	0	0	0	0	0	0	0	0	0	0	0	0	0	0	0	0	0	0	0	0	0	0	0	0	0	0	0	0	0	0	0	0	0	0	0	0	0	0
k__Bacteria;p__OP8;c__OP8_1;o__HMMVPog-54;f__;g__	0	0	0	0.00617742	0.377216	0	0	0	0	0	0	0	0	0	0	0	0	0	0	0	0	0	0	0	0	0	0	0	0	0	0	0	0	0	0	0	0	0	0	0	0	0	0	0	0	0	0	0	0
k__Bacteria;p__OP8;c__OP8_2;o__;f__;g__	0	0	0	0	0.0176991	0	0	0	0	0	0	0	0	0	0	0	0	0	0	0	0	0	0	0	0	0	0	0	0	0	0	0	0	0	0	0	0	0	0	0	0	0	0	0	0	0	0	0	0
k__Bacteria;p__OP9;c__JS1;o__SB-45;f__;g__	0.00281768	0.00443998	0	0	0.0814746	0.00230218	0.0091267	0	0	0	0	0	0.00936067	0.0133869	0.0138026	0	0.0108331	0	0	0	0	0.0499002	0.0187424	0	0.0226244	0	0	0	0	0	0	0	0	0	0	0	0	0	0	0	0	0	0	0	0	0	0	0	0
k__Bacteria;p__Planctomycetes;c__;o__;f__;g__	0.000577358	0.000909777	0	0	0	0.00125094	0	0	0	0	0.0159757	0.0140469	0	0	0	0	0	0	0	0	0	0	0	0	0	0	0	0	0	0	0	0	0	0	0	0	0	0	0	0	0	0	0	0	0	0	0	0	0
k__Bacteria;p__Planctomycetes;c__C6;o__d113;f__;g__	0.00162736	0.00256433	0	0	0	0.00332974	0.000470921	0	0	0	0.00798786	0.0561877	0	0	0	0	0	0	0	0	0	0	0	0	0	0	0	0	0.00470921	0	0	0	0	0	0	0	0	0	0	0	0	0	0	0	0	0	0	0	0
k__Bacteria;p__Planctomycetes;c__OM190;o__CL500-15;f__;g__	0.0013345	0.00210285	0	0	0	0.00289142	0	0	0	0	0.0319514	0	0.0374427	0	0	0	0	0	0	0	0	0	0	0	0	0	0	0	0	0	0	0	0	0	0	0	0	0	0	0	0	0	0	0	0	0	0	0	0
k__Bacteria;p__Planctomycetes;c__Phycisphaerae;o__AKAU3564;f__;g__	0.000794463	0.00125188	0	0	0	0.00172134	0	0	0	0	0.0319514	0	0.00936067	0	0	0	0	0	0	0	0	0	0	0	0	0	0	0	0	0	0	0	0	0	0	0	0	0	0	0	0	0	0	0	0	0	0	0	0
k__Bacteria;p__Planctomycetes;c__Phycisphaerae;o__Phycisphaerales;f__;g__	0.00532796	0.00839557	0	0	0	0.00539426	0.0147592	0	0	0	0.0479272	0.0140469	0.028082	0	0	0	0	0	0	0	0	0	0	0	0	0	0	0	0	0	0	0	0	0.147592	0	0	0	0	0	0	0	0	0.0394063	0	0	0	0	0	0
k__Bacteria;p__Planctomycetes;c__Phycisphaerae;o__Phycisphaerales;f__Phycisphaeraceae;g__	0.000540266	0.000851328	0	0	0	0.00117058	0	0	0	0	0	0.0280938	0	0	0	0	0	0	0	0	0	0	0	0	0	0	0	0	0	0	0	0	0	0	0	0	0	0	0	0	0	0	0	0	0	0	0	0	0
k__Bacteria;p__Planctomycetes;c__Planctomycetia;o__Gemmatales;f__Gemmataceae;g__	0.00112855	0.00177833	0	0	0	0.00164929	0.00191018	0	0	0	0.0159757	0	0	0	0	0	0	0	0	0	0	0	0	0	0	0	0	0.0143926	0.00470921	0	0	0	0	0	0	0	0	0	0	0	0	0	0	0	0	0	0	0	0
k__Bacteria;p__Planctomycetes;c__Planctomycetia;o__Gemmatales;f__Isosphaeraceae;g__	0.00153732	0.00242244	0	0	0	0.00109462	0.00536697	0	0	0	0	0	0	0	0	0	0	0	0	0	0	0	0	0	0	0	0	0	0	0	0	0	0	0.0536697	0	0	0	0	0	0	0	0	0.0262709	0	0	0	0	0	0
k__Bacteria;p__Planctomycetes;c__Planctomycetia;o__Pirellulales;f__Pirellulaceae;g__	0.109853	0.173101	0	0.00537721	0	0.194745	0.103847	0	0	0	1.318	1.08161	1.25433	0.0133869	0	0	0	0	0	0	0	0	0	0	0	0	0.235171	0.331031	0.230751	0	0	0	0	0.241513	0	0	0	0	0	0	0	0	0.236438	0	0	0	0	0	0
k__Bacteria;p__Planctomycetes;c__Planctomycetia;o__Pirellulales;f__Pirellulaceae;g__A17	0.00309799	0.00488169	0	0	0	0.00671232	0	0	0	0	0.0159757	0.0702346	0.0748853	0	0	0	0	0	0	0	0	0	0	0	0	0	0	0	0	0	0	0	0	0	0	0	0	0	0	0	0	0	0	0	0	0	0	0	0
k__Bacteria;p__Planctomycetes;c__Planctomycetia;o__Pirellulales;f__Pirellulaceae;Other	0.000553563	0.000872281	0	0	0	0	0.00287853	0	0	0	0	0	0	0	0	0	0	0	0	0	0	0	0	0	0	0	0	0.0287853	0	0	0	0	0	0	0	0	0	0	0	0	0	0	0	0	0	0	0	0	0
k__Bacteria;p__Planctomycetes;c__Planctomycetia;o__Planctomycetales;f__Planctomycetaceae;g__Planctomyces	0.00862887	0.013597	0	0	0	0.017352	0.00322542	0	0	0	0.119818	0.168563	0.112328	0	0	0	0	0	0	0	0	0	0	0	0	0	0	0	0.0188368	0	0	0	0	0.0134174	0	0	0	0	0	0	0	0	0	0	0	0	0	0	0
k__Bacteria;p__Proteobacteria;c__Alphaproteobacteria;o__;f__;g__	0.0828241	0.102198	0.0457012	0.612452	0.0283284	0.143598	0.00378914	0.0780848	0.00522169	0	0.758847	0.589971	0.776935	0.0267738	0.0276052	0.0719424	0.0541653	0.0465839	0.111714	0	0	0	0.00937119	0	0	0.029873	0	0.0143926	0.0141276	0	0	0	0.0119005	0	0	0.318365	0	0.209618	0	0.03663	0	0	0	0	0	0.354024	0.0829646	0.113232	0.0876578
k__Bacteria;p__Proteobacteria;c__Alphaproteobacteria;o__BD7-3;f__;g__	0.108983	0.130452	0.0730168	0	0	0.166885	0.0347539	0.0686766	0.078442	0.0142575	0.0399393	0.0842815	0.0187213	0.0133869	0.0138026	0.0179856	0	0.0465839	0.0478774	0	0	0.012475	0	0	0	0.119492	0	0.0287853	0.023546	0.0265041	0.1178	0.108637	0.333214	0.147592	0	0.0670241	0.0112956	0.0863132	1.63391	0.25641	0.173152	0.439689	0.433469	0.019986	0.0370439	0.0708048	0.0276549	0.129408	0.298036
k__Bacteria;p__Proteobacteria;c__Alphaproteobacteria;o__Caulobacterales;f__Caulobacteraceae;g__	0.00427776	0.00436967	0.00434691	0	0	0.00544924	0.00134174	0.00451824	0.00413275	0.00231524	0	0	0	0	0	0	0	0	0	0	0	0	0	0	0	0	0	0	0	0	0	0	0.023801	0.0134174	0	0	0.0451824	0	0	0.04884	0.0364531	0.0293126	0	0	0.00926097	0	0	0.016176	0
k__Bacteria;p__Proteobacteria;c__Alphaproteobacteria;o__Caulobacterales;f__Caulobacteraceae;Other	0.00311715	0.00251203	0.00439971	0.0107544	0	0.00298269	0.00113122	0.00493218	0.00373413	0	0	0	0	0	0	0	0	0	0	0	0	0	0	0	0.0113122	0.029873	0	0	0	0	0	0	0	0	0	0	0	0.0493218	0.0118399	0	0.0455664	0	0	0	0	0	0	0	0
k__Bacteria;p__Proteobacteria;c__Alphaproteobacteria;o__Kiloniellales;f__;g__	0.266825	0.170566	0.156673	0	0	0.460617	0	0.279024	0.00373413	0	0.0878664	0.140469	0.0468033	0.133869	0.0690131	0.971223	3.9324	0.015528	5.42611	0	0	0	0	0	0	0.029873	0	0	0	0	0	0	0	0	0	0	0	0.0739827	0	0.0610501	0.154926	0	0	0	0	2.57257	0.110619	0	0.0175316
k__Bacteria;p__Proteobacteria;c__Alphaproteobacteria;o__Kiloniellales;f__Kiloniellaceae;g__	0.00869411	0.0112943	0.00441002	0.046849	0	0.0141621	0.00328228	0.00644438	0.00186706	0	0.0239636	0.0140469	0.028082	0	0.0552105	0.0539568	0.0216661	0	0	0	0	0	0.0281136	0	0	0.0149365	0	0	0.00470921	0	0	0	0	0	0	0.016756	0	0.0123305	0	0.01221	0	0	0	0	0	0.0236016	0.0138274	0.064704	0
k__Bacteria;p__Proteobacteria;c__Alphaproteobacteria;o__Kordiimonadales;f__;g__	0.000691754	0.00109004	0	0	0	0.0014988	0	0	0	0	0	0	0	0	0	0.0359712	0	0	0	0	0	0	0	0	0	0	0	0	0	0	0	0	0	0	0	0	0	0	0	0	0	0	0	0	0	0	0	0	0
k__Bacteria;p__Proteobacteria;c__Alphaproteobacteria;o__Kordiimonadales;f__Kordiimonadaceae;g__	0.000505186	0.000283657	0.000939391	0	0	0.000390028	0	0.0016909	0	0	0	0	0.00936067	0	0	0	0	0	0	0	0	0	0	0	0	0	0	0	0	0	0	0	0	0	0	0	0	0	0	0	0	0	0	0	0	0	0	0	0
k__Bacteria;p__Proteobacteria;c__Alphaproteobacteria;o__Rhizobiales;f__;g__	0.0826399	0.108969	0.0318674	0.022786	0.00884956	0.151411	0.00897933	0.0573613	0	0	0.44732	0.36522	0.439951	0.0267738	0.0828157	0.485612	0.173329	0.015528	0.127673	0	0	0	0.0187424	0.0269578	0	0	0	0.0143926	0.0188368	0	0	0.0108637	0	0	0	0.134048	0	0.0246609	0.118399	0.500611	0.0455664	0.102594	0.0262709	0	0	0.306821	0.124447	0.226464	0.0876578
k__Bacteria;p__Proteobacteria;c__Alphaproteobacteria;o__Rhizobiales;f__Beijerinckiaceae;g__	0.313422	0.301226	0.312408	0	0	0.396136	0.116733	0.238331	0.405005	0.276254	0.0319514	0.0280938	0.0468033	0.0267738	0.331263	0.611511	0.400823	0.232919	0.734121	0.109783	0.1295	0	0	0	0	0.418223	0.0783904	0.0719632	0.0612197	0.0132521	0.659677	0.499728	0.714031	0.442775	0.343092	0.150804	0.508302	0.517879	0.911674	0.989011	0.318965	0.806097	0.591094	0.819426	0.0463049	0.236016	0.0138274	0.4044	0.0175316
k__Bacteria;p__Proteobacteria;c__Alphaproteobacteria;o__Rhizobiales;f__Beijerinckiaceae;g__Beijerinckia	0.0023277	0.00270068	0	0.00617742	0.0106293	0.00429497	0.00179613	0	0	0	0	0	0	0	0	0	0.0108331	0	0.0319183	0	0	0	0	0	0	0	0	0	0.00470921	0.0132521	0	0	0	0	0	0.016756	0	0	0	0.01221	0.0182266	0	0.0131354	0	0	0	0	0	0
k__Bacteria;p__Proteobacteria;c__Alphaproteobacteria;o__Rhizobiales;f__Beijerinckiaceae;g__Chelatococcus	0.00327473	0.00288068	0.00417907	0	0	0.00396094	0	0.00423575	0.00410823	0.00249825	0	0.0140469	0	0	0.0138026	0.0179856	0	0.015528	0	0	0	0	0	0	0	0	0	0	0	0	0	0	0	0	0.0228728	0	0	0.0123305	0	0	0	0	0.0131354	0.009993	0	0	0	0	0
k__Bacteria;p__Proteobacteria;c__Alphaproteobacteria;o__Rhizobiales;f__Beijerinckiaceae;Other	0.00120216	0	0.00258629	0	0	0.000664964	0	0	0.00581916	0	0	0	0	0	0	0	0	0	0.0159591	0	0	0	0	0	0	0	0	0	0	0	0.01178	0	0.0119005	0	0.0228728	0	0	0	0	0	0	0	0	0	0	0	0	0	0
k__Bacteria;p__Proteobacteria;c__Alphaproteobacteria;o__Rhizobiales;f__Bradyrhizobiaceae;g__Bradyrhizobium	0.00815772	0.00895648	0.00714654	0.00537721	0	0.00654335	0.0138523	0.00708782	0.00721995	0.0032375	0.00798786	0.0140469	0.028082	0	0	0	0	0	0	0	0.01295	0.012475	0	0	0	0.0448096	0.0261301	0.0143926	0.023546	0	0	0.0217273	0	0.0402522	0	0.0335121	0.0338868	0.0369914	0.0236798	0.01221	0.00911328	0	0	0	0	0	0	0.016176	0
k__Bacteria;p__Proteobacteria;c__Alphaproteobacteria;o__Rhizobiales;f__Cohaesibacteraceae;g__	0.0227194	0.0100918	0.0373794	0	0	0.0209947	0.000470921	0.058321	0.0112024	0	0.00798786	0	0.0187213	0.0267738	0.0276052	0.179856	0.0433323	0.0310559	0.175551	0	0	0	0	0	0	0.0896191	0	0	0.00470921	0	0	0	0	0	0	0	0	0.0863132	0	0	0	0	0	0	0	0.212414	0.110619	0.016176	0.0701262
k__Bacteria;p__Proteobacteria;c__Alphaproteobacteria;o__Rhizobiales;f__Hyphomicrobiaceae;g__	0.324095	0.474258	0.0561618	0.237391	1.74568	0.50106	0.381657	0.0745144	0.0332212	0.00897326	2.62801	2.58463	2.72395	0.267738	0.193237	0.755396	0.379157	0.0465839	0.19151	0	0.0259	0.261976	0.309249	0.700903	0.0791855	0.194175	0.522603	0.345423	0.527431	0.954148	0	0.0217273	0.0357015	0.0939219	0	0.0670241	0.124252	0.0246609	0.236798	0.40293	0.0455664	0.0732815	0.091948	0.009993	0	0.44843	0.0553097	0.129408	0
k__Bacteria;p__Proteobacteria;c__Alphaproteobacteria;o__Rhizobiales;f__Hyphomicrobiaceae;g__Devosia	0.0412121	0.0293941	0.056302	0	0	0.0470665	0	0.0969034	0.00555026	0.0111005	0.00798786	0.0280938	0.028082	0.160643	0.234645	0.161871	0.0649984	0	0.159591	0.0121981	0.01295	0	0	0	0	0	0	0	0	0	0	0	0	0	0	0	0.0338868	0	0.0118399	0.02442	0	0	0	0.009993	0.00926097	0.920463	0	0.097056	0
k__Bacteria;p__Proteobacteria;c__Alphaproteobacteria;o__Rhizobiales;f__Hyphomicrobiaceae;g__Hyphomicrobium	0.00632777	0.00900382	0	0	0.00884956	0.00985451	0.0092536	0	0	0	0.0159757	0	0.028082	0	0	0	0.0324992	0	0.0319183	0	0	0	0.0187424	0	0	0	0	0.0143926	0.0376737	0	0	0.0217273	0	0	0	0	0	0	0.0236798	0	0	0	0	0	0	0	0	0.08088	0
k__Bacteria;p__Proteobacteria;c__Alphaproteobacteria;o__Rhizobiales;f__Hyphomicrobiaceae;g__Parvibaculum	0.0116869	0.0139287	0.00822632	0	0	0.0160104	0.0075397	0.00348972	0.0141471	0	0	0	0	0	0	0	0	0	0	0	0	0	0	0	0	0.029873	0	0	0	0	0	0.0217273	0.0833036	0.0536697	0	0	0.0112956	0	0.0118399	0.0610501	0	0.0586252	0.0262709	0	0	0.0236016	0	0.226464	0
k__Bacteria;p__Proteobacteria;c__Alphaproteobacteria;o__Rhizobiales;f__Hyphomicrobiaceae;g__Pedomicrobium	0.000740545	0.00116692	0	0	0	0	0.00385083	0	0	0	0	0	0	0	0	0	0	0	0	0	0	0	0	0	0	0	0	0.0143926	0	0.0132521	0	0.0108637	0	0	0	0	0	0	0	0	0	0	0	0	0	0	0	0	0
k__Bacteria;p__Proteobacteria;c__Alphaproteobacteria;o__Rhizobiales;f__Hyphomicrobiaceae;g__Rhodoplanes	0.011206	0.0157734	0.00345492	0.00537721	0	0.0123051	0.02252	0.00472521	0.00186706	0	0.0159757	0	0.0374427	0	0	0.0539568	0	0	0	0	0	0	0	0	0	0.0149365	0	0.0719632	0.0612197	0	0	0.065182	0	0.0268348	0	0.0335121	0.0225912	0.0246609	0.0118399	0	0.0182266	0	0	0	0	0	0	0.016176	0
k__Bacteria;p__Proteobacteria;c__Alphaproteobacteria;o__Rhizobiales;f__Hyphomicrobiaceae;Other	0.00191794	0.001888	0.00207939	0	0	0.002596	0	0.0037429	0	0	0.0159757	0.0140469	0	0	0	0	0	0	0	0	0	0	0	0	0	0	0	0	0	0	0	0	0	0	0	0	0	0	0	0	0	0.0146563	0	0	0	0.0236016	0.0138274	0	0
k__Bacteria;p__Proteobacteria;c__Alphaproteobacteria;o__Rhizobiales;f__Methylobacteriaceae;g__	0.00150615	0.00203103	0.000627534	0	0	0.00279267	0	0.00112956	0	0	0	0	0	0	0	0	0	0	0	0	0	0	0	0	0	0	0	0	0	0	0	0	0	0	0	0.0670241	0.0112956	0	0	0	0	0	0	0	0	0	0	0	0
k__Bacteria;p__Proteobacteria;c__Alphaproteobacteria;o__Rhizobiales;f__Methylobacteriaceae;g__Methylobacterium	0.00128893	0.00203103	0	0	0	0.00279267	0	0	0	0	0	0	0	0	0	0	0	0	0	0	0	0	0	0	0	0	0	0	0	0	0	0	0	0	0	0.0670241	0	0	0	0	0	0	0	0	0	0	0	0	0
k__Bacteria;p__Proteobacteria;c__Alphaproteobacteria;o__Rhizobiales;f__Methylocystaceae;g__	0.000742231	0.000142703	0.0018826	0	0	0	0.000470921	0.00338868	0	0	0	0	0	0	0	0	0	0	0	0	0	0	0	0	0	0	0	0	0.00470921	0	0	0	0	0	0	0	0.0338868	0	0	0	0	0	0	0	0	0	0	0	0
k__Bacteria;p__Proteobacteria;c__Alphaproteobacteria;o__Rhizobiales;f__Phyllobacteriaceae;g__	0.732015	0.636374	0.859363	0.0640881	0.384237	0.874539	0.160731	1.37528	0.21447	0.0566275	0.774822	0.73044	0.814378	0.334672	0.496894	0.593525	0.584985	0.559006	1.59591	0.0243962	0.0259	0.162176	0.168681	0.202184	0.0226244	0.911128	0.0522603	0.0287853	0.145985	0.225285	0.0353399	0.0760456	0.428418	0.523279	0.114364	0.787534	2.39467	1.75092	2.4035	2.74725	0.52857	1.09922	1.14278	0.129909	0.0463049	6.16002	1.17533	3.52637	1.01683
k__Bacteria;p__Proteobacteria;c__Alphaproteobacteria;o__Rhizobiales;f__Phyllobacteriaceae;g__Chelativorans	0.0015068	0.00237435	0	0	0	0.00326473	0	0	0	0	0	0	0	0	0	0.0179856	0	0	0	0	0	0	0	0	0	0	0	0	0	0	0	0	0	0	0	0	0	0	0.0118399	0	0	0	0	0	0	0	0	0.048528	0
k__Bacteria;p__Proteobacteria;c__Alphaproteobacteria;o__Rhizobiales;f__Phyllobacteriaceae;g__Mesorhizobium	0.000688685	0.00037	0.0013112	0	0	0.000508751	0	0.00236016	0	0	0	0	0	0	0	0	0	0	0	0	0	0	0	0	0	0	0	0	0	0	0	0	0	0	0	0	0	0	0	0.01221	0	0	0	0	0	0.0236016	0	0	0
k__Bacteria;p__Proteobacteria;c__Alphaproteobacteria;o__Rhizobiales;f__Phyllobacteriaceae;g__Phyllobacterium	0.00684123	0.00470798	0.0111323	0.00537721	0	0.0057182	0.00181266	0.0170508	0.00373413	0	0	0	0.00936067	0	0	0	0	0	0	0	0	0	0	0	0	0.029873	0	0	0.00470921	0	0	0	0	0.0134174	0	0.100536	0	0.123305	0	0	0.0273398	0	0	0	0	0.0472032	0	0	0
k__Bacteria;p__Proteobacteria;c__Alphaproteobacteria;o__Rhizobiales;f__Phyllobacteriaceae;Other	0.0257585	0.0141351	0.0449526	0	0	0.0215365	0.00134174	0.0746608	0.00781732	0	0.0399393	0.0280938	0.028082	0	0.0138026	0.0179856	0.0108331	0.0465839	0.0638366	0	0	0	0	0	0	0.0149365	0	0	0	0	0	0	0.047602	0.0134174	0	0	0.316277	0.0986436	0.0710395	0.04884	0.0364531	0	0.0394063	0	0	0.212414	0.0553097	0.032352	0
k__Bacteria;p__Proteobacteria;c__Alphaproteobacteria;o__Rhizobiales;f__Rhizobiaceae;g__Agrobacterium	0.0103874	0.0103842	0.0109703	0	0	0.0133058	0.00233387	0.0156157	0.00516368	0	0	0	0	0	0	0	0.0108331	0	0	0	0	0.012475	0	0	0	0.029873	0	0	0	0	0	0.0108637	0	0	0.0114364	0.184316	0.0451824	0.110974	0.0355198	0	0.0455664	0	0	0	0	0	0	0.016176	0
k__Bacteria;p__Proteobacteria;c__Alphaproteobacteria;o__Rhizobiales;f__Rhodobiaceae;g__Afifella	0.000743138	0.00117101	0	0	0	0.00161013	0	0	0	0	0	0	0	0	0	0	0	0	0	0	0	0	0	0	0	0	0	0	0	0	0	0	0	0	0	0	0	0	0	0	0	0	0	0	0	0	0	0	0
k__Bacteria;p__Proteobacteria;c__Alphaproteobacteria;o__Rhizobiales;Other;Other	0.0287808	0.0310648	0.0226459	0	0.00884956	0.0417826	0.00861916	0.0329023	0.00982545	0.00249825	0.159757	0.0702346	0.112328	0.0535475	0.0966184	0.0359712	0.0433323	0.0310559	0.0638366	0	0	0	0.0187424	0	0.0113122	0.0448096	0	0	0.023546	0	0	0.032591	0.023801	0	0	0	0.0112956	0.0246609	0.0236798	0.02442	0.00911328	0	0	0.009993	0	0.0472032	0.0276549	0.032352	0.157784
k__Bacteria;p__Proteobacteria;c__Alphaproteobacteria;o__Rhodobacterales;f__Hyphomonadaceae;g__	0.124021	0.096266	0.176474	0.00617742	0	0.116981	0.0464999	0.276893	0.0509517	0.0234866	0.199696	0.140469	0.224656	0.133869	0.400276	0.161871	0.119164	0.124224	0.0957549	0.0487924	0.0259	0.0998004	0.0749695	0.107831	0.0452489	0.313667	0.0783904	0	0.0188368	0.0265041	0	0	0	0.0134174	0	0.0670241	0.112956	0.357583	0.0355198	0.1221	0	0.0146563	0	0.009993	0.00926097	0.212414	0.387168	0.08088	1.13955
k__Bacteria;p__Proteobacteria;c__Alphaproteobacteria;o__Rhodobacterales;f__Hyphomonadaceae;g__Hyphomonas	0.0392211	0.00820092	0.0982705	0	0	0.00579897	0.0131455	0.0474994	0.161734	0.0618506	0	0	0	0	0.0138026	0	0	0.015528	0	0	0.01295	0	0	0	0	0	0	0	0	0.0132521	0.541878	0.0108637	0.0357015	0.107339	0.468893	0	0.10166	0.0616523	0	0.02442	0.0364531	0.0146563	0	0.039972	0.19448	0.0236016	0	0.032352	0
k__Bacteria;p__Proteobacteria;c__Alphaproteobacteria;o__Rhodobacterales;f__Hyphomonadaceae;g__Maricaulis	0.0807917	0.103405	0.043823	0	0	0.130493	0.0280524	0.0485824	0.0378737	0.00944398	0.0159757	0	0	0.0133869	0.138026	0.0539568	0.0108331	0	0	0	0	0	0.00937119	0	0	0.134429	0	0	0.00470921	0	0.01178	0.065182	0.119005	0.201261	0	0.0837802	0.248503	0.147965	0.0710395	0.17094	0	0.0586252	0.0131354	0.009993	0.0277829	0	0.0138274	2.37787	0.0175316
k__Bacteria;p__Proteobacteria;c__Alphaproteobacteria;o__Rhodobacterales;f__Hyphomonadaceae;g__Oceanicaulis	0.262818	0.144178	0.494925	0	0	0.130044	0.163682	0.554175	0.420862	0.297724	0	0.0140469	0	0	0.0276052	0	0.0108331	0.52795	0	0.219566	0.1295	0.012475	0	0	0	0.702016	0	0.0287853	0.0188368	0.0132521	0.918836	0.141228	0.452219	1.42225	0.102928	0.0837802	0.92624	1.09741	0.414397	0.21978	0.118473	0.0879379	0.0656771	0.619566	0.222263	0.0236016	0.207412	0.048528	0
k__Bacteria;p__Proteobacteria;c__Alphaproteobacteria;o__Rhodobacterales;f__Hyphomonadaceae;Other	0.000780693	0.00123018	0	0	0	0.0016915	0	0	0	0	0	0	0	0	0	0	0	0	0	0	0	0	0	0	0	0	0	0	0	0	0	0	0	0	0	0	0	0	0	0.02442	0	0	0	0	0	0	0	0.016176	0
k__Bacteria;p__Proteobacteria;c__Alphaproteobacteria;o__Rhodobacterales;f__Rhodobacteraceae;g__	0.571058	0.508006	0.691778	3.99247	0.0194788	0.623013	0.229067	0.682161	0.7038	0.875822	0.183721	0.154516	0.196574	0.0937082	0.165631	0.251799	0.14083	1.39752	0.478774	0.487924	0.608651	0.0998004	0.0374848	0.107831	0.0226244	0.597461	0.261301	0.27346	0.249588	0.490326	0.506538	0.412819	0.428418	0.335435	0.594694	1.23995	0.485711	0.690506	0.201279	0.29304	0.300738	0.11725	0.223302	0.869391	1.53732	0.377626	0.53927	0.857328	1.43759
k__Bacteria;p__Proteobacteria;c__Alphaproteobacteria;o__Rhodobacterales;f__Rhodobacteraceae;g__Amaricoccus	0.116639	0.129082	0.0941027	0.136069	0.279724	0.0956388	0.207607	0.126811	0.0532175	0.0317525	0.191709	0.140469	0.205935	0.0669344	0.0552105	0.0539568	0.184162	0.295031	0.111714	0	0.01295	0.12475	0.149939	0.485241	0.0226244	0.29873	0.287431	0.187104	0.419119	0.265041	0	0.0543183	0	0.0805045	0	0	0.327573	0.0986436	0.0236798	0.04884	0.109359	0.0146563	0	0.039972	0.0740878	0.330422	0.0414823	0.048528	0.0701262
k__Bacteria;p__Proteobacteria;c__Alphaproteobacteria;o__Rhodobacterales;f__Rhodobacteraceae;g__Anaerospora	0.0470585	0.0259331	0.0884027	0.00585412	0	0.0306794	0.0119487	0.133953	0.0314647	0.0296202	0.0239636	0.0140469	0	0	0	0	0	0.124224	0	0	0.01295	0.012475	0	0.0134789	0	0.0149365	0	0.0287853	0.0141276	0.0397562	0.0235599	0.0108637	0.0833036	0	0.0114364	0	0.0112956	0.0123305	0	0.01221	0	0.0146563	0	0.049965	0.0555658	0.0236016	0.0553097	0.274992	1.05189
k__Bacteria;p__Proteobacteria;c__Alphaproteobacteria;o__Rhodobacterales;f__Rhodobacteraceae;g__Dinoroseobacter	0.00239399	0.00217858	0.00292193	0	0	0.00191413	0.0025954	0.00525947	0	0	0	0	0	0	0	0	0.0108331	0	0	0	0	0.012475	0	0.0134789	0	0	0	0	0	0	0	0	0	0	0	0	0	0	0	0	0	0	0	0	0	0	0	0	0.0525947
k__Bacteria;p__Proteobacteria;c__Alphaproteobacteria;o__Rhodobacterales;f__Rhodobacteraceae;g__Jannaschia	0.00444103	0.00271271	0.00785636	0	0	0.00372997	0	0.0116485	0.00311619	0.00249825	0	0	0	0	0	0	0	0	0	0	0	0	0	0	0	0.0149365	0	0	0	0	0	0	0	0	0	0	0.0112956	0	0	0	0	0	0	0.009993	0	0	0	0.032352	0.105189
k__Bacteria;p__Proteobacteria;c__Alphaproteobacteria;o__Rhodobacterales;f__Rhodobacteraceae;g__Loktanella	2.11567	1.77074	2.78312	1.98524	0.00884956	2.07941	1.00129	2.1849	3.53089	5.88996	0.159757	0.252845	0.084246	0.281124	0.193237	0.44964	0.574152	5.17081	1.4842	1.75653	2.75835	0.261976	0.365477	0.431325	0.622172	2.47946	1.30651	1.65515	1.51166	2.35887	0.718577	1.09723	0.357015	0.402522	1.1322	0.569705	0.316277	1.87423	0.307838	0.34188	0.874875	0.864722	0.985157	2.96792	16.0771	3.49304	1.47954	0.97056	4.26017
k__Bacteria;p__Proteobacteria;c__Alphaproteobacteria;o__Rhodobacterales;f__Rhodobacteraceae;g__Marivita	0.00409678	0.00226539	0.00768191	0.0169318	0.0106293	0	0.0074758	0.0138274	0	0	0	0	0	0	0	0	0	0	0	0	0	0.0249501	0.00937119	0.0404367	0	0	0	0	0	0	0	0	0	0	0	0	0	0	0	0	0	0	0	0	0	0	0.138274	0	0
k__Bacteria;p__Proteobacteria;c__Alphaproteobacteria;o__Rhodobacterales;f__Rhodobacteraceae;g__Octadecabacter	0.594001	0.505759	0.770158	4.1418	0.0655063	0.572035	0.329634	1.0494	0.421107	0.601838	0.503235	0.561877	0.486755	0.307898	0.565908	0.233813	0.14083	2.68634	0.335142	0.0487924	0.1554	0.785928	0.290507	1.03788	0.0565611	0.702016	0.235171	0.316638	0.164822	0.212033	0	0.0760456	0.202309	0.120757	0.0571821	1.34048	0.271095	0.998767	0.201279	0.47619	0.145812	0.454346	0.45974	0.239832	1.96333	0.991267	2.14325	1.11614	2.76999
k__Bacteria;p__Proteobacteria;c__Alphaproteobacteria;o__Rhodobacterales;f__Rhodobacteraceae;g__Paracoccus	1.35209	1.52745	1.08975	0.0178856	0	1.67289	1.05438	1.03323	1.1604	0.663697	0.183721	0.154516	0.215295	0.107095	1.42167	0.809353	0.0974976	0.279503	0.287265	1.01244	0.634551	0	0.0281136	0	0.147059	1.40403	0.627123	0.532527	0.701672	1.2722	2.70939	3.18305	1.43996	4.05206	1.07502	0.636729	0.56478	1.14673	3.01918	0.927961	0.58325	2.84332	2.2987	0.609573	0.398222	0.14161	0.0691372	1.97347	0.0525947
k__Bacteria;p__Proteobacteria;c__Alphaproteobacteria;o__Rhodobacterales;f__Rhodobacteraceae;g__Phaeobacter	0.904941	0.826633	1.02165	11.8866	0.497502	0.935425	0.621713	1.55964	0.349155	0.189892	0.575126	0.519736	0.439951	0.227577	0.331263	1.31295	0.519987	1.66149	1.38845	0.109783	0.2072	1.75898	0.805923	1.64443	0.169683	1.86706	0.574863	0.446172	0.372027	0.278293	0	0.032591	0.166607	0.134174	0	5.21113	0.429233	1.87423	0.106559	0.20757	0.0546797	0.161219	0.14449	0.09993	0.342656	1.60491	3.48451	1.53672	5.20687
k__Bacteria;p__Proteobacteria;c__Alphaproteobacteria;o__Rhodobacterales;f__Rhodobacteraceae;g__Pseudoruegeria	0.0283538	0.00759361	0.0573498	0.0120315	0	0.0162747	0.00515055	0.092541	0.0133608	0.008051	0.0239636	0.0280938	0.00936067	0	0.0138026	0	0.0108331	0.0310559	0.19151	0	0.01295	0.0374251	0.00937119	0	0	0.0746826	0	0	0.00470921	0	0	0	0	0	0	0	0	0.135635	0	0.01221	0.0455664	0	0	0.009993	0.00926097	0.236016	0.165929	0.016176	0.298036
k__Bacteria;p__Proteobacteria;c__Alphaproteobacteria;o__Rhodobacterales;f__Rhodobacteraceae;g__Rhodobaca	10.545	6.83849	17.8276	0.0232629	0	7.36069	5.07852	9.96795	27.6522	33.4933	0.22366	0.491642	0.196574	0.42838	4.27881	3.07554	0.541653	14.0217	1.77147	42.7543	49.1712	0.361776	0.00937119	0.0404367	0.0226244	6.19866	2.63914	2.57628	2.31222	10.4029	30.2627	26.1814	37.9745	6.2391	12.8088	0.201072	17.7793	8.7053	5.06749	1.14774	4.93028	2.22776	1.73388	24.5628	17.4847	1.03847	0.345686	3.34843	0.175316
k__Bacteria;p__Proteobacteria;c__Alphaproteobacteria;o__Rhodobacterales;f__Rhodobacteraceae;g__Rhodobacter	0.121109	0.145013	0.084011	0.0750122	0	0.19223	0.0171923	0.0729981	0.0977772	0.0184123	0.00798786	0.0561877	0.028082	0.0401606	0.110421	0.28777	0.0108331	0.186335	0	0.0121981	0.01295	0	0	0	0.0113122	0.119492	0	0	0.00470921	0	0.0824597	0.0217273	0.380816	0.134174	0.125801	0.100536	0.056478	0.0123305	0	0.0976801	0.00911328	0.0146563	0.0262709	0.029979	0.0185219	0	0.110619	2.39405	0
k__Bacteria;p__Proteobacteria;c__Alphaproteobacteria;o__Rhodobacterales;f__Rhodobacteraceae;g__Roseobacter	0.000453877	0	0.0013112	0	0.00884956	0	0	0.00236016	0	0	0	0	0	0	0	0	0	0	0	0	0	0	0	0	0	0	0	0	0	0	0	0	0	0	0	0	0	0	0	0	0	0	0	0	0	0.0236016	0	0	0
k__Bacteria;p__Proteobacteria;c__Alphaproteobacteria;o__Rhodobacterales;f__Rhodobacteraceae;Other	1.67512	1.45209	2.13095	1.0524	0.189449	1.47178	1.34264	2.31483	1.9011	2.29413	0.359454	0.393314	0.524197	0.321285	0.869565	0.485612	0.67165	5.52795	0.829876	1.00024	1.6576	0.361776	0.206166	0.673945	0.135747	3.07692	1.43716	1.5544	1.51166	3.48529	0.718577	2.93319	1.34476	1.12706	0.89204	0.586461	0.711623	2.46609	0.663036	0.500611	1.06625	0.439689	0.472875	2.00859	4.51009	1.03847	2.75166	2.16758	6.17111
k__Bacteria;p__Proteobacteria;c__Alphaproteobacteria;o__Rhodobacterales;Other;Other	0.00152344	0.000358786	0.00374327	0	0	0.00049333	0	0.00524423	0.00186706	0	0	0	0	0	0	0	0	0	0	0	0	0	0	0	0	0.0149365	0	0	0	0	0	0	0	0	0	0	0	0	0.0118399	0	0	0	0	0	0	0	0	0	0.0350631
k__Bacteria;p__Proteobacteria;c__Alphaproteobacteria;o__Rhodospirillales;f__;g__	0.0561221	0.072071	0.0291138	0.0408413	0.0194788	0.0897862	0.0239434	0.0404556	0.0149365	0	0.159757	0.112375	0.102967	0.0133869	0	0.0359712	0.0433323	0	0.0159591	0	0	0	0.00937119	0.0134789	0	0.119492	0.0261301	0.0143926	0.0423829	0.0397562	0	0	0	0.0939219	0	0.016756	0.0225912	0.147965	0.663036	0.537241	0.0729062	0.0879379	0.091948	0	0	0.188813	0.0276549	0.129408	0.0175316
k__Bacteria;p__Proteobacteria;c__Alphaproteobacteria;o__Rhodospirillales;f__Acetobacteraceae;g__	0.0043491	0.00361318	0.00593989	0	0	0.00342672	0.00369938	0.00790315	0.00348582	0.0032375	0	0	0	0	0	0	0	0	0	0	0.01295	0	0	0	0	0.0149365	0.0261301	0	0	0	0	0.0108637	0	0	0	0	0	0.0616523	0	0.01221	0.0455664	0	0	0	0	0	0	0	0
k__Bacteria;p__Proteobacteria;c__Alphaproteobacteria;o__Rhodospirillales;f__Acetobacteraceae;g__Roseococcus	0.0167349	0.0079712	0.0337314	0	0	0.00920195	0.00422027	0.0353932	0.0316541	0.0483716	0	0	0	0	0.0138026	0	0	0.0310559	0	0.0487924	0.0647501	0	0	0	0	0.0597461	0	0.0287853	0	0	0	0	0	0.0134174	0	0.0837802	0.0790692	0.0986436	0	0	0.0729062	0.0146563	0	0.079944	0	0	0	0	0
k__Bacteria;p__Proteobacteria;c__Alphaproteobacteria;o__Rhodospirillales;f__Acetobacteraceae;Other	0.000891989	0.00140556	0	0	0	0.00147999	0.00108637	0	0	0	0	0	0	0	0	0	0	0	0	0	0	0	0	0	0	0	0	0	0	0	0	0.0108637	0	0	0	0	0	0	0.0355198	0	0	0	0	0	0	0	0	0	0
k__Bacteria;p__Proteobacteria;c__Alphaproteobacteria;o__Rhodospirillales;f__Rhodospirillaceae;g__	0.0566978	0.0703413	0.0330614	0.0232629	0	0.095205	0.0068262	0.0580169	0.00186706	0	0.255611	0.294985	0.252738	0.0133869	0.0552105	0.323741	0.0433323	0	0.0319183	0	0	0	0.0281136	0.0134789	0	0.0149365	0	0	0	0.0132521	0	0	0	0.0134174	0	0.0335121	0.0112956	0.0863132	0.0828795	0.02442	0.0182266	0.0146563	0.0394063	0	0	0.212414	0.0138274	0.549984	0.192847
k__Bacteria;p__Proteobacteria;c__Alphaproteobacteria;o__Rhodospirillales;f__Rhodospirillaceae;g__Inquilinus	0.00327081	0.00308245	0.00379785	0	0	0.00423837	0	0.00384883	0.00373413	0	0.0159757	0	0	0	0.0138026	0.0719424	0	0	0	0	0	0	0	0	0	0.029873	0	0	0	0	0	0	0	0	0	0	0	0.0246609	0	0	0	0	0	0	0	0	0.0138274	0	0
k__Bacteria;p__Proteobacteria;c__Alphaproteobacteria;o__Rhodospirillales;f__Rhodospirillaceae;g__Novispirillum	0.00151273	0.0023837	0	0	0	0.00228546	0.0023811	0	0	0	0	0.0140469	0	0	0	0	0	0	0	0	0	0	0	0	0	0	0	0.0143926	0.00941841	0	0	0	0	0	0	0	0	0	0	0	0.0273398	0	0	0	0	0	0	0	0
k__Bacteria;p__Proteobacteria;c__Alphaproteobacteria;o__Rickettsiales;f__;g__	0.0332436	0.0333488	0.0348977	0.111414	0	0.0321563	0.032876	0.0425898	0.0252826	0.0223013	0.0639029	0.0140469	0.0187213	0.0401606	0	0	0.0216661	0.0621118	0	0	0	0.0249501	0.0281136	0	0	0.029873	0	0	0.00941841	0.0132521	0.01178	0.065182	0.0714031	0.187844	0	0.0502681	0	0.0493218	0	0.01221	0.0637929	0.0146563	0	0.079944	0.00926097	0.0236016	0.0138274	0.210288	0.245442
k__Bacteria;p__Proteobacteria;c__Alphaproteobacteria;o__Rickettsiales;f__mitochondria;g__	0.00274644	0.00174353	0.00473769	0	0	0.00200492	0.000941841	0.00852783	0	0	0	0	0	0	0	0	0	0	0	0	0	0	0	0	0	0	0	0	0.00941841	0	0	0	0	0	0	0.016756	0.0112956	0.0739827	0	0	0.0182266	0	0.0131354	0	0	0	0	0	0
k__Bacteria;p__Proteobacteria;c__Alphaproteobacteria;o__Rickettsiales;f__Pelagibacteraceae;g__	0.395862	0.622241	0.00282739	20.6848	0.00884956	0.852241	0.00801769	0.00359565	0.00186706	0	0.0159757	0.0421408	0.0187213	0.0401606	0.552105	0.0539568	0.0216661	0	0	0	0	0	0.0281136	0	0.0339367	0.0149365	0	0	0.00470921	0	0	0	0	0.0134174	0	6.21649	0.0112956	0.0246609	0.0118399	0.03663	0	0.0586252	0.0262709	0	0	0	0	0.097056	0
k__Bacteria;p__Proteobacteria;c__Alphaproteobacteria;o__Rickettsiales;f__Rickettsiaceae;g__	0.0225233	0.0285479	0.0127294	0.00537721	0.0194788	0.0120958	0.0651782	0.00789869	0.0187679	0.00463049	0.00798786	0	0	0	0	0	0	0	0	0	0	0	0	0	0	0.0149365	0	0	0.00470921	0.0132521	0	0.0434546	0.0595026	0.590366	0.0571821	0	0	0.0123305	0.0710395	0.02442	0.0546797	0	0	0	0.0185219	0	0	0.097056	0.0350631
k__Bacteria;p__Proteobacteria;c__Alphaproteobacteria;o__Rickettsiales;Other;Other	0.000716934	0.000756064	0.000685025	0.00585412	0	0	0.00249501	0.00123305	0	0	0	0	0	0	0	0	0	0	0	0	0	0.0249501	0	0	0	0	0	0	0	0	0	0	0	0	0	0	0	0.0123305	0	0	0	0	0	0	0	0	0	0	0
k__Bacteria;p__Proteobacteria;c__Alphaproteobacteria;o__Sphingomonadales;f__;g__	0.0829847	0.0403829	0.132007	0	0	0.0798849	0.00218462	0.222874	0.0184223	0.0032375	0.247624	0.196657	0.131049	0.0401606	0.0414079	0.251799	0.205828	0.0776398	0.606447	0	0.01295	0.012475	0.00937119	0	0	0.134429	0	0	0	0	0	0	0	0	0	0	0.0903648	0.295931	0.0355198	0.02442	0	0	0	0	0	1.06207	0.387168	0.016176	0.315568
k__Bacteria;p__Proteobacteria;c__Alphaproteobacteria;o__Sphingomonadales;f__Erythrobacteraceae;g__	0.007744	0.00269794	0.0174253	0	0.00884956	0.00370967	0	0.0300706	0.00161875	0.0032375	0.00798786	0.0140469	0.00936067	0	0	0	0.0108331	0.015528	0	0	0.01295	0	0	0	0	0	0	0	0	0	0	0	0	0	0	0	0.169434	0.0493218	0	0	0	0	0	0	0	0	0.0138274	0	0.0525947
k__Bacteria;p__Proteobacteria;c__Alphaproteobacteria;o__Sphingomonadales;f__Erythrobacteraceae;Other	0.00210221	0	0.00607306	0	0	0	0	0.0109315	0	0	0	0	0	0	0	0	0	0.0621118	0	0	0	0	0	0	0	0	0	0	0	0	0	0	0	0	0	0	0	0	0	0	0	0	0	0	0	0.0472032	0	0	0
k__Bacteria;p__Proteobacteria;c__Alphaproteobacteria;o__Sphingomonadales;f__Sphingomonadaceae;g__Novosphingobium	0.00117029	0.00131283	0.000973975	0.022786	0	0.000899834	0.00217273	0.00175316	0	0	0	0	0	0	0	0	0	0	0	0	0	0	0	0	0	0	0	0	0	0	0	0.0217273	0	0	0	0	0	0	0.0118399	0	0	0	0	0	0	0	0	0	0.0175316
k__Bacteria;p__Proteobacteria;c__Alphaproteobacteria;o__Sphingomonadales;f__Sphingomonadaceae;g__Sphingomonas	0.00466854	0.00530274	0.0037652	0	0.00884956	0.00636728	0.00221759	0.00677736	0	0	0	0	0	0	0	0	0	0	0	0	0	0	0	0	0.0113122	0	0	0	0	0	0	0.0108637	0	0	0	0.0502681	0.0677736	0	0	0	0.0729062	0	0	0	0	0	0	0.016176	0
k__Bacteria;p__Proteobacteria;c__Alphaproteobacteria;Other;Other;Other	0.0371793	0.0444722	0.0223281	0.296595	0	0.061825	0.00476206	0.0354545	0.00592012	0	0.119818	0.18261	0.159131	0.0401606	0.179434	0.215827	0.0216661	0	0.0638366	0	0	0.0249501	0	0	0	0	0	0	0.00941841	0.0132521	0.0235599	0	0.023801	0	0	0.134048	0	0.0123305	0	0.01221	0	0.0146563	0.0525417	0	0	0.118008	0.0138274	0.016176	0.210379
k__Bacteria;p__Proteobacteria;c__Betaproteobacteria;o__;f__;g__	0.00460674	0.00539085	0.00342513	0.105083	0	0.00741242	0	0.00616523	0	0	0.0159757	0	0.00936067	0	0	0	0	0	0	0	0	0	0	0	0	0	0	0	0	0	0	0	0	0	0	0	0	0.0616523	0	0	0.0182266	0	0	0	0	0	0	0.032352	0
k__Bacteria;p__Proteobacteria;c__Betaproteobacteria;o__Burkholderiales;f__;g__	0.000907754	0	0.0026224	0	0	0	0	0.00472032	0	0	0	0	0	0	0	0	0	0	0	0	0	0	0	0	0	0	0	0	0	0	0	0	0	0	0	0	0	0	0	0	0	0	0	0	0	0.0472032	0	0	0
k__Bacteria;p__Proteobacteria;c__Betaproteobacteria;o__Burkholderiales;f__Alcaligenaceae;g__	0.000235239	0.000370679	0	0.0107544	0	0.000509684	0	0	0	0	0	0	0	0	0	0	0	0	0	0	0	0	0	0	0	0	0	0	0	0	0	0	0	0	0	0	0	0	0	0	0	0	0	0	0	0	0	0	0
k__Bacteria;p__Proteobacteria;c__Betaproteobacteria;o__Burkholderiales;f__Alcaligenaceae;g__Achromobacter	0.00635479	0.00731909	0.00493996	0	0	0.00951157	0.00132521	0.00739827	0.00186706	0	0	0	0	0	0	0	0	0	0	0	0	0	0	0	0	0.0149365	0	0	0	0.0132521	0	0	0	0	0	0.134048	0	0.0739827	0	0.01221	0.0820195	0	0	0	0	0	0	0	0
k__Bacteria;p__Proteobacteria;c__Betaproteobacteria;o__Burkholderiales;f__Burkholderiaceae;g__	0.000914218	0.00106694	0.000685025	0	0	0.00146704	0	0.00123305	0	0	0	0	0	0	0	0	0	0	0	0	0	0	0	0	0	0	0	0	0	0	0	0	0	0	0	0	0	0.0123305	0	0	0.0273398	0	0	0	0	0	0	0	0
k__Bacteria;p__Proteobacteria;c__Betaproteobacteria;o__Burkholderiales;f__Burkholderiaceae;g__Burkholderia	0.0296881	0.0315484	0.0279269	0	0	0.0396183	0.00902604	0.0383191	0.0149365	0	0	0	0.00936067	0.0133869	0	0	0	0	0	0	0	0.012475	0	0	0	0.119492	0	0	0	0.0132521	0	0.0108637	0	0.0536697	0	0.703753	0.124252	0.25894	0.0118399	0	0.173152	0	0	0	0	0	0	0	0
k__Bacteria;p__Proteobacteria;c__Betaproteobacteria;o__Burkholderiales;f__Comamonadaceae;g__Comamonas	0.000644463	0.00101552	0	0	0	0.00139634	0	0	0	0	0	0	0	0	0	0	0	0	0	0	0	0	0	0	0	0	0	0	0	0	0	0	0	0	0	0.0335121	0	0	0	0	0	0	0	0	0	0	0	0	0
k__Bacteria;p__Proteobacteria;c__Betaproteobacteria;o__Burkholderiales;f__Comamonadaceae;g__Rhodoferax	0.000234808	0.00037	0	0.022786	0	0.000508751	0	0	0	0	0	0	0	0	0	0	0	0	0	0	0	0	0	0	0	0	0	0	0	0	0	0	0	0	0	0	0	0	0	0.01221	0	0	0	0	0	0	0	0	0
k__Bacteria;p__Proteobacteria;c__Betaproteobacteria;o__Burkholderiales;f__Comamonadaceae;g__RS62	0.00213425	0.00336305	0	0.21716	0	0.0046242	0	0	0	0	0	0	0	0	0	0	0	0	0	0	0	0	0	0	0	0	0	0	0	0	0	0	0	0	0	0.016756	0	0	0	0	0	0	0	0	0	0	0	0.016176	0
k__Bacteria;p__Proteobacteria;c__Betaproteobacteria;o__Burkholderiales;f__Oxalobacteraceae;g__Herbaspirillum	0.00204404	0.000605362	0.00479518	0	0	0.00037972	0.00108637	0.00863132	0	0	0	0	0	0	0	0	0	0	0	0	0	0	0	0	0	0	0	0	0	0	0	0.0108637	0	0	0	0	0	0.0863132	0	0	0.00911328	0	0	0	0	0	0	0	0
k__Bacteria;p__Proteobacteria;c__Betaproteobacteria;o__Burkholderiales;f__Oxalobacteraceae;g__Polynucleobacter	0	0	0	0.0120315	0	0	0	0	0	0	0	0	0	0	0	0	0	0	0	0	0	0	0	0	0	0	0	0	0	0	0	0	0	0	0	0	0	0	0	0	0	0	0	0	0	0	0	0	0
k__Bacteria;p__Proteobacteria;c__Betaproteobacteria;o__Burkholderiales;Other;Other	0.00116176	0.00134704	0	0	0	0.00251715	0	0	0	0	0	0	0	0.0133869	0	0	0	0	0.0159591	0	0	0	0	0	0	0	0	0	0	0	0	0	0	0	0	0	0	0	0	0	0	0	0	0	0	0	0	0	0
k__Bacteria;p__Proteobacteria;c__Betaproteobacteria;o__Methylophilales;f__Methylophilaceae;g__	0.00325578	0.0040678	0.00194795	0.108706	0	0.00559322	0	0.00350631	0	0	0	0	0	0	0.0138026	0	0	0	0	0	0	0	0	0	0	0	0	0	0	0	0	0	0	0	0	0.0335121	0	0	0	0.01221	0	0	0	0	0	0	0	0.016176	0.0350631
k__Bacteria;p__Proteobacteria;c__Betaproteobacteria;o__Methylophilales;f__Methylophilaceae;g__Methylotenera	0.00529273	0.00289672	0.00909284	0.0289634	0	0.00445174	0.000470921	0.0130213	0.00418231	0.00463049	0	0	0	0	0.0276052	0	0.0108331	0.015528	0.0159591	0	0	0	0	0	0	0.0149365	0	0	0.00470921	0	0	0	0	0	0	0.016756	0	0.0246609	0	0	0	0	0	0	0.0185219	0.0236016	0.0138274	0.016176	0.0525947
k__Bacteria;p__Proteobacteria;c__Betaproteobacteria;o__MND1;f__;g__	0.00140547	0.00221468	0	0.00537721	0	0.00304518	0	0	0	0	0	0	0	0	0	0	0	0	0	0	0	0	0	0	0	0	0	0	0	0	0	0	0	0	0	0.0335121	0	0	0	0	0.0273398	0	0	0	0	0	0	0	0
k__Bacteria;p__Proteobacteria;c__Betaproteobacteria;o__Neisseriales;f__Neisseriaceae;g__	0.000644463	0.00101552	0	0	0	0.00139634	0	0	0	0	0	0	0	0	0	0	0	0	0	0	0	0	0	0	0	0	0	0	0	0	0	0	0	0	0	0.0335121	0	0	0	0	0	0	0	0	0	0	0	0	0
k__Bacteria;p__Proteobacteria;c__Betaproteobacteria;o__Neisseriales;f__Neisseriaceae;g__Neisseria	0.00141312	0.00188444	0.000627534	0	0	0.00259111	0	0.00112956	0	0	0.00798786	0	0.0374427	0	0	0	0	0	0	0	0	0	0	0	0	0	0	0	0	0	0	0	0	0	0	0.016756	0.0112956	0	0	0	0	0	0	0	0	0	0	0	0
k__Bacteria;p__Proteobacteria;c__Betaproteobacteria;o__Nitrosomonadales;f__Nitrosomonadaceae;g__	0.241026	0.313844	0.114712	0.00585412	0.067286	0.355463	0.193743	0.174644	0.0397968	0	0.22366	0.18261	0.187213	0.0133869	0.193237	0.107914	0.0433323	0.108696	0.111714	0	0	0	0	0	0	0.0597461	0	0.0143926	0.00941841	0	0.129579	0.249864	0.0833036	1.66376	0.0457457	0.201072	0.0225912	0.197287	1.61023	1.29426	0.118473	1.37769	1.47117	0	0	0.0708048	0.0138274	0.517632	0
k__Bacteria;p__Proteobacteria;c__Betaproteobacteria;o__Nitrosomonadales;f__Nitrosomonadaceae;g__Nitrosovibrio	0.00049109	0.000773838	0	0	0	0.00106403	0	0	0	0	0	0	0.00936067	0	0	0	0	0	0	0	0	0	0	0	0	0	0	0	0	0	0	0	0	0	0	0	0	0	0	0	0	0	0	0	0	0	0	0.016176	0
k__Bacteria;p__Proteobacteria;c__Betaproteobacteria;o__Nitrosomonadales;f__Nitrosomonadaceae;Other	0.00104313	0.00164371	0	0	0	0.00226011	0	0	0	0	0.0159757	0.0140469	0	0.0133869	0	0	0.0108331	0	0	0	0	0	0	0	0	0	0	0	0	0	0	0	0	0	0	0	0	0	0	0	0	0	0	0	0	0	0	0	0
k__Bacteria;p__Proteobacteria;c__Betaproteobacteria;o__Rhodocyclales;f__Rhodocyclaceae;g__	0.0208577	0.0293663	0.00375756	0.00617742	0	0.0358838	0.0155754	0.00676361	0	0	0.00798786	0	0	0.0267738	0.0690131	0	0	0	0.0478774	0	0	0	0	0	0	0	0.0522603	0.0143926	0.0565105	0	0	0.032591	0	0	0	0	0	0	0.177599	0.21978	0.0182266	0.0732815	0.0394063	0	0	0	0	0	0
k__Bacteria;p__Proteobacteria;c__Betaproteobacteria;o__Rhodocyclales;f__Rhodocyclaceae;g__Azoarcus	3.57276	3.85034	3.19231	0.0367412	0	3.72133	3.901	3.97126	2.21863	2.01057	0.647017	0.716393	0.627165	2.36948	5.72809	1.63669	1.00747	3.75776	1.26077	2.80556	1.92955	0.0998004	0.0749695	0.0404367	0.0113122	2.41972	3.94565	3.81405	3.80504	8.79936	1.36647	9.65779	5.18862	8.76157	0.73193	1.18968	0.960127	3.03329	18.9439	9.48718	1.53103	13.5131	10.0617	3.04787	0.259307	2.21855	0.829646	1.58525	0.105189
k__Bacteria;p__Proteobacteria;c__Betaproteobacteria;o__Rhodocyclales;f__Rhodocyclaceae;g__Methyloversatilis	0.00324	0.00459306	0.000939391	0	0	0.00611924	0.000470921	0.0016909	0	0	0	0	0	0.0133869	0	0	0	0	0	0	0	0	0	0	0	0	0	0	0.00470921	0	0	0	0	0	0	0	0	0	0.0355198	0.0610501	0.00911328	0.0146563	0.0131354	0	0	0	0	0	0
k__Bacteria;p__Proteobacteria;c__Betaproteobacteria;o__Rhodocyclales;f__Rhodocyclaceae;g__Sulfuritalea	0.084622	0.113499	0.00889637	0	0	0.156904	0.0474507	0.0111227	0.00611345	0.00554778	0.0239636	0.0280938	0.00936067	0.0669344	0.193237	0.0719424	0.0108331	0.015528	0.494733	0.0121981	0	0	0	0	0	0.0149365	0.130651	0.143926	0.113021	0	0.01178	0.0869093	0	0	0	0	0	0.0493218	0.603836	0.940171	0.0364531	0.39572	0.262709	0.009993	0	0	0	0	0
k__Bacteria;p__Proteobacteria;c__Betaproteobacteria;o__Rhodocyclales;f__Rhodocyclaceae;Other	0.108963	0.141959	0.032357	0	0	0.130395	0.195416	0.0412118	0.0212884	0.00304952	0.0399393	0.0280938	0.00936067	0.254351	0.234645	0.107914	0.0649984	0.0310559	0.398979	0.0121981	0	0	0	0	0	0.134429	0.496472	0.54692	0.47563	0.0530082	0.01178	0.315046	0.0119005	0.0670871	0	0	0	0.0863132	0.402557	0.37851	0.0455664	0.205188	0.183896	0	0	0	0	0.016176	0
k__Bacteria;p__Proteobacteria;c__Betaproteobacteria;o__SC-I-84;f__;g__	0.00128893	0.00203103	0	0.00537721	0	0.00279267	0	0	0	0	0	0	0	0	0	0	0	0	0	0	0	0	0	0	0	0	0	0	0	0	0	0	0	0	0	0.0670241	0	0	0	0	0	0	0	0	0	0	0	0	0
k__Bacteria;p__Proteobacteria;c__Betaproteobacteria;Other;Other;Other	0.0342063	0.0254104	0.0513459	0.00585412	0	0.0247091	0.0261482	0.0824329	0.0124872	0.0124913	0	0	0	0	0	0.0179856	0	0.0310559	0.0159591	0	0	0	0	0	0	0.0149365	0	0	0.0188368	0.0132521	0.0235599	0.108637	0	0.120757	0.0114364	0	0	0.0369914	0.189439	0.0854701	0	0.146563	0.091948	0.049965	0	0.0708048	0	0	0
k__Bacteria;p__Proteobacteria;c__Deltaproteobacteria;o__;f__;g__	0.00380882	0.00387674	0.0038959	0.00585412	0.0832543	0.00533052	0	0.00701262	0	0	0	0	0	0	0	0	0	0	0	0	0	0	0	0	0	0	0	0	0	0	0	0	0	0	0	0	0	0	0	0	0	0	0	0	0	0	0	0.064704	0.0701262
k__Bacteria;p__Proteobacteria;c__Deltaproteobacteria;o__[Entotheonellales];f__;g__	0.00137393	0.00216498	0	0	0.249665	0.00143255	0.00370631	0	0	0	0	0	0	0	0	0	0	0	0	0	0	0	0	0	0	0	0	0.0143926	0.00941841	0.0132521	0	0	0	0	0	0.016756	0	0	0	0	0	0	0	0	0	0	0	0	0
k__Bacteria;p__Proteobacteria;c__Deltaproteobacteria;o__[Entotheonellales];f__[Entotheonellaceae];g__Candidatus Entotheonella	0.000847491	0.00133544	0	0	0	0.00183623	0	0	0	0	0.0159757	0.0280938	0	0	0	0	0	0	0	0	0	0	0	0	0	0	0	0	0	0	0	0	0	0	0	0	0	0	0	0	0	0	0	0	0	0	0	0	0
k__Bacteria;p__Proteobacteria;c__Deltaproteobacteria;o__Bdellovibrionales;f__Bacteriovoracaceae;g__	0.00430702	0.00274108	0.0074172	0.00617742	0	0.00320992	0.00134174	0.0110637	0.0028591	0	0	0.0421408	0.0187213	0	0	0	0	0	0	0	0	0	0	0	0	0	0	0	0	0	0	0	0	0.0134174	0.0228728	0	0	0	0	0	0	0	0	0	0	0.0236016	0	0.016176	0.0701262
k__Bacteria;p__Proteobacteria;c__Deltaproteobacteria;o__Bdellovibrionales;f__Bacteriovoracaceae;g__Bacteriovorax	0.0131055	0.0112535	0.0172289	0	0.00884956	0.0143555	0.00268348	0.00344406	0.03446	0.0513014	0	0	0	0.0133869	0.207039	0.0359712	0	0	0	0	0	0	0	0	0	0	0	0	0	0	0	0	0.047602	0.0268348	0.0228728	0	0	0	0	0.02442	0.0182266	0	0.0131354	0.019986	0.185219	0	0	0.032352	0.0175316
k__Bacteria;p__Proteobacteria;c__Deltaproteobacteria;o__Bdellovibrionales;f__Bdellovibrionaceae;g__	0.000880181	0.00138695	0	0	0	0.001348	0.00134174	0	0	0	0	0	0	0	0	0	0	0	0	0	0	0	0	0	0	0	0	0	0	0	0	0	0	0.0134174	0	0	0	0	0	0	0	0	0	0	0	0	0	0.032352	0
k__Bacteria;p__Proteobacteria;c__Deltaproteobacteria;o__Bdellovibrionales;f__Bdellovibrionaceae;g__Bdellovibrio	0.0116375	0.00602861	0.0216802	0	0.0194788	0.00672495	0.00535043	0.0199204	0.02388	0.018705	0.00798786	0	0	0.0133869	0	0	0.0108331	0.0310559	0.0159591	0	0	0	0	0	0	0	0	0	0	0.0132521	0	0	0.047602	0.0402522	0.0686185	0	0	0.0369914	0	0	0	0	0	0.009993	0.0648268	0.0472032	0.0138274	0.113232	0.0701262
k__Bacteria;p__Proteobacteria;c__Deltaproteobacteria;o__Desulfarculales;f__Desulfarculaceae;g__	0.000802895	0.00126517	0	0	0.138131	0.000406504	0.00319944	0	0	0	0	0	0	0	0	0	0	0	0	0	0	0	0.0187424	0	0	0	0	0	0	0.0132521	0	0	0	0	0	0	0	0	0	0	0	0	0	0	0	0	0	0	0
k__Bacteria;p__Proteobacteria;c__Deltaproteobacteria;o__Desulfobacterales;f__Desulfobacteraceae;g__	0.951905	1.41898	0.0997131	0.00617742	0.0212585	1.23857	1.79786	0.129316	0.0627101	0.0152476	0.263599	0.238798	0.374427	1.60643	0.496894	0.44964	0.433323	0.0310559	0.877753	0.0609905	0	1.23503	1.64933	1.80617	0.644796	0.238984	2.92657	2.95049	3.38121	1.81553	0.0588998	1.54264	0.142806	0.0268348	0	0	0	0	0.106559	0.02442	0.100246	0.0879379	0.0525417	0	0	0	0	0.08088	0
k__Bacteria;p__Proteobacteria;c__Deltaproteobacteria;o__Desulfobacterales;f__Desulfobacteraceae;g__Desulfococcus	0.0945305	0.101067	0.0248487	0.085613	2.52666	0.121231	0.155876	0.028875	0.0198159	0.00304952	0.055915	0.140469	0.131049	0.240964	0.220842	0.0899281	0.227494	0	1.1331	0.0121981	0	0	0.0281136	0.134789	0	0.134429	0.235171	0.331031	0.343772	0.437318	0	0.0217273	0.0119005	0.0268348	0	0.016756	0.0225912	0.0246609	0.0118399	0.03663	0.0182266	0.0146563	0.0262709	0	0	0.0472032	0	0.016176	0
k__Bacteria;p__Proteobacteria;c__Deltaproteobacteria;o__Desulfobacterales;f__Desulfobacteraceae;g__Desulfosarcina	0.00992206	0.0136312	0.00367328	0.176181	0.987933	0.00717429	0.0277645	0.0066119	0	0	0.0159757	0	0.028082	0	0	0	0.0108331	0.0310559	0	0	0	0	0.00937119	0.0269578	0.0226244	0	0	0.0287853	0.0706381	0.119268	0	0	0	0	0	0.117292	0	0	0	0	0	0	0	0	0	0	0	0	0.0350631
k__Bacteria;p__Proteobacteria;c__Deltaproteobacteria;o__Desulfobacterales;f__Desulfobacteraceae;Other	0.0101337	0.00652323	0.00490309	0	0	0.0139422	0.0104082	0.00882556	0	0	0	0.0280938	0.0187213	0.0133869	0	0	0	0.015528	0.223428	0	0	0	0.00937119	0	0	0	0.0261301	0	0.00470921	0.0530082	0	0.0108637	0	0	0	0	0.0112956	0	0	0	0	0	0	0	0	0	0	0	0
k__Bacteria;p__Proteobacteria;c__Deltaproteobacteria;o__Desulfobacterales;f__Desulfobulbaceae;g__	0.0403004	0.0559158	0.00947793	0.721943	8.26991	0.035799	0.106584	0.0170603	0	0	0.055915	0.0280938	0.028082	0.0401606	0.0552105	0.0359712	0.0541653	0	0.0797957	0	0	0.0374251	0.0187424	0.0808734	0.0226244	0	0.104521	0.143926	0.127149	0.490326	0	0	0	0.0402522	0	0.335121	0	0	0.0236798	0	0.0182266	0.0146563	0.0262709	0	0	0.118008	0	0.032352	0.0525947
k__Bacteria;p__Proteobacteria;c__Deltaproteobacteria;o__Desulfobacterales;f__Desulfobulbaceae;g__Desulfobulbus	0.00112088	0.00132688	0.000805503	0	0	0	0.00437869	0.00144991	0	0	0	0	0	0	0	0	0	0	0	0	0	0.0249501	0	0	0	0	0	0	0.0188368	0	0	0	0	0	0	0	0	0	0	0	0	0	0	0	0	0	0	0	0
k__Bacteria;p__Proteobacteria;c__Deltaproteobacteria;o__Desulfobacterales;f__Desulfobulbaceae;g__Desulfocapsa	0.000360026	0.000567313	0	0	0.0283284	0.000780056	0	0	0	0	0	0	0.0187213	0	0	0	0	0	0	0	0	0	0	0	0	0	0	0	0	0	0	0	0	0	0	0	0	0	0	0	0	0	0	0	0	0	0	0	0
k__Bacteria;p__Proteobacteria;c__Deltaproteobacteria;o__Desulfobacterales;f__Nitrospinaceae;g__Nitrospina	0.00678472	0.0106911	0	0	0	0.0141804	0.0012475	0	0	0	0.055915	0.0702346	0.0374427	0.0267738	0.0552105	0.0179856	0.0108331	0	0	0	0	0.012475	0	0	0	0	0	0	0	0	0	0	0	0	0	0	0	0	0	0.01221	0	0.0439689	0	0	0	0	0	0	0
k__Bacteria;p__Proteobacteria;c__Deltaproteobacteria;o__Desulfobacterales;Other;Other	0.000820506	0.00129292	0	0	0	0.0013873	0.000937119	0	0	0	0	0	0.00936067	0	0	0	0	0	0	0	0	0	0.00937119	0	0	0	0	0	0	0	0	0	0	0	0	0	0	0	0	0	0	0	0	0	0	0	0	0	0
k__Bacteria;p__Proteobacteria;c__Deltaproteobacteria;o__Desulfovibrionales;f__Desulfonatronumaceae;g__Desulfonatronum	0.165552	0.24354	0.0069467	0	0	0.333626	0.0476635	0.011578	0.00115762	0.00231524	0.471284	0.688299	0.776935	0.736278	0.828157	0.539568	0.541653	0	0.446856	0	0	0.0374251	0.103083	0.0673945	0.0113122	0	0.0522603	0.0431779	0.0423829	0.0927644	0	0	0	0.0268348	0	0	0	0	0.0355198	0.02442	0.0637929	0.0146563	0.0262709	0	0.00926097	0.0472032	0	0	0
k__Bacteria;p__Proteobacteria;c__Deltaproteobacteria;o__Desulfovibrionales;Other;Other	0.000387678	0.000610886	0	0	0	0.000839968	0	0	0	0	0.00798786	0	0	0	0	0	0	0	0	0	0	0	0	0	0	0	0	0	0	0	0	0	0	0	0	0	0	0	0	0	0	0	0	0	0	0	0	0	0
k__Bacteria;p__Proteobacteria;c__Deltaproteobacteria;o__Desulfuromonadales;f__Desulfuromonadaceae;g__	0.36179	0.529688	0.0616632	0.112483	0.680076	0.104113	1.52044	0.0142659	0.12091	0.0623063	0.135794	0.0842815	0.215295	0.240964	0.207039	0.413669	0.379157	0	0.223428	0.158575	0.0906501	1.0479	0.815294	0.471762	2.71493	0.552651	1.77685	1.65515	2.00141	2.82269	0.1178	0.999457	0.047602	0.898967	0	0.016756	0	0	0.0236798	0.0976801	0	0.0439689	0.0525417	0	0	0.0236016	0	0	0
k__Bacteria;p__Proteobacteria;c__Deltaproteobacteria;o__Desulfuromonadales;f__Geobacteraceae;g__Geobacter	0.000401638	0.000632885	0	0	0	0.000674	0.000470921	0	0	0	0	0	0	0	0	0	0	0	0	0	0	0	0	0	0	0	0	0	0.00470921	0	0	0	0	0	0	0	0	0	0	0	0	0	0	0	0	0	0	0.016176	0
k__Bacteria;p__Proteobacteria;c__Deltaproteobacteria;o__GMD14H09;f__;g__	0.0136622	0.0130386	0.0137912	0	0.0194788	0.0154103	0.00923434	0.0208375	0.00498326	0.00249825	0.0159757	0	0	0	0	0	0	0.015528	0.0319183	0	0	0	0	0	0	0.029873	0	0.0143926	0	0	0	0.0108637	0	0.0670871	0	0.0335121	0	0	0	0.0854701	0	0	0.0131354	0.009993	0	0	0	0.177936	0.192847
k__Bacteria;p__Proteobacteria;c__Deltaproteobacteria;o__IndB3-24;f__;g__	0	0	0	0.0166085	0.0212585	0	0	0	0	0	0	0	0	0	0	0	0	0	0	0	0	0	0	0	0	0	0	0	0	0	0	0	0	0	0	0	0	0	0	0	0	0	0	0	0	0	0	0	0
k__Bacteria;p__Proteobacteria;c__Deltaproteobacteria;o__Myxococcales;f__;g__	0.114521	0.164971	0.0275039	0.414033	4.45121	0.0514863	0.422434	0.0313781	0.0226611	0.00786799	0.119818	0.0561877	0.102967	0.0401606	0.0138026	0.0179856	0.0866645	0.015528	0.0159591	0	0.01295	0.187126	0.187424	0.98396	0.0452489	0.0448096	0.261301	0.331031	0.372027	1.16618	0.0235599	0.032591	0.0357015	0.657453	0.0457457	0.368633	0.135547	0.0123305	0	0.02442	0.0729062	0.0146563	0.0262709	0	0.0185219	0	0.0276549	0.145584	0.122721
k__Bacteria;p__Proteobacteria;c__Deltaproteobacteria;o__Myxococcales;f__Haliangiaceae;g__	0.000981516	0.000484113	0.00194795	0	0	0.000665655	0	0.00350631	0	0	0.0159757	0	0	0	0	0	0	0	0	0	0	0	0	0	0	0	0	0	0	0	0	0	0	0	0	0	0	0	0	0	0	0	0	0	0	0	0	0	0.0350631
k__Bacteria;p__Proteobacteria;c__Deltaproteobacteria;o__Myxococcales;f__Nannocystaceae;g__Plesiocystis	0.0229121	0.0186766	0.03195	0	0	0.0204588	0.0125318	0.0380948	0.0242689	0.00694573	0	0.0140469	0.0187213	0	0	0	0.0108331	0.015528	0	0	0	0	0	0	0	0.0597461	0	0	0.0141276	0	0.0471198	0.0977729	0.0595026	0.0134174	0	0	0.0225912	0.0246609	0.0710395	0.01221	0.0182266	0.0879379	0.091948	0	0.0277829	0.0236016	0	0	0.262973
k__Bacteria;p__Proteobacteria;c__Deltaproteobacteria;o__Myxococcales;f__OM27;g__	0.0172341	0.0178427	0.0170757	0	0	0.0159259	0.0206586	0.0224988	0.0102969	0	0	0	0	0	0	0	0	0.015528	0	0	0	0	0.0187424	0	0	0	0	0	0	0	0	0	0.0595026	0.187844	0.0228728	0	0	0.0369914	0	0	0	0	0	0	0	0	0	0.355872	0.157784
k__Bacteria;p__Proteobacteria;c__Deltaproteobacteria;o__Myxococcales;f__Polyangiaceae;Other	0.00063389	0.000283657	0.0013112	0	0	0.000390028	0	0.00236016	0	0	0	0	0.00936067	0	0	0	0	0	0	0	0	0	0	0	0	0	0	0	0	0	0	0	0	0	0	0	0	0	0	0	0	0	0	0	0	0.0236016	0	0	0
k__Bacteria;p__Proteobacteria;c__Deltaproteobacteria;o__Myxococcales;Other;Other	0.00163359	0.000980363	0.00292193	0	0	0.001348	0	0.00525947	0	0	0	0	0	0	0	0	0	0	0	0	0	0	0	0	0	0	0	0	0	0	0	0	0	0	0	0	0	0	0	0	0	0	0	0	0	0	0	0.032352	0.0525947
k__Bacteria;p__Proteobacteria;c__Deltaproteobacteria;o__NB1-j;f__;g__	0.00253447	0.00399371	0	0	0.0478072	0.00302948	0.00590849	0	0	0	0.0399393	0.0140469	0.0187213	0	0	0	0	0	0	0	0	0	0	0.0134789	0	0	0	0.0143926	0.00470921	0.0265041	0	0	0	0	0	0	0	0	0	0	0	0	0	0	0	0	0	0	0
k__Bacteria;p__Proteobacteria;c__Deltaproteobacteria;o__NB1-j;f__JTB38;g__	0.00579988	0.0075191	0.0029702	0.0356177	0.136352	0.00773748	0.00624308	0.00534636	0	0	0.0319514	0.0280938	0.0374427	0	0.0414079	0	0	0	0	0	0	0.012475	0.0187424	0	0	0	0	0	0.00470921	0.0265041	0	0	0	0	0	0	0	0.0123305	0	0	0	0	0	0	0	0.0236016	0	0	0.0175316
k__Bacteria;p__Proteobacteria;c__Deltaproteobacteria;o__NB1-j;f__NB1-i;g__	0.00157367	0.00247972	0	0	0	0.00340961	0	0	0	0	0.0239636	0.0140469	0.028082	0	0	0	0	0	0	0	0	0	0	0	0	0	0	0	0	0	0	0	0	0	0	0	0	0	0	0	0	0	0	0	0	0	0	0	0
k__Bacteria;p__Proteobacteria;c__Deltaproteobacteria;o__NKB15;f__;g__	0	0	0	0	0.0212585	0	0	0	0	0	0	0	0	0	0	0	0	0	0	0	0	0	0	0	0	0	0	0	0	0	0	0	0	0	0	0	0	0	0	0	0	0	0	0	0	0	0	0	0
k__Bacteria;p__Proteobacteria;c__Deltaproteobacteria;o__Spirobacillales;f__;g__	0.0148687	0.00420753	0.0343535	0	0	0.00474552	0.00409152	0	0.0772953	0	0	0	0	0	0	0	0	0	0.0159591	0	0	0	0.00937119	0	0	0	0	0	0.00470921	0	0	0	0.606926	0.0268348	0.0114364	0	0	0	0	0	0	0	0	0	0	0	0	0.064704	0
k__Bacteria;p__Proteobacteria;c__Deltaproteobacteria;o__Sva0485;f__;g__	0	0	0	0.00537721	0.0690657	0	0	0	0	0	0	0	0	0	0	0	0	0	0	0	0	0	0	0	0	0	0	0	0	0	0	0	0	0	0	0	0	0	0	0	0	0	0	0	0	0	0	0	0
k__Bacteria;p__Proteobacteria;c__Deltaproteobacteria;o__Syntrophobacterales;f__;g__	0	0	0	0.0393945	0.276214	0	0	0	0	0	0	0	0	0	0	0	0	0	0	0	0	0	0	0	0	0	0	0	0	0	0	0	0	0	0	0	0	0	0	0	0	0	0	0	0	0	0	0	0
k__Bacteria;p__Proteobacteria;c__Deltaproteobacteria;o__Syntrophobacterales;f__Syntrophaceae;g__Desulfomonile	0.00047981	0.000756064	0	0	0	0	0.00249501	0	0	0	0	0	0	0	0	0	0	0	0	0	0	0.0249501	0	0	0	0	0	0	0	0	0	0	0	0	0	0	0	0	0	0	0	0	0	0	0	0	0	0	0
k__Bacteria;p__Proteobacteria;c__Deltaproteobacteria;o__Syntrophobacterales;f__Syntrophobacteraceae;g__	0.00417133	0.00545206	0.00205508	0	0.120383	0.00599981	0.00359225	0.00369914	0	0	0.00798786	0.0421408	0.028082	0	0	0	0	0	0	0	0	0	0	0	0	0	0	0	0.00941841	0.0265041	0	0	0	0	0	0	0	0.0369914	0	0.01221	0	0	0	0	0	0	0	0.016176	0
k__Bacteria;p__Proteobacteria;c__Deltaproteobacteria;o__Syntrophobacterales;Other;Other	0.000509694	0.000803155	0	0	0	0	0.00265041	0	0	0	0	0	0	0	0	0	0	0	0	0	0	0	0	0	0	0	0	0	0	0.0265041	0	0	0	0	0	0	0	0	0	0	0	0	0	0	0	0	0	0	0
k__Bacteria;p__Proteobacteria;c__Deltaproteobacteria;Other;Other;Other	0.0184	0.0264835	0.0037159	0	0.0301081	0.0320586	0.0120509	0.00469001	0.00249825	0.0049965	0	0.0140469	0	0.0133869	0	0	0	0	0.0159591	0	0	0.012475	0.00937119	0	0.0113122	0	0	0	0.0282552	0.0265041	0	0.032591	0	0	0	0	0	0	0.0118399	0	0.0455664	0	0.0262709	0.019986	0	0	0	0.08088	0.0175316
k__Bacteria;p__Proteobacteria;c__Epsilonproteobacteria;o__Campylobacterales;f__Campylobacteraceae;g__Arcobacter	0.0198291	0.0312459	0	0.0112313	0	0.0214033	0.0517435	0	0	0	0.00798786	0	0.0187213	0	0	0	0	0	0	0	0	0.261976	0.0937119	0.161747	0	0	0	0	0	0	0	0	0	0	0	0	0	0	0	0	0	0	0	0	0	0	0	0	0
k__Bacteria;p__Proteobacteria;c__Epsilonproteobacteria;o__Campylobacterales;f__Campylobacteraceae;g__Sulfurospirillum	0.00159728	0.00251693	0	0	0	0	0.00830587	0	0	0	0	0	0	0	0	0	0	0	0	0	0	0.0623752	0.00937119	0	0.0113122	0	0	0	0	0	0	0	0	0	0	0	0	0	0	0	0	0	0	0	0	0	0	0	0
k__Bacteria;p__Proteobacteria;c__Epsilonproteobacteria;o__Campylobacterales;f__Helicobacteraceae;g__	1.86915	2.77299	0.315058	0.127869	18.8545	0.514128	7.91855	0.554598	0.0156324	0.0312648	0.966531	0.95519	0.936067	0.803213	3.65769	2.14029	0.227494	0.0465839	0.0159591	0.0121981	0.1036	17.49	3.73911	5.40504	52.1154	0	0	0.0863558	0.0706381	0.225285	0	0	0	0.0536697	0	0.117292	0	0	0	0	0.0729062	0	0.0131354	0	0.00926097	0.0236016	0	0.032352	0.0525947
k__Bacteria;p__Proteobacteria;c__Epsilonproteobacteria;o__Campylobacterales;f__Helicobacteraceae;g__Sulfurimonas	1.75997	2.71019	0.11566	0	0.0495869	1.40853	5.56317	0.0935638	0.143281	0.144238	1.51769	1.48897	1.4041	0.990629	11.2767	2.6259	2.28578	0.015528	0	0.25616	0.3108	11.477	22.6033	7.87168	8.81222	0.463032	0.470342	0.618883	0.527431	2.51789	0.0824597	0.0217273	0.023801	0.711123	0	0.016756	0	0.0369914	0.0947194	0.0732601	0.109359	0.615565	0.341521	0.009993	0	0	0	0.016176	0
k__Bacteria;p__Proteobacteria;c__Epsilonproteobacteria;o__Campylobacterales;f__Helicobacteraceae;Other	0.000852247	0.00134294	0	0	0	0.000332827	0.0036329	0	0	0	0.00798786	0	0	0	0	0	0	0	0	0	0	0	0.00937119	0.0269578	0	0	0	0	0	0	0	0	0	0	0	0	0	0	0	0	0	0	0	0	0	0	0	0	0
k__Bacteria;p__Proteobacteria;c__Epsilonproteobacteria;o__Campylobacterales;Other;Other	0.00116439	0.00183479	0	0	0.0602161	0.000327877	0.0052679	0	0	0	0	0	0	0	0	0	0	0	0	0	0	0	0.0187424	0	0.0339367	0	0	0	0	0	0	0	0	0	0	0	0	0	0	0	0	0	0	0	0	0	0	0	0
k__Bacteria;p__Proteobacteria;c__Epsilonproteobacteria;o__Nautiliales;f__;g__	0	0	0	0.0123548	0.109803	0	0	0	0	0	0	0	0	0	0	0	0	0	0	0	0	0	0	0	0	0	0	0	0	0	0	0	0	0	0	0	0	0	0	0	0	0	0	0	0	0	0	0	0
k__Bacteria;p__Proteobacteria;c__Gammaproteobacteria;o__;f__;g__	0.064027	0.0613559	0.0715946	0.0576034	0.0460275	0.075631	0.0225558	0.11712	0.0146882	0.0032375	0.0159757	0.0983284	0.0936067	0.0937082	0.0414079	0	0.0216661	0.0465839	0.0159591	0	0.01295	0.0748503	0.0655984	0.0134789	0	0.104556	0	0	0.00470921	0.0132521	0	0	0	0.0536697	0	0	0.0112956	0.246609	0	0.0610501	0	0	0	0	0	0.59004	0.0691372	0.048528	0.192847
k__Bacteria;p__Proteobacteria;c__Gammaproteobacteria;o__[Marinicellales];f__[Marinicellaceae];g__	0.141093	0.0752197	0.2697	0.178988	2.10188	0.0406854	0.15058	0.329311	0.195187	0.0105443	0.0878664	0.0983284	0.056164	0.0133869	0	0.0179856	0.0108331	0.0310559	0	0.0121981	0	0.012475	0.0281136	0.0269578	0	0.194175	0.104521	0.115141	0.0518013	0.145773	0.918836	0.108637	0.154707	0.912384	0.251601	0.0837802	1.0166	0.739827	0.0473597	0.04884	0.0455664	0.0439689	0.0262709	0.029979	0	0.401227	0.290376	0.145584	0.298036
k__Bacteria;p__Proteobacteria;c__Gammaproteobacteria;o__[Marinicellales];f__[Marinicellaceae];g__Marinicella	0.00676887	0.00687721	0.0069463	0.0107544	0	0.00867523	0.00187424	0.0125033	0	0	0.0239636	0.0280938	0.00936067	0	0	0	0	0.0776398	0	0	0	0	0.0187424	0	0	0	0	0	0	0	0	0	0	0	0	0	0	0.0123305	0	0	0	0.0146563	0	0	0	0	0	0	0.0350631
k__Bacteria;p__Proteobacteria;c__Gammaproteobacteria;o__Aeromonadales;f__Aeromonadaceae;g__	0.000711372	0	0.00205508	0	0	0	0	0.00369914	0	0	0	0	0	0	0	0	0	0	0	0	0	0	0	0	0	0	0	0	0	0	0	0	0	0	0	0	0	0.0369914	0	0	0	0	0	0	0	0	0	0	0
k__Bacteria;p__Proteobacteria;c__Gammaproteobacteria;o__Alteromonadales;f__;g__	0.0224542	0.0231115	0.0224967	0.302718	0.407226	0.0239725	0.0187339	0.0395679	0.00115762	0.00231524	0.055915	0.0842815	0.056164	0.0133869	0	0	0	0.0310559	0	0	0	0.0249501	0.00937119	0.0134789	0	0	0.0522603	0.0143926	0.0329644	0.0265041	0	0	0	0.0134174	0	0.0502681	0	0.0369914	0	0.01221	0	0.0439689	0.0394063	0	0.00926097	0.118008	0.0553097	0.032352	0.122721
k__Bacteria;p__Proteobacteria;c__Gammaproteobacteria;o__Alteromonadales;f__[Chromatiaceae];g__	0.368236	0.358974	0.404787	0.0120315	0	0.46397	0.0726796	0.47144	0.321472	0.50956	0.00798786	0.0140469	0.0374427	0	0.110421	0.0179856	0.0216661	2.31366	0.0159591	0.573311	0.751101	0.0374251	0	0	0.0678733	0.179238	0.130651	0.0719632	0.0659289	0.132521	0.129579	0.032591	0.190408	0.187844	0.0343092	0.100536	0.0338868	0.394575	0.130239	0.19536	0.127586	4.51414	4.62367	0.009993	0.703834	0	1.38274	0.226464	0
k__Bacteria;p__Proteobacteria;c__Gammaproteobacteria;o__Alteromonadales;f__[Chromatiaceae];g__Alishewanella	0.00657945	0.00382137	0.0120015	0	0	0.00469533	0.00134174	0.0216026	0	0	0	0	0	0	0	0	0	0.015528	0	0	0	0	0	0	0	0	0	0	0	0	0	0	0	0.0134174	0	0	0	0	0	0	0	0.0732815	0.0394063	0	0	0	0	0	0
k__Bacteria;p__Proteobacteria;c__Gammaproteobacteria;o__Alteromonadales;f__[Chromatiaceae];g__Rheinheimera	0.00145388	0.00192132	0.000677672	0	0	0.00264181	0	0	0.00152476	0.00304952	0	0	0	0	0	0	0	0	0	0.0121981	0	0	0	0	0	0	0	0	0	0	0	0	0	0	0	0.0502681	0	0	0	0	0	0	0.0131354	0	0	0	0	0	0
k__Bacteria;p__Proteobacteria;c__Gammaproteobacteria;o__Alteromonadales;f__[Chromatiaceae];Other	0.0123919	0.0174719	0.00376705	0	0	0.0240239	0	0.00310559	0.00459388	0.0032375	0	0	0	0	0	0	0	0.0310559	0	0	0.01295	0	0	0	0	0	0	0	0	0	0	0	0.023801	0	0	0	0	0	0	0	0	0.337095	0.223302	0	0	0	0	0.016176	0
k__Bacteria;p__Proteobacteria;c__Gammaproteobacteria;o__Alteromonadales;f__Alteromonadaceae;g__	0.00862425	0.00435938	0.0169223	0	0	0.00543252	0.00134789	0.0304602	0	0	0	0	0	0	0	0	0	0	0	0	0	0	0	0.0134789	0	0	0	0	0	0	0	0	0	0	0	0.016756	0	0.147965	0	0	0	0.0146563	0	0	0	0.0472032	0.0276549	0.016176	0.0525947
k__Bacteria;p__Proteobacteria;c__Gammaproteobacteria;o__Alteromonadales;f__Alteromonadaceae;g__BD2-13	0.000554205	0.000873293	0	0	0	0.00120078	0	0	0	0	0	0	0	0	0	0.0179856	0.0108331	0	0	0	0	0	0	0	0	0	0	0	0	0	0	0	0	0	0	0	0	0	0	0	0	0	0	0	0	0	0	0	0
k__Bacteria;p__Proteobacteria;c__Gammaproteobacteria;o__Alteromonadales;f__Alteromonadaceae;g__Candidatus Endobugula	0.0104049	0.00806303	0.0135032	0.00585412	0	0.0118644	0.00132521	0.0198248	0.00560119	0	0	0	0	0	0	0	0	0.0465839	0.0319183	0	0	0	0	0	0	0.0448096	0	0	0	0.0132521	0	0	0	0	0	0	0	0.0493218	0	0	0	0	0	0	0	0	0	0	0.0876578
k__Bacteria;p__Proteobacteria;c__Gammaproteobacteria;o__Alteromonadales;f__Alteromonadaceae;g__Cellvibrio	0.00151697	0.00239037	0	0	0	0.00328676	0	0	0	0	0	0	0	0	0	0	0	0	0	0	0	0	0	0	0	0	0	0	0	0	0	0	0	0	0	0	0	0	0	0	0	0	0	0	0	0	0	0.064704	0
k__Bacteria;p__Proteobacteria;c__Gammaproteobacteria;o__Alteromonadales;f__Alteromonadaceae;g__Glaciecola	0.23789	0.228949	0.265724	0	0	0.282755	0.0801105	0.446303	0.040001	0.00999525	0.00798786	0.0140469	0	0.0133869	0.0276052	0.0359712	0	0.636646	0.0319183	0.0121981	0	0.162176	0.0843407	0.323494	0.0791855	0.0896191	0.0261301	0.0143926	0.00470921	0.0530082	0	0	0.190408	0.0536697	0	0.016756	0.0338868	0.53021	0.0947194	0.0610501	0.0182266	0.0732815	0.0788126	0	0.0277829	0.14161	0.829646	0.129408	0.315568
k__Bacteria;p__Proteobacteria;c__Gammaproteobacteria;o__Alteromonadales;f__Alteromonadaceae;g__HTCC2207	0.00463524	0.00696172	0.000627534	0.408278	0.00884956	0.0091819	0.000937119	0.00112956	0	0	0	0	0	0	0	0	0	0	0	0	0	0	0.00937119	0	0	0	0	0	0	0	0	0	0	0	0	0.0837802	0.0112956	0	0	0	0	0	0	0	0	0	0	0	0
k__Bacteria;p__Proteobacteria;c__Gammaproteobacteria;o__Alteromonadales;f__Alteromonadaceae;g__Marinobacter	0.00114699	0.00106008	0.00137005	0	0	0.00145761	0	0.00246609	0	0	0	0	0	0	0	0	0	0	0	0	0	0	0	0	0	0	0	0	0	0	0	0	0	0	0	0.016756	0	0.0246609	0	0	0.0182266	0	0	0	0	0	0	0	0
k__Bacteria;p__Proteobacteria;c__Gammaproteobacteria;o__Alteromonadales;f__Alteromonadaceae;g__nsmpVI18	0.00290551	0.00409477	0	0	0	0.00629527	0	0	0	0	0.0159757	0.0702346	0.0187213	0	0	0.0179856	0	0	0.0159591	0	0	0	0	0	0	0	0	0	0	0	0	0	0	0	0	0	0	0	0	0.01221	0	0	0	0	0	0	0	0	0
k__Bacteria;p__Proteobacteria;c__Gammaproteobacteria;o__Alteromonadales;f__Alteromonadaceae;g__ZD0117	0.000562852	0.000886918	0	0.0284865	0	0.00121951	0	0	0	0	0	0	0	0	0	0	0	0	0	0	0	0	0	0	0	0	0	0	0	0	0	0	0	0	0	0	0	0	0	0	0	0	0	0	0	0	0	0	0
k__Bacteria;p__Proteobacteria;c__Gammaproteobacteria;o__Alteromonadales;f__Alteromonadaceae;Other	0.00175961	0.00188276	0.00163159	0	0	0.0025888	0	0.00293686	0	0	0	0	0	0	0	0	0	0	0	0	0	0	0	0	0	0	0	0	0	0	0	0	0	0	0	0	0	0	0	0	0	0	0	0	0	0	0	0	0
k__Bacteria;p__Proteobacteria;c__Gammaproteobacteria;o__Alteromonadales;f__Colwelliaceae;g__	0.0348557	0.0514582	0.00635433	0.0115546	0	0.0637779	0.016745	0.00745909	0.00497338	0.0032375	0.159757	0.112375	0.14041	0	0.0138026	0	0.0541653	0.015528	0	0	0.01295	0.0748503	0.0281136	0	0.0113122	0.0149365	0	0	0	0.0397562	0	0	0.0119005	0.0134174	0	0	0	0	0	0	0	0.0293126	0.0262709	0	0	0	0.0276549	0.032352	0
k__Bacteria;p__Proteobacteria;c__Gammaproteobacteria;o__Alteromonadales;f__Colwelliaceae;g__Colwellia	0.01744	0.0274812	0	0.00585412	0	0.0370057	0.00187424	0	0	0	0.0639029	0.0702346	0.084246	0.0267738	0.0276052	0.0179856	0.0108331	0	0	0	0	0	0.0187424	0	0	0	0	0	0	0	0	0	0	0	0	0.016756	0	0	0.0118399	0	0	0	0.0262709	0	0	0	0	0	0
k__Bacteria;p__Proteobacteria;c__Gammaproteobacteria;o__Alteromonadales;f__Colwelliaceae;g__Thalassomonas	0.000180215	0.000283976	0	0.00537721	0	0	0.000937119	0	0	0	0	0	0	0	0	0	0	0	0	0	0	0	0.00937119	0	0	0	0	0	0	0	0	0	0	0	0	0	0	0	0	0	0	0	0	0	0	0	0	0	0
k__Bacteria;p__Proteobacteria;c__Gammaproteobacteria;o__Alteromonadales;f__HTCC2188;g__	0.00165466	0.000909777	0.00311222	0	0	0.00125094	0	0.00560199	0	0	0.0159757	0.0140469	0	0	0	0	0	0	0	0	0	0	0	0	0	0	0	0	0	0	0	0	0	0	0	0	0	0.0246609	0	0	0	0	0	0	0	0	0.0138274	0	0.0175316
k__Bacteria;p__Proteobacteria;c__Gammaproteobacteria;o__Alteromonadales;f__HTCC2188;g__HTCC	0.0776761	0.0945762	0.0510078	0.227114	0	0.0605592	0.166759	0.0512624	0.0506894	0.00712874	0.00798786	0	0	0.0401606	0.0276052	0	0	0.015528	0	0	0	0	0.00937119	0.0404367	0.0113122	0.224048	0.130651	0.201497	0.164822	0.0265041	0.0353399	0.130364	0.0833036	0.952637	0.0343092	0.117292	0.0112956	0.0369914	0.0710395	0.03663	0.00911328	0.11725	0.170761	0.009993	0.0185219	0	0.0138274	0.630864	0.210379
k__Bacteria;p__Proteobacteria;c__Gammaproteobacteria;o__Alteromonadales;f__Moritellaceae;g__Moritella	0.00484761	0.0067155	0.00169247	0	0	0.00884334	0.000937119	0.0015528	0.00186706	0	0	0	0	0	0	0	0	0.015528	0	0	0	0	0.00937119	0	0	0.0149365	0	0	0	0	0	0	0	0	0	0	0	0	0	0	0	0.146563	0.0656771	0	0	0	0	0	0
k__Bacteria;p__Proteobacteria;c__Gammaproteobacteria;o__Alteromonadales;f__OM60;g__	0.127675	0.084779	0.208092	1.07454	2.97636	0.0799946	0.0973593	0.319022	0.06943	0.0189735	0.127806	0.140469	0.252738	0.0401606	0.0138026	0.0899281	0.0216661	0.279503	0.0957549	0	0.03885	0.0499002	0.0374848	0.0269578	0	0.194175	0.104521	0.129534	0.145985	0.357805	0.0235599	0.0543183	0.261811	0.0670871	0	0.234584	0.0112956	0.382244	0.0710395	0.0732601	0	0.0146563	0.0394063	0	0.0370439	0.377626	0.235066	0.194112	1.43759
k__Bacteria;p__Proteobacteria;c__Gammaproteobacteria;o__Alteromonadales;f__OM60;g__Congregibacter	0.000512874	0.000808166	0	0	0	0	0.00266695	0	0	0	0	0	0	0	0	0	0	0	0	0	0	0	0	0	0	0	0	0	0	0.0132521	0	0	0	0.0134174	0	0	0	0	0	0	0	0	0	0	0	0	0	0	0
k__Bacteria;p__Proteobacteria;c__Gammaproteobacteria;o__Alteromonadales;f__Psychromonadaceae;g__Psychromonas	0.0130828	0.0198641	0.00137716	0.0297636	0	0.0223383	0.0119397	0.0015528	0.00115762	0.00231524	0	0.0280938	0.00936067	0.0133869	0.0138026	0	0	0.015528	0	0	0	0.012475	0.0562272	0	0.0113122	0	0.0261301	0	0	0.0132521	0	0	0	0	0	0	0	0	0	0	0	0.175876	0.223302	0	0.00926097	0	0	0	0
k__Bacteria;p__Proteobacteria;c__Gammaproteobacteria;o__Alteromonadales;f__Psychromonadaceae;Other	0.000281852	0.000444131	0	0	0.00884956	0.00061068	0	0	0	0	0	0	0	0	0	0	0	0	0	0	0	0	0	0	0	0	0	0	0	0	0	0	0	0	0	0	0	0	0	0	0	0.0146563	0	0	0	0	0	0	0
k__Bacteria;p__Proteobacteria;c__Gammaproteobacteria;o__Alteromonadales;f__Shewanellaceae;g__Shewanella	0.0609496	0.0936151	0.00444882	0.00617742	0.0106293	0.0679679	0.145807	0.00285117	0.00644587	0.0032375	0.0958543	0.168563	0.14041	0	0	0.0899281	0.0216661	0	0	0	0.01295	0.012475	0.0562272	0.0134789	0.0113122	0.0149365	0	0	0.00941841	0	0.01178	0	0.0119005	1.35516	0	0.318365	0	0	0	0	0	0.249157	0.394063	0	0	0	0.0138274	0	0
k__Bacteria;p__Proteobacteria;c__Gammaproteobacteria;o__Alteromonadales;Other;Other	0.00838755	0.00764639	0.0102123	0.00537721	0.0176991	0.00666695	0.0092324	0.0183822	0	0	0	0	0	0	0.0138026	0	0	0	0	0	0	0	0	0	0	0	0.0261301	0.0143926	0.0518013	0	0	0	0	0	0	0	0	0.0246609	0	0	0.0637929	0.0439689	0.0262709	0	0	0.0236016	0.0829646	0	0.0525947
k__Bacteria;p__Proteobacteria;c__Gammaproteobacteria;o__Chromatiales;f__;g__	0.106018	0.124408	0.0684391	0.694205	4.93972	0.123731	0.131148	0.122264	0.00115762	0.00231524	0.167745	0.210704	0.187213	0.227577	0.289855	0.125899	0.0433323	0.0465839	0.175551	0	0	0.0998004	0.0749695	0.0404367	0	0	0.287431	0.115141	0.216623	0.477074	0	0	0	0	0	0.351877	0.0225912	0.0493218	0.0236798	0.01221	0	0.0146563	0.0394063	0	0.00926097	0.519235	0.0829646	0.129408	0.438289
k__Bacteria;p__Proteobacteria;c__Gammaproteobacteria;o__Chromatiales;f__Chromatiaceae;g__	0.0044988	0.00708901	0	0.0344942	0.0265487	0.00250973	0.0173704	0	0	0	0	0	0.00936067	0	0	0	0	0	0	0	0	0.0249501	0	0	0	0	0.0261301	0.0575705	0.0518013	0.0132521	0	0	0	0	0	0	0	0	0	0	0	0.0146563	0	0	0	0	0	0.016176	0
k__Bacteria;p__Proteobacteria;c__Gammaproteobacteria;o__Chromatiales;f__Ectothiorhodospiraceae;g__	0.00329581	0.0051934	0	0	0	0.00385694	0.00788157	0	0	0	0.0159757	0	0.00936067	0	0	0	0.0108331	0	0	0	0	0.012475	0.00937119	0	0	0	0.0522603	0	0.00470921	0	0	0	0	0	0	0	0	0	0	0	0	0	0	0	0	0	0	0.048528	0
k__Bacteria;p__Proteobacteria;c__Gammaproteobacteria;o__Chromatiales;f__Ectothiorhodospiraceae;g__Methylonatrum	0.00548971	0.00865045	0	0	0	0.0115019	0.000941841	0	0	0	0.0718907	0.0702346	0.121689	0	0	0	0	0	0	0	0	0	0	0	0	0	0	0	0.00941841	0	0	0	0	0	0	0	0	0	0	0	0	0	0	0	0	0	0	0	0
k__Bacteria;p__Proteobacteria;c__Gammaproteobacteria;o__Chromatiales;f__Ectothiorhodospiraceae;g__Thioalkalivibrio	2.72817	3.24298	1.74884	0.0416254	0	1.67609	7.01595	0.471512	3.3455	0.702142	0.0878664	0.112375	0.0374427	0.147256	0.414079	0.251799	0.379157	0.217391	3.36738	2.18346	0.27195	0.012475	0.0187424	0	0.0113122	14.1001	8.80585	8.08866	7.69484	5.1683	5.94888	19.7501	3.68916	20.6092	0.217292	2.39611	0.192025	1.55364	7.70779	7.26496	2.97093	5.27627	5.88467	0.269811	0.0833488	0.118008	0.0553097	1.35878	0
k__Bacteria;p__Proteobacteria;c__Gammaproteobacteria;o__Chromatiales;f__Ectothiorhodospiraceae;g__Thiorhodospira	0.0200767	0.0203995	0.0206004	0	0	0.00853671	0.0468302	0.00123305	0.0448096	0	0	0	0	0	0	0	0	0	0	0	0	0	0	0	0	0.358476	0.209041	0.129534	0.0894749	0	0	0	0	0.0402522	0	0.016756	0	0.0123305	0.0591996	0.03663	0.00911328	0.0146563	0.0262709	0	0	0	0	0.016176	0
k__Bacteria;p__Proteobacteria;c__Gammaproteobacteria;o__Chromatiales;f__Ectothiorhodospiraceae;Other	0.18484	0.243172	0.0863931	0	0	0.0863039	0.59853	0.0131123	0.177994	0	0.0399393	0	0.0187213	0.0267738	0	0	0.119164	0.015528	0.0319183	0	0	0	0	0	0	1.32935	2.1688	1.58319	1.87426	0.106016	0.0588998	0.065182	0.0357015	0.187844	0	0	0.0225912	0.0493218	0.461757	0.35409	0.0182266	0.190532	0.0656771	0	0	0	0	0.129408	0
k__Bacteria;p__Proteobacteria;c__Gammaproteobacteria;o__Chromatiales;Other;Other	0.00471079	0.00379954	0.00486988	0.022309	0.0371779	0.0047942	0.00422423	0.00876578	0	0	0.00798786	0	0.0187213	0	0	0	0	0	0.0319183	0	0	0	0	0	0	0	0	0	0.00470921	0.0132521	0	0.0108637	0	0.0134174	0	0	0	0	0	0	0	0	0	0	0	0	0	0.016176	0.0876578
k__Bacteria;p__Proteobacteria;c__Gammaproteobacteria;o__Enterobacteriales;f__Enterobacteriaceae;g__	0.071011	0.0829527	0.0530629	0	0	0.111232	0.00678721	0.0820703	0.0168036	0	0	0	0	0.0133869	0.0138026	0.0179856	0	0	0	0	0	0	0.00937119	0	0.0452489	0.134429	0	0	0	0.0132521	0	0	0	0	0	1.30697	0.46312	0.357583	0.0710395	0.03663	1.17561	0	0.0262709	0	0	0	0	0	0
k__Bacteria;p__Proteobacteria;c__Gammaproteobacteria;o__Enterobacteriales;f__Enterobacteriaceae;g__Erwinia	0.000504464	0	0.00145734	0	0	0	0	0.00112956	0.00186706	0	0	0	0	0	0	0	0	0	0	0	0	0	0	0	0	0.0149365	0	0	0	0	0	0	0	0	0	0	0.0112956	0	0	0	0	0	0	0	0	0	0	0	0
k__Bacteria;p__Proteobacteria;c__Gammaproteobacteria;o__Enterobacteriales;f__Enterobacteriaceae;g__Gluconacetobacter	0.00133962	0.00176863	0.000627534	0	0	0.0018797	0.00132521	0.00112956	0	0	0	0	0	0	0	0	0	0	0	0	0	0	0	0	0	0	0	0	0	0.0132521	0	0	0	0	0	0.016756	0.0112956	0	0	0	0	0	0	0	0	0	0	0	0
k__Bacteria;p__Proteobacteria;c__Gammaproteobacteria;o__Enterobacteriales;f__Enterobacteriaceae;g__Klebsiella	0.00105451	0.000914347	0.00137005	0	0	0.000698168	0.00134174	0.00246609	0	0	0	0	0	0	0	0	0	0	0	0	0	0	0	0	0	0	0	0	0	0	0	0	0	0.0134174	0	0.016756	0	0.0246609	0	0	0	0	0	0	0	0	0	0	0
k__Bacteria;p__Proteobacteria;c__Gammaproteobacteria;o__Enterobacteriales;f__Enterobacteriaceae;g__Serratia	0.00856944	0.0094913	0.00735545	0	0	0.0113734	0.00402522	0.01202	0.00152476	0.00304952	0	0	0	0	0	0	0	0	0	0.0121981	0	0	0	0	0	0	0	0	0	0	0	0	0	0.0402522	0	0.184316	0.0338868	0.0863132	0	0	0.0729062	0	0	0	0	0	0	0	0
k__Bacteria;p__Proteobacteria;c__Gammaproteobacteria;o__Enterobacteriales;f__Enterobacteriaceae;Other	0.00137913	0.00055232	0.00297156	0	0	0.00075944	0	0.00534881	0	0	0	0	0	0	0	0	0	0	0	0	0	0	0	0	0	0	0	0	0	0	0	0	0	0	0	0	0.0112956	0.0246609	0	0	0.0182266	0	0	0	0	0	0	0	0.0175316
k__Bacteria;p__Proteobacteria;c__Gammaproteobacteria;o__HOC36;f__;g__	0.00392812	0.00618976	0	0.029117	0.0655063	0.00309158	0.0130064	0	0	0	0.0479272	0	0	0	0	0	0	0	0	0	0	0	0	0	0	0	0.0261301	0	0.0376737	0.0662603	0	0	0	0	0	0	0	0	0	0	0	0	0.0262709	0	0	0	0	0	0
k__Bacteria;p__Proteobacteria;c__Gammaproteobacteria;o__HTCC2188;f__;g__	0.0412039	0.0375948	0.0483364	0	0	0.0265896	0.0634398	0.0222104	0.0809938	0	0	0	0	0	0.0138026	0	0	0	0.0319183	0	0	0	0	0	0	0.0448096	0	0.0143926	0.00470921	0	0.188479	0.065182	0.368916	0.550114	0.0457457	0	0	0.0369914	0.0236798	0.04884	0.0729062	0.0293126	0.0656771	0	0	0	0	0.258816	0.0525947
k__Bacteria;p__Proteobacteria;c__Gammaproteobacteria;o__HTCC2188;f__HTCC2089;g__	0.013009	0.00639257	0.0249753	0.0406716	0.0867648	0.00890258	0.00132521	0.0449555	0	0	0.0319514	0.0140469	0.00936067	0	0.0138026	0	0.0108331	0.0310559	0.0159591	0	0	0	0	0	0	0	0	0	0	0.0132521	0	0	0	0	0	0.0335121	0	0.0369914	0	0	0	0	0	0	0	0.188813	0	0.032352	0.175316
k__Bacteria;p__Proteobacteria;c__Gammaproteobacteria;o__Legionellales;f__;g__	0.00935382	0.0133152	0.00261095	0	0.0301081	0.0171903	0.00268348	0.00112956	0.00446269	0	0.0639029	0.112375	0.0748853	0	0.0138026	0	0.0216661	0	0	0	0	0	0	0	0	0	0	0	0	0	0	0	0.0357015	0.0268348	0	0	0.0112956	0	0.0118399	0.01221	0	0	0.0131354	0	0	0	0	0.08088	0
k__Bacteria;p__Proteobacteria;c__Gammaproteobacteria;o__Legionellales;f__Coxiellaceae;g__	0.0465862	0.0653558	0.0138767	0	0.0283284	0.0863642	0.00999586	0.0209914	0.00498326	0.00249825	0.511223	0.477595	0.589722	0.0267738	0.0552105	0.107914	0.108331	0	0.0159591	0	0	0	0.0281136	0	0	0.029873	0	0	0.0188368	0.0530082	0	0	0	0	0	0	0	0.0123305	0.0118399	0.02442	0	0	0.0131354	0.009993	0	0.0708048	0.0276549	0.048528	0.0701262
k__Bacteria;p__Proteobacteria;c__Gammaproteobacteria;o__Legionellales;f__Coxiellaceae;g__Aquicella	0.00596993	0.00868592	0.00132228	0.00585412	0	0.0108388	0.00265041	0	0.00297513	0	0.0159757	0.0140469	0	0.0267738	0.0138026	0	0.0108331	0	0	0	0	0	0	0	0	0	0	0	0	0.0265041	0	0	0.023801	0	0	0	0	0	0	0	0	0	0	0	0	0	0	0.097056	0
k__Bacteria;p__Proteobacteria;c__Gammaproteobacteria;o__Legionellales;f__Coxiellaceae;g__Coxiella	0.00181046	0.00251056	0.000627534	0	0	0.00345202	0	0.00112956	0	0	0.0239636	0.0140469	0.028082	0	0	0	0	0	0	0	0	0	0	0	0	0	0	0	0	0	0	0	0	0	0	0.016756	0.0112956	0	0	0	0	0	0	0	0	0	0	0	0
k__Bacteria;p__Proteobacteria;c__Gammaproteobacteria;o__Legionellales;f__Coxiellaceae;Other	0.00257024	0.00405008	0	0	0	0.00556886	0	0	0	0	0.00798786	0	0.028082	0	0.0138026	0	0	0	0	0	0	0	0	0	0	0	0	0	0	0	0	0	0	0	0	0.0837802	0	0	0	0	0	0	0	0	0	0	0	0	0
k__Bacteria;p__Proteobacteria;c__Gammaproteobacteria;o__Legionellales;f__Francisellaceae;g__	0.00754864	0.0106209	0.00233556	0	0	0.00288699	0.0281201	0.00420401	0	0	0	0	0	0	0	0	0	0	0	0	0	0.0623752	0.140568	0.0673945	0	0	0	0	0	0	0	0.0108637	0	0	0	0	0	0.0246609	0.0236798	0	0.0182266	0	0	0	0	0	0	0	0
k__Bacteria;p__Proteobacteria;c__Gammaproteobacteria;o__Legionellales;f__Legionellaceae;g__	0.0140864	0.0163198	0.00988781	0.00537721	0.0176991	0.0177131	0.0129396	0.00534881	0.0155616	0	0.0479272	0	0.0187213	0	0.0276052	0.0359712	0.0108331	0	0.0159591	0	0	0.0374251	0.00937119	0	0	0.029873	0.0261301	0.0143926	0.00470921	0.0265041	0.01178	0.0108637	0.0714031	0	0.0114364	0.016756	0.0112956	0.0246609	0.0236798	0.01221	0.0455664	0	0.0262709	0	0	0	0	0.08088	0.0175316
k__Bacteria;p__Proteobacteria;c__Gammaproteobacteria;o__Legionellales;f__Legionellaceae;g__Legionella	0.00093323	0.00147054	0	0	0	0.002022	0	0	0	0	0	0	0	0	0	0	0	0	0	0	0	0	0	0	0	0	0	0	0	0	0	0	0	0	0	0	0	0	0	0	0	0	0	0	0	0	0	0.048528	0
k__Bacteria;p__Proteobacteria;c__Gammaproteobacteria;o__Legionellales;Other;Other	0.00839847	0.013234	0	0	0	0.017744	0.00108637	0	0	0	0.0319514	0.0702346	0.0936067	0.0267738	0.0138026	0.0179856	0	0	0	0	0	0	0	0	0	0	0	0	0	0	0	0.0108637	0	0	0	0	0	0	0.0118399	0	0	0.0146563	0	0	0	0	0	0.097056	0
k__Bacteria;p__Proteobacteria;c__Gammaproteobacteria;o__Methylococcales;f__;g__	0.00332842	0.00524479	0	0	0	0.00721158	0	0	0	0	0.0159757	0.0421408	0.00936067	0.0133869	0.0552105	0	0	0	0	0	0	0	0	0	0	0	0	0	0	0	0	0	0	0	0	0	0	0	0	0	0	0	0	0	0	0	0	0	0
k__Bacteria;p__Proteobacteria;c__Gammaproteobacteria;o__Methylococcales;f__Crenotrichaceae;g__Crenothrix	0.0315932	0.0359094	0.0254354	0	0	0.0475383	0.00440914	0.00146843	0.055394	0.00249825	0	0	0	0	0	0	0	0	0	0	0	0	0	0	0	0.433159	0.0261301	0	0.00470921	0.0132521	0	0	0	0	0	0	0	0	0.0591996	0.04884	0	0.0879379	0.131354	0.009993	0	0	0	0.129408	0
k__Bacteria;p__Proteobacteria;c__Gammaproteobacteria;o__Methylococcales;f__Methylococcaceae;g__Methylomicrobium	0.19764	0.257174	0.0994745	0	0	0.146132	0.497958	0.04598	0.166342	0.0085973	0	0	0	0	0	0.0179856	0	0	0	0.0243962	0	0	0	0	0	0.433159	0.156781	0.100748	0.174241	0.185529	0.541878	1.93373	0.321314	2.42855	0	0.201072	0.0338868	0.184957	1.46815	0.42735	0.0637929	0.600909	0.45974	0.009993	0	0	0	0.194112	0
k__Bacteria;p__Proteobacteria;c__Gammaproteobacteria;o__Methylococcales;Other;Other	0.00186869	0.000791822	0.00394676	0	0	0	0.00261301	0.00112956	0.00746826	0	0	0	0	0	0	0	0	0	0	0	0	0	0	0	0	0.0597461	0.0261301	0	0	0	0	0	0	0	0	0	0.0112956	0	0	0	0	0	0	0	0	0	0	0	0
k__Bacteria;p__Proteobacteria;c__Gammaproteobacteria;o__Oceanospirillales;f__;g__	0.00585412	0.00922467	0	0	0	0.0122935	0.000937119	0	0	0	0	0	0	0.0267738	0.179434	0.0539568	0.0108331	0	0	0	0	0	0.00937119	0	0	0	0	0	0	0	0	0	0	0	0	0	0	0	0	0	0	0	0	0	0	0	0	0.016176	0
k__Bacteria;p__Proteobacteria;c__Gammaproteobacteria;o__Oceanospirillales;f__Hahellaceae;g__	0.00199277	0.000238456	0	0	0	0.00431766	0	0	0	0	0	0	0	0	0	0	0	0	0.0957549	0	0	0	0	0	0	0	0	0	0	0	0	0	0	0	0	0	0	0	0	0	0	0	0	0	0	0	0	0	0
k__Bacteria;p__Proteobacteria;c__Gammaproteobacteria;o__Oceanospirillales;f__Halomonadaceae;g__	0.0549075	0.0848944	0.00298189	0	0	0.0278581	0.213292	0	0.00670926	0	0.0319514	0	0.028082	0	0.0138026	0	0	0	0	0	0	0	0.0187424	0.0134789	0	0.029873	0	0	0.00470921	0.0265041	0	0.0434546	0.023801	2.02603	0	0.284853	0	0	0.0118399	0.01221	0	0.0293126	0.14449	0	0	0	0	0	0
k__Bacteria;p__Proteobacteria;c__Gammaproteobacteria;o__Oceanospirillales;f__Halomonadaceae;g__Candidatus Portiera	0.0164186	0.0234722	0.0043991	1.90876	0.00884956	0.0318029	0.00113122	0.00791838	0	0	0.0239636	0	0.00936067	0	0	0	0	0	0	0	0	0	0	0	0.0113122	0	0	0	0	0	0	0	0	0	0	0.16756	0	0.0616523	0	0	0	0	0	0	0	0	0	0.064704	0.0175316
k__Bacteria;p__Proteobacteria;c__Gammaproteobacteria;o__Oceanospirillales;f__Halomonadaceae;g__Chromohalobacter	0.000946611	0.000370679	0.00205508	0	0	0.000509684	0	0.00369914	0	0	0	0	0	0	0	0	0	0	0	0	0	0	0	0	0	0	0	0	0	0	0	0	0	0	0	0	0	0.0369914	0	0	0	0	0	0	0	0	0	0	0
k__Bacteria;p__Proteobacteria;c__Gammaproteobacteria;o__Oceanospirillales;f__Halomonadaceae;g__Halomonas	0.000622154	0.000980363	0	0.00585412	0	0.001348	0	0	0	0	0	0	0	0	0	0	0	0	0	0	0	0	0	0	0	0	0	0	0	0	0	0	0	0	0	0	0	0	0	0	0	0	0	0	0	0	0	0.032352	0
k__Bacteria;p__Proteobacteria;c__Gammaproteobacteria;o__Oceanospirillales;f__Oceanospirillaceae;g__	0.0118183	0.0182532	0.000677672	0.550749	0	0.0250982	0	0	0.00152476	0.00304952	0.0479272	0.0702346	0.102967	0.0133869	0.0138026	0	0	0	0	0.0121981	0	0	0	0	0	0	0	0	0	0	0	0	0	0	0	0.100536	0	0	0	0	0	0.0146563	0	0	0	0	0	0.016176	0
k__Bacteria;p__Proteobacteria;c__Gammaproteobacteria;o__Oceanospirillales;f__Oceanospirillaceae;g__Marinomonas	0.339117	0.529158	0.00954751	0.0530103	0	0.720751	0.0164176	0.00616523	0.0137754	0.0246916	0	0	0	0	0	0	0	0	0	0.0609905	0	0.12475	0.0281136	0	0.0113122	0	0	0	0	0	0	0	0	0	0.0114364	0	0	0.0616523	0.0118399	0.0976801	0.00911328	9.68782	7.36897	0.009993	0.0277829	0	0	0.032352	0
k__Bacteria;p__Proteobacteria;c__Gammaproteobacteria;o__Oceanospirillales;f__Oceanospirillaceae;g__Nitrincola	0.169742	0.0740256	0.354653	0.0231093	0	0.0492755	0.126023	0.55671	0.102081	0.187829	0.0159757	0.0140469	0	0.0133869	0.0138026	0.0179856	0	0.0621118	0	0.353745	0.22015	0.0998004	0.140568	0.0673945	0.361991	0.029873	0.156781	0.0719632	0.127149	0.145773	0.0235599	0.0217273	0.0119005	0.0670871	0	0	0	0.0369914	0.0355198	0.02442	0	0.190532	0.210167	0.019986	0.157437	0.0472032	4.82577	0.048528	0
k__Bacteria;p__Proteobacteria;c__Gammaproteobacteria;o__Oceanospirillales;f__Oceanospirillaceae;g__Oleibacter	0.0412769	0.00893329	0.102867	0	0	0.00970038	0.00619894	0.0873699	0.122238	0.0323766	0	0	0	0	0	0	0	0	0	0.0609905	0.01295	0.0374251	0	0	0.0113122	0	0	0	0	0.0132521	0.824597	0	0.023801	0	0	0	0	0	0	0	0.0182266	0.102594	0.091948	0	0.0555658	0	0.829646	0	0
k__Bacteria;p__Proteobacteria;c__Gammaproteobacteria;o__Oceanospirillales;f__Oceanospirillaceae;g__Oleispira	0.00126566	0.00199438	0	0	0	0.000547309	0.0052679	0	0	0	0	0	0	0	0	0	0	0	0	0	0	0	0.0187424	0	0.0339367	0	0	0	0	0	0	0	0	0	0	0	0	0	0	0	0	0	0.0131354	0	0	0	0	0	0
k__Bacteria;p__Proteobacteria;c__Gammaproteobacteria;o__Oceanospirillales;f__Oceanospirillaceae;Other	0.00210386	0.000444131	0.00526359	0	0	0.00061068	0	0.00829646	0.00147249	0	0	0	0	0	0	0	0	0	0	0	0	0	0	0	0	0	0	0	0	0	0.01178	0	0	0	0	0	0	0	0	0	0	0.0146563	0	0	0	0	0.0829646	0	0
k__Bacteria;p__Proteobacteria;c__Gammaproteobacteria;o__Oceanospirillales;f__Oleiphilaceae;g__	0.00141585	0.000238456	0.00365307	0	0	0.000327877	0	0.00508188	0.00186706	0	0	0	0	0	0	0	0	0	0	0	0	0	0	0	0	0.0149365	0	0	0	0	0	0	0	0	0	0	0	0.0369914	0	0	0	0	0	0	0	0	0.0138274	0	0
k__Bacteria;p__Proteobacteria;c__Gammaproteobacteria;o__Oceanospirillales;f__Saccharospirillaceae;g__ML110J-20	0.00340957	0.00425399	0.00205088	0	0	0.00584924	0	0.00276549	0.00115762	0.00231524	0	0	0	0	0	0	0	0	0	0	0	0	0	0	0	0	0	0	0	0	0	0	0	0	0	0	0	0	0	0.02442	0	0.0586252	0.0262709	0	0.00926097	0	0.0276549	0	0
k__Bacteria;p__Proteobacteria;c__Gammaproteobacteria;o__Oceanospirillales;f__Saccharospirillaceae;g__Reinekea	0.00902583	0.00817212	0.0110924	0	0	0.00411741	0.0170862	0.0166601	0.00413275	0.00231524	0	0	0	0	0	0	0	0	0	0	0	0.0623752	0.00937119	0	0	0	0.0261301	0.0143926	0.0188368	0.0397562	0	0	0.023801	0	0	0	0	0	0.0118399	0	0	0.0293126	0.0131354	0	0.00926097	0	0.152102	0	0
k__Bacteria;p__Proteobacteria;c__Gammaproteobacteria;o__Oceanospirillales;f__SUP05;g__	0.00253529	0.00399501	0	0.183718	0	0.00502179	0.00113122	0	0	0	0	0	0	0	0.0276052	0	0	0	0	0	0	0	0	0	0.0113122	0	0	0	0	0	0	0	0	0	0	0.016756	0	0	0	0	0	0	0	0	0	0	0	0	0
k__Bacteria;p__Proteobacteria;c__Gammaproteobacteria;o__Pasteurellales;f__Pasteurellaceae;g__Aggregatibacter	0.000333625	0.000525713	0	0	0	0.000722855	0	0	0	0	0.00798786	0	0.00936067	0	0	0	0	0	0	0	0	0	0	0	0	0	0	0	0	0	0	0	0	0	0	0	0	0	0	0	0	0	0	0	0	0	0	0	0
k__Bacteria;p__Proteobacteria;c__Gammaproteobacteria;o__Pasteurellales;f__Pasteurellaceae;g__Haemophilus	0.00179285	0.00170415	0.00205508	0	0	0.00234321	0	0.00369914	0	0	0.0239636	0.0140469	0	0	0	0	0	0	0	0	0	0	0	0	0	0	0	0	0	0	0	0	0	0	0	0	0	0.0369914	0	0	0.0182266	0	0	0	0	0	0	0	0
k__Bacteria;p__Proteobacteria;c__Gammaproteobacteria;o__Pseudomonadales;f__Moraxellaceae;g__Acinetobacter	0.0506877	0.013062	0.122484	0	0	0.016849	0.00266695	0.161425	0.0738076	0	0	0	0	0	0	0	0	0	0	0	0	0	0	0	0	0.567588	0	0	0	0.0132521	0	0	0	0.0134174	0.0228728	0.0335121	0.0112956	1.60296	0.0118399	0	0.164039	0	0	0	0	0	0	0.016176	0
k__Bacteria;p__Proteobacteria;c__Gammaproteobacteria;o__Pseudomonadales;f__Moraxellaceae;g__Enhydrobacter	0.00759131	0.00861431	0.00613753	0	0	0.0118447	0	0.00955391	0.00186706	0	0	0	0	0	0	0	0	0	0	0	0	0	0	0	0	0.0149365	0	0	0	0	0	0	0	0	0	0.0837802	0.0338868	0.0616523	0	0	0.200492	0	0	0	0	0	0	0	0
k__Bacteria;p__Proteobacteria;c__Gammaproteobacteria;o__Pseudomonadales;f__Moraxellaceae;g__Moraxella	0.000350511	0.00055232	0	0	0	0.00075944	0	0	0	0	0	0	0	0	0	0	0	0	0	0	0	0	0	0	0	0	0	0	0	0	0	0	0	0	0	0	0	0	0	0	0.0182266	0	0	0	0	0	0	0	0
k__Bacteria;p__Proteobacteria;c__Gammaproteobacteria;o__Pseudomonadales;f__Pseudomonadaceae;g__	0.00245357	0.00386624	0	0	0	0.00531608	0	0	0	0	0	0	0	0	0	0	0	0	0	0	0	0	0	0	0	0	0	0	0	0	0	0	0	0	0	0	0	0	0	0	0.127586	0	0	0	0	0	0	0	0
k__Bacteria;p__Proteobacteria;c__Gammaproteobacteria;o__Pseudomonadales;f__Pseudomonadaceae;g__Pseudomonas	0.270306	0.364376	0.111087	0.0161316	0	0.494111	0.0197663	0.105302	0.118318	0.20035	0.0878664	0.0561877	0.112328	0	0.0276052	0.0179856	0.0216661	0.0776398	0.0319183	0.280556	0.29785	0.0499002	0	0	0.0452489	0.0746826	0	0	0.00941841	0.0662603	0.0471198	0	0.0119005	0.0268348	0.0114364	0.0335121	0.0112956	0.110974	0.260478	0.1221	10.1157	0.0586252	0.0394063	0.009993	0.213002	0.0708048	0.511615	0.339696	0.0175316
k__Bacteria;p__Proteobacteria;c__Gammaproteobacteria;o__Thiohalorhabdales;f__;g__	0.0253386	0.0229982	0.0301504	0.173611	0.947245	0.0273001	0.0119698	0.0499885	0.00535288	0.0032375	0.0399393	0.0421408	0.056164	0.0133869	0.0276052	0.0359712	0.0216661	0.015528	0.0159591	0	0.01295	0.012475	0.0187424	0.0134789	0	0.029873	0	0.0287853	0.0329644	0.0132521	0	0	0	0	0	0.0502681	0.0112956	0.0739827	0	0.03663	0	0	0	0	0	0.0472032	0.0276549	0.016176	0.262973
k__Bacteria;p__Proteobacteria;c__Gammaproteobacteria;o__Thiotrichales;f__;g__	0.00108598	0.00122763	0	0	0	0.00235296	0	0	0	0	0.00798786	0	0.0187213	0	0.0138026	0	0	0	0.0159591	0	0	0	0	0	0	0	0	0	0	0	0	0	0	0	0	0	0	0	0	0	0	0	0	0	0	0	0	0	0
k__Bacteria;p__Proteobacteria;c__Gammaproteobacteria;o__Thiotrichales;f__Piscirickettsiaceae;g__	0.257375	0.234817	0.303278	0.661071	4.79693	0.223836	0.255245	0.321745	0.280194	0.0221182	0.678968	1.03947	0.805017	0.0669344	0.0552105	0.233813	0.119164	0.232919	0.175551	0	0	0.0998004	0.0281136	0.0269578	0.0113122	0.433159	0	0.0575705	0.0282552	0.238537	0.400518	0.532319	0.987742	1.52959	0.331656	0.351877	0.28239	0.789149	0.213119	0.23199	0.0182266	0.0879379	0.118219	0.069951	0.0185219	0.472032	0.179757	0.469104	0.929173
k__Bacteria;p__Proteobacteria;c__Gammaproteobacteria;o__Thiotrichales;f__Piscirickettsiaceae;g__Methylophaga	0.0727272	0.0727745	0.0766809	0.00617742	0	0.0527998	0.113436	0.0533231	0.105878	0.032936	0	0	0	0	0	0	0	0.0621118	0	0	0.0518001	0	0	0	0	0.104556	0.0522603	0.0719632	0.0847657	0.0927644	0.247379	0.510592	0.22611	0.322018	0.137237	0.0335121	0.0338868	0.135635	0.177599	0.25641	0.0455664	0.11725	0.288979	0.079944	0	0.0944064	0	0.274992	0.0175316
k__Bacteria;p__Proteobacteria;c__Gammaproteobacteria;o__Thiotrichales;f__Piscirickettsiaceae;g__Thioalkalimicrobium	0.451334	0.663669	0.0871263	0	0	0.0398846	2.09439	0.0947741	0.0775665	0.122315	0	0	0.056164	0.0401606	0.0138026	0.0179856	0	0	0	0.25616	0.2331	0.12475	0.00937119	0	0.0678733	0.119492	6.7677	6.62061	6.42807	0.795123	0.01178	0.130364	0	0	0	0	0	0.0246609	0.0473597	0.0610501	0.0273398	0.0732815	0.0525417	0	0	0	0	0.016176	0
k__Bacteria;p__Proteobacteria;c__Gammaproteobacteria;o__Thiotrichales;f__Piscirickettsiaceae;g__Thiomicrospira	0.0946801	0.146557	0.00483302	0	0	0.0999438	0.243772	0.00869943	0	0	0.0239636	0.0140469	0.0374427	0.0535475	2.13941	0.0539568	0	0	0	0	0	0.336826	0.46856	0.161747	1.47059	0	0	0	0	0	0	0	0	0	0	0	0	0	0	0	0.0273398	0	0.0131354	0	0	0	0	0.016176	0
k__Bacteria;p__Proteobacteria;c__Gammaproteobacteria;o__Thiotrichales;f__Thiotrichaceae;g__	0.264695	0.414186	0.00444592	0.0680346	0.233746	0.568495	0.00402099	0.00650901	0.00186706	0	1.91709	2.28965	1.91894	0.240964	2.55349	4.20863	0.259994	0.015528	0.0159591	0	0	0	0	0.0269578	0	0.0149365	0	0	0	0.0132521	0	0	0	0	0	0.016756	0	0	0	0	0	0	0	0	0	0	0	0	0.0350631
k__Bacteria;p__Proteobacteria;c__Gammaproteobacteria;o__Thiotrichales;f__Thiotrichaceae;g__Cocleimonas	0.00159532	0.00094138	0.00199623	0	0	0.00195936	0	0.00359321	0	0	0	0	0	0	0	0	0	0	0.0159591	0	0	0	0	0	0	0	0	0	0	0	0	0	0	0	0	0	0	0.0123305	0	0	0	0	0	0	0	0.0236016	0	0	0
k__Bacteria;p__Proteobacteria;c__Gammaproteobacteria;o__Thiotrichales;f__Thiotrichaceae;g__Leucothrix	0.000524365	0	0.00151483	0	0	0	0	0.00123305	0.00186706	0	0	0	0	0	0	0	0	0	0	0	0	0	0	0	0	0.0149365	0	0	0	0	0	0	0	0	0	0	0	0.0123305	0	0	0	0	0	0	0	0	0	0	0
k__Bacteria;p__Proteobacteria;c__Gammaproteobacteria;o__Thiotrichales;f__Thiotrichaceae;g__Thiothrix	0.000956048	0.00108749	0.000768191	0.00585412	0	0.00149529	0	0.00138274	0	0	0	0	0	0.0267738	0	0	0	0	0	0	0	0	0	0	0	0	0	0	0	0	0	0	0	0	0	0	0	0	0	0	0.00911328	0	0	0	0	0	0.0138274	0	0
k__Bacteria;p__Proteobacteria;c__Gammaproteobacteria;o__Thiotrichales;f__Thiotrichaceae;Other	0.00292749	0.00412941	0	0	0	0.0063429	0	0	0	0	0	0	0	0	0	0.107914	0	0	0.0159591	0	0	0	0	0	0	0	0	0	0	0	0	0	0	0	0	0	0	0	0	0	0	0	0	0	0	0	0	0	0
k__Bacteria;p__Proteobacteria;c__Gammaproteobacteria;o__Vibrionales;f__Pseudoalteromonadaceae;g__Pseudoalteromonas	0.0215093	0.0326456	0.000514499	0.0115546	0	0.0462176	0	0	0.00115762	0.00231524	0	0	0	0	0.0138026	0	0	0	0.0319183	0	0	0	0	0	0	0	0	0	0	0	0	0	0	0	0	0	0	0	0	0	0.0273398	0.483658	0.512282	0	0.00926097	0	0	0.032352	0
k__Bacteria;p__Proteobacteria;c__Gammaproteobacteria;o__Vibrionales;f__Vibrionaceae;g__	0.330549	0.513866	0.0128309	0.042272	0	0.705144	0.00341008	0.0121235	0.0137152	0.0208372	0	0	0	0	0	0.0179856	0	0	0	0	0	0	0.00937119	0	0.0113122	0.0149365	0	0	0	0	0	0	0	0.0134174	0.0114364	0.0670241	0.0225912	0.0986436	0.0118399	0.35409	0.0364531	8.06097	8.32786	0	0.0833488	0	0	0.016176	0
k__Bacteria;p__Proteobacteria;c__Gammaproteobacteria;o__Vibrionales;f__Vibrionaceae;g__Aliivibrio	0.00333265	0.00525146	0	0	0	0.00722075	0	0	0	0	0	0	0	0	0	0	0	0	0	0	0	0	0	0	0	0	0	0	0	0	0	0	0	0	0	0	0	0	0	0	0	0.0586252	0.0525417	0	0	0	0	0	0
k__Bacteria;p__Proteobacteria;c__Gammaproteobacteria;o__Vibrionales;f__Vibrionaceae;Other	0.00898022	0.0141506	0	0	0	0.0194571	0	0	0	0	0	0	0	0	0	0	0	0	0	0	0	0	0	0	0	0	0	0	0	0	0	0	0	0	0	0	0	0	0	0.01221	0	0.205188	0.249573	0	0	0	0	0	0
k__Bacteria;p__Proteobacteria;c__Gammaproteobacteria;o__Vibrionales;Other;Other	0.00106891	0.00168435	0	0	0	0.00231598	0	0	0	0	0	0	0	0	0	0	0	0	0	0	0	0	0	0	0	0	0	0	0	0	0	0	0	0	0	0	0	0	0	0	0	0.0293126	0.0262709	0	0	0	0	0	0
k__Bacteria;p__Proteobacteria;c__Gammaproteobacteria;o__Xanthomonadales;f__Sinobacteraceae;g__	0.00193339	0.00304655	0	0	0	0.00418901	0	0	0	0	0	0	0	0	0	0	0	0	0	0	0	0	0	0	0	0	0	0	0	0	0	0	0	0	0	0.100536	0	0	0	0	0	0	0	0	0	0	0	0	0
k__Bacteria;p__Proteobacteria;c__Gammaproteobacteria;o__Xanthomonadales;f__Sinobacteraceae;g__Steroidobacter	0.000525766	0.00082848	0	0	0	0.00113916	0	0	0	0	0	0	0	0	0	0	0	0	0	0	0	0	0	0	0	0	0	0	0	0	0	0	0	0	0	0	0	0	0	0	0.0273398	0	0	0	0	0	0	0	0
k__Bacteria;p__Proteobacteria;c__Gammaproteobacteria;o__Xanthomonadales;f__Xanthomonadaceae;g__	0.0759949	0.0369959	0.151715	0	0	0.0497512	0.00268348	0.16854	0.130684	0.0450877	0	0	0.00936067	0	0.0276052	0	0	0	0	0	0	0	0	0	0	0	0	0	0	0	0.0942396	0	0.119005	0.0268348	0.651876	0	0	0	0.0118399	0.02442	0.0273398	0.0146563	0	0.059958	0.120393	0.0708048	0	0.307344	0
k__Bacteria;p__Proteobacteria;c__Gammaproteobacteria;o__Xanthomonadales;f__Xanthomonadaceae;g__Dyella	0.000175255	0.00027616	0	0.00537721	0	0.00037972	0	0	0	0	0	0	0	0	0	0	0	0	0	0	0	0	0	0	0	0	0	0	0	0	0	0	0	0	0	0	0	0	0	0	0.00911328	0	0	0	0	0	0	0	0
k__Bacteria;p__Proteobacteria;c__Gammaproteobacteria;o__Xanthomonadales;f__Xanthomonadaceae;g__Luteimonas	0.000736374	0.000715369	0.000815794	0	0	0.000983632	0	0.00146843	0	0	0	0	0	0	0	0	0	0	0	0	0	0	0	0	0	0	0	0	0	0	0	0	0	0	0	0	0	0	0	0	0	0	0	0	0	0	0	0	0
k__Bacteria;p__Proteobacteria;c__Gammaproteobacteria;o__Xanthomonadales;f__Xanthomonadaceae;g__Stenotrophomonas	0.00767507	0.00975692	0.00428473	0	0	0.0123854	0.00247296	0.00472521	0.00373413	0	0	0	0	0	0	0	0	0	0	0	0	0	0	0	0.0113122	0.029873	0	0	0	0	0	0	0	0.0134174	0	0.184316	0.0225912	0.0246609	0.0236798	0.01221	0.0455664	0	0	0	0	0	0	0	0
k__Bacteria;p__Proteobacteria;c__Gammaproteobacteria;o__Xanthomonadales;f__Xanthomonadaceae;Other	0.18051	0.0667084	0.392082	0.00585412	0	0.0954868	0.00373678	0.470286	0.294327	0.483463	0.00798786	0	0	0.0133869	0.0276052	0	0.0216661	0.015528	0.127673	0.548914	0.22015	0	0	0	0	0.268857	0	0	0	0.0265041	0.0471198	0.0108637	0.047602	0	0.0571821	0.0502681	0.214617	1.06042	0.864314	0.0854701	0.182266	0.0879379	0.105083	1.10922	0.0555658	0	0.0138274	0.048528	0.0175316
k__Bacteria;p__Proteobacteria;c__Gammaproteobacteria;Other;Other;Other	0.079136	0.0733346	0.0879619	0.0174087	0.0566567	0.0811197	0.0584883	0.103037	0.0691181	0.0453972	0.127806	0.196657	0.177853	0.0401606	0.124224	0.0359712	0.0541653	0.0931677	0.111714	0.0975848	0.0647501	0.012475	0.0187424	0	0	0.194175	0.0522603	0.0287853	0.0659289	0.0265041	0.129579	0.152091	0.047602	0.228096	0	0.016756	0.056478	0.172626	0.0591996	0.0732601	0.0364531	0.11725	0.249573	0.009993	0.00926097	0.0708048	0.096792	0.113232	0.245442
k__Bacteria;p__Proteobacteria;c__TA18;o__CV90;f__;g__	0.00124431	0.00196073	0	0	0	0.002696	0	0	0	0	0	0	0	0	0	0	0	0	0	0	0	0	0	0	0	0	0	0	0	0	0	0	0	0	0	0	0	0	0	0	0	0	0	0	0	0	0	0.064704	0
k__Bacteria;p__Proteobacteria;c__TA18;o__PHOS-HD29;f__;g__	0.0142406	0.0111884	0.0206274	0	0	0.00811624	0.0174426	0.0118037	0.031657	0.00481349	0	0	0.0187213	0	0	0	0	0	0	0	0	0	0	0	0	0	0	0	0	0	0.164919	0	0.0119005	0.174426	0.0571821	0.0335121	0.0112956	0.0493218	0.0473597	0.02442	0.00911328	0	0.0131354	0.009993	0.00926097	0.0236016	0	0.048528	0
k__Bacteria;p__Proteobacteria;Other;Other;Other;Other	0.0114998	0.0142029	0.00718314	0.00585412	0	0.0139718	0.0133371	0.0119304	0.00124913	0.00249825	0	0	0.0187213	0	0.0276052	0	0	0	0	0	0	0	0	0	0	0	0.0261301	0.0575705	0.00941841	0	0	0	0	0.0402522	0	0.0502681	0	0	0.0118399	0	0.00911328	0.0146563	0	0.009993	0	0	0	0	0
k__Bacteria;p__SBR1093;c__VHS-B5-50;o__;f__;g__	0.00515063	0.00225129	0.00809238	0	0	0.00509041	0	0.0145663	0	0	0.0159757	0.0421408	0	0	0	0	0	0	0.0478774	0	0	0	0	0	0	0	0	0	0	0	0	0	0	0	0	0	0	0	0	0	0	0	0	0	0	0.118008	0.0276549	0.016176	0
k__Bacteria;p__Spirochaetes;c__[Leptospirae];o__[Leptospirales];f__Leptospiraceae;g__Leptonema	0.00197771	0.00027616	0.0052071	0	0	0.00037972	0	0.00937278	0	0	0	0	0	0	0	0	0	0	0	0	0	0	0	0	0	0	0	0	0	0	0	0	0	0	0	0	0	0	0	0	0.00911328	0	0	0	0	0.0236016	0	0	0.0701262
k__Bacteria;p__Spirochaetes;c__[Leptospirae];o__[Leptospirales];f__Leptospiraceae;g__Leptospira	0.00230907	0.00177603	0.00341459	0	0	0.00244204	0	0.00495622	0.00148756	0	0	0.0140469	0	0	0	0	0	0	0	0	0	0	0	0	0	0	0	0	0	0	0	0	0.0119005	0	0	0	0	0	0	0.01221	0	0	0	0	0	0	0	0.032352	0.0350631
k__Bacteria;p__Spirochaetes;c__[Leptospirae];o__[Leptospirales];f__Sediment-4;g__SJA-88	0.0139968	0.0220556	0	0	0	0.000557787	0.0714448	0	0	0	0	0	0	0.0133869	0	0	0	0	0	0	0	0.224551	0.0843407	0.215662	0.0339367	0	0.0261301	0.0143926	0.00941841	0.106016	0	0	0	0	0	0	0	0	0	0	0	0	0	0	0	0	0	0	0
k__Bacteria;p__Spirochaetes;c__GN05;o__SBYZ_6080;f__;g__	0.00118898	0.00187354	0	0	0	0.00257612	0	0	0	0	0	0	0	0.0401606	0	0	0.0216661	0	0	0	0	0	0	0	0	0	0	0	0	0	0	0	0	0	0	0	0	0	0	0	0	0	0	0	0	0	0	0	0
k__Bacteria;p__Spirochaetes;c__MVP-15;o__PL-11B10;f__;g__	0.000827709	0.00130427	0	0	0	0.00179337	0	0	0	0	0.00798786	0	0	0.0133869	0	0	0.0216661	0	0	0	0	0	0	0	0	0	0	0	0	0	0	0	0	0	0	0	0	0	0	0	0	0	0	0	0	0	0	0	0
k__Bacteria;p__Spirochaetes;c__Spirochaetes;o__Spirochaetales;f__Spirochaetaceae;g__	0.0897021	0.114739	0.0328248	0.00585412	0	0.0692847	0.241083	0.0297118	0.036716	0.00304952	0.0319514	0.0140469	0.0655247	0.0401606	0.0552105	0.0359712	0.0433323	0.015528	0.287265	0.0121981	0	0.012475	0.00937119	0	0	0.0448096	0.391952	0.734024	0.607488	0.106016	0.0353399	0.173819	0.178508	0.375688	0.0228728	0	0.0451824	0	0.0828795	0.15873	0.0273398	0.0293126	0.0525417	0	0	0	0	0	0
k__Bacteria;p__Spirochaetes;c__Spirochaetes;o__Spirochaetales;f__Spirochaetaceae;g__Spirochaeta	0.00969388	0.0102589	0.00476341	0	0.0194788	0.011884	0.0133126	0.00708048	0.00186706	0	0.00798786	0	0.0374427	0.0133869	0.0138026	0.0179856	0	0	0.0797957	0	0	0	0.00937119	0.0269578	0	0.0149365	0	0.0287853	0.0282552	0.0397562	0	0	0	0	0	0.016756	0	0	0	0	0	0	0.0131354	0	0	0.0708048	0	0	0
k__Bacteria;p__Spirochaetes;c__Spirochaetes;o__Spirochaetales;f__Spirochaetaceae;g__Treponema	0.00145648	0.000360622	0	0	0	0.00315571	0	0	0	0	0	0	0	0	0	0	0	0	0.0638366	0	0	0	0	0	0	0	0	0	0	0	0	0	0	0	0	0	0	0	0	0	0	0	0	0	0	0	0	0	0
k__Bacteria;p__SR1;c__;o__;f__;g__	0.00530564	0.00372995	0.00848914	0	0	0.00493247	0.000470921	0.00112956	0.0176886	0.0115762	0	0	0	0	0	0	0	0	0	0	0	0	0	0	0	0	0	0	0.00470921	0	0	0	0.0952041	0	0	0	0.0112956	0	0	0.01221	0.00911328	0	0	0	0.0463049	0	0	0.097056	0
k__Bacteria;p__Tenericutes;c__Mollicutes;o__;f__;g__	0.0512058	0.0792455	0.00264456	0	0	0.00216857	0.256305	0	0.00595026	0	0.0239636	0	0.028082	0	0	0	0	0	0	0	0	0.299401	0.0655984	0.175226	0.0113122	0	0	0.0143926	0	0.0132521	0	0.065182	0.047602	1.91869	0	0	0	0	0	0	0	0	0	0	0	0	0	0	0
k__Bacteria;p__Tenericutes;c__Mollicutes;o__Acholeplasmatales;f__;g__	0.0161891	0.0255101	0	0	0	0.00231755	0.0786213	0	0	0	0	0	0	0	0	0	0	0	0	0	0	0.162176	0.112454	0.0404367	0.0565611	0	0.0783904	0.129534	0.127149	0.0795123	0	0	0	0	0	0	0	0	0	0	0.0182266	0	0	0	0	0	0	0	0
k__Bacteria;p__Tenericutes;c__Mollicutes;o__Acholeplasmatales;f__Acholeplasmataceae;g__	0.139676	0.215167	0.0090365	0	0	0.00349991	0.70165	0.0015528	0.0183911	0.0367823	0	0.0280938	0	0	0.0138026	0	0	0.015528	0	0.134179	0.01295	1.13523	1.8555	1.77922	0.531674	0	0	0	0.00470921	1.65651	0	0	0	0.0536697	0	0.016756	0	0	0	0.01221	0	0	0.0131354	0	0	0	0	0	0
k__Bacteria;p__Tenericutes;c__Mollicutes;o__Acholeplasmatales;f__Acholeplasmataceae;g__Acholeplasma	0.217447	0.336904	0.00786372	0.00585412	0	0.0190234	1.07092	0.00369914	0.0130695	0	0.0399393	0.0421408	0.056164	0.0267738	0.0414079	0.0179856	0	0	0.0478774	0	0	1.58433	0.777809	1.92748	0.678733	0.104556	1.04521	1.28094	1.31858	1.70951	0	0.0108637	0	0.375688	0	0	0	0.0369914	0.0473597	0.01221	0.0273398	0	0	0	0	0	0	0	0
k__Bacteria;p__Tenericutes;c__Mollicutes;Other;Other;Other	0.000851065	0.00134107	0	0	0	0.000332827	0.00362675	0	0	0	0.00798786	0	0	0	0	0	0	0	0	0	0	0	0.00937119	0.0134789	0	0	0	0	0	0	0	0	0	0.0134174	0	0	0	0	0	0	0	0	0	0	0	0	0	0	0
k__Bacteria;p__Tenericutes;c__RF3;o__ML615J-28;f__;g__	0.00042012	0.000662007	0	0	0	0	0.00218462	0	0	0	0	0	0	0	0	0	0	0	0	0	0	0.012475	0.00937119	0	0	0	0	0	0	0	0	0	0	0	0	0	0	0	0	0	0	0	0	0	0	0	0	0	0
k__Bacteria;p__TM6;c__SBRH58;o__;f__;g__	0.00384597	0.00606031	0	0	0	0.00833293	0	0	0	0	0.0718907	0.0140469	0.0655247	0	0	0	0	0	0	0	0	0	0	0	0	0	0	0	0	0	0	0	0	0	0	0	0	0	0	0	0	0	0	0	0	0	0	0.048528	0
k__Bacteria;p__TM6;c__SJA-4;o__;f__;g__	0.0725187	0.105545	0.0124533	0.0174087	0.0194788	0.121046	0.0641719	0.00288272	0.0244164	0	0.463296	0.477595	0.327623	0.0401606	0.0690131	0.28777	0.119164	0	0.0638366	0	0	0.012475	0.0187424	0.0404367	0	0.0896191	0.0522603	0.129534	0.0470921	0.0530082	0	0.0869093	0.0714031	0.201261	0.0343092	0.0837802	0.0112956	0	0.0118399	0.0854701	0.0273398	0	0.0394063	0	0	0	0	0.8088	0.0175316
k__Bacteria;p__TM6;c__SJA-4;o__S1198;f__;g__	0.0149507	0.0211231	0.00446543	0	0	0.0290442	0	0.00803777	0	0	0	0	0	0	0	0	0	0.0310559	0	0	0	0	0	0	0	0	0	0	0	0	0	0	0	0	0	0.0335121	0	0.0493218	0.0118399	0.21978	0	0	0	0	0	0	0	0.016176	0
k__Bacteria;p__TM7;c__;o__;f__;g__	0.0102181	0.012723	0.00619335	0	0.0194788	0.0148266	0.00640216	0.011148	0	0	0.0159757	0.0983284	0.0748853	0	0	0.0179856	0.0216661	0.015528	0	0	0	0	0.00937119	0	0	0	0.0261301	0.0143926	0.0141276	0	0	0	0	0	0	0	0.0225912	0.0123305	0	0	0	0	0	0	0	0.0472032	0.0138274	0.016176	0
k__Bacteria;p__TM7;c__SC3;o__;f__;g__	0.00172818	0.00152328	0.00219986	0	0	0.0020945	0	0.00246609	0.00186706	0	0	0	0	0	0	0	0	0	0	0	0	0	0	0	0	0.0149365	0	0	0	0	0	0	0	0	0	0.0502681	0	0.0246609	0	0	0	0	0	0	0	0	0	0	0
k__Bacteria;p__TM7;c__TM7-1;o__;f__;g__	0.0802063	0.0835484	0.0661224	0.0107544	0.0301081	0.109829	0.034463	0.0646443	0.06797	0.00609905	0.0399393	0.112375	0.121689	0	0.0138026	0.0359712	0.0866645	0.0931677	0.223428	0.0243962	0	0.012475	0.0281136	0.0404367	0	0.029873	0	0.0287853	0.0612197	0.0662603	0.01178	0	0.22611	0.107339	0.251601	0.0502681	0.259799	0.0616523	0.0710395	0.28083	0.0546797	0.131907	0.105083	0	0	0.188813	0.0138274	0.177936	0
k__Bacteria;p__TM7;c__TM7-3;o__;f__;g__	0.00121436	0.00191354	0	0	0	0.00263112	0	0	0	0	0	0.0280938	0	0.0133869	0	0	0.0216661	0	0	0	0	0	0	0	0	0	0	0	0	0	0	0	0	0	0	0	0	0	0	0	0	0	0	0	0	0	0	0	0
k__Bacteria;p__TM7;c__TM7-3;o__EW055;f__;g__	0.0154748	0.00533752	0.0349196	0	0	0.00733909	0	0.0518625	0.013741	0	0	0	0	0	0	0	0	0.0621118	0	0	0	0	0	0	0	0.029873	0	0	0	0	0	0	0	0	0.0800549	0.016756	0.28239	0.160296	0	0	0.0820195	0.0146563	0	0	0	0	0.0138274	0.048528	0
k__Bacteria;p__TM7;c__TM7-3;o__I025;f__;g__	0.000628037	0.000989634	0	0	0	0.000889404	0.00113122	0	0	0	0	0	0	0	0	0	0	0	0	0	0	0	0	0	0.0113122	0	0	0	0	0	0	0	0	0	0	0	0	0	0	0	0.00911328	0	0	0	0	0	0	0	0
k__Bacteria;p__Verrucomicrobia;c__[Methylacidiphilae];o__Methylacidiphilales;f__LD19;g__	0.00202287	0	0.00584385	0	0	0	0	0.0105189	0	0	0	0	0	0	0	0	0	0	0	0	0	0	0	0	0	0	0	0	0	0	0	0	0	0	0	0	0	0	0	0	0	0	0	0	0	0	0	0	0.105189
k__Bacteria;p__Verrucomicrobia;c__[Pedosphaerae];o__;f__;g__	0.00427285	0.00637236	0.00066114	0	0	0.008762	0	0	0.00148756	0	0	0	0	0	0	0	0	0	0	0	0	0	0	0	0	0	0	0	0	0	0	0	0.0119005	0	0	0	0	0	0	0	0	0	0	0	0	0	0	0.210288	0
k__Bacteria;p__Verrucomicrobia;c__[Pedosphaerae];o__[Pedosphaerales];f__;g__	0.000307225	0.000484113	0	0	0	0.000665655	0	0	0	0	0.0159757	0	0	0	0	0	0	0	0	0	0	0	0	0	0	0	0	0	0	0	0	0	0	0	0	0	0	0	0	0	0	0	0	0	0	0	0	0	0
k__Bacteria;p__Verrucomicrobia;c__[Pedosphaerae];o__[Pedosphaerales];f__R4-41B;g__	0.0093323	0.0147054	0	0	0	0.02022	0	0	0	0	0	0	0	0	0	0	0	0	0	0	0	0	0	0	0	0	0	0	0	0	0	0	0	0	0	0	0	0	0	0	0	0	0	0	0	0	0	0.48528	0
k__Bacteria;p__Verrucomicrobia;c__[Spartobacteria];o__[Chthoniobacterales];f__[Chthoniobacteraceae];g__Candidatus Xiphinematobacter	0.0443568	0.0103974	0.10908	0	0	0.00758778	0.0161009	0.146744	0.0619998	0.0340605	0	0	0	0	0.0138026	0	0	0.108696	0	0	0	0	0	0	0	0.313667	0	0	0	0	0.01178	0	0	0.161009	0.0343092	0	0.553485	0.54254	0.0828795	0	0.0182266	0.0146563	0.0525417	0.089937	0.0463049	0	0.262721	0	0
k__Bacteria;p__Verrucomicrobia;c__[Spartobacteria];o__[Chthoniobacterales];f__[Chthoniobacteraceae];g__DA101	0.00208043	0.00293596	0.000627534	0	0	0.00171067	0.00558306	0.00112956	0	0	0	0.0140469	0	0	0	0	0.0108331	0	0	0	0	0	0	0	0	0	0.0261301	0	0.0188368	0	0	0.0108637	0	0	0	0	0.0112956	0	0	0	0	0	0	0	0	0	0	0.016176	0
k__Bacteria;p__Verrucomicrobia;c__Opitutae;o__;f__;g__	0.0140305	0.00727709	0.0271911	0	0	0.00881766	0.00285203	0.0356734	0.0165883	0.0116468	0	0	0.00936067	0	0	0	0	0.0310559	0	0.0365943	0	0	0	0	0	0.0746826	0	0.0143926	0.0141276	0	0	0	0	0	0.0114364	0	0.0790692	0.246609	0.0828795	0	0.0546797	0	0	0.009993	0	0	0	0.064704	0
k__Bacteria;p__Verrucomicrobia;c__Opitutae;o__Opitutales;f__Opitutaceae;g__Opitutus	0.000802369	0.00126434	0	0.0112313	0	0.001348	0.000937119	0	0	0	0	0	0	0	0	0	0	0	0	0	0	0	0.00937119	0	0	0	0	0	0	0	0	0	0	0	0	0	0	0	0	0	0	0	0	0	0	0	0	0.032352	0
k__Bacteria;p__Verrucomicrobia;c__Opitutae;o__Puniceicoccales;f__Puniceicoccaceae;g__Coraliomargarita	0.00140318	0.00167982	0.000973975	0.00585412	0	0.000495855	0.00435335	0.00175316	0	0	0	0	0	0	0	0	0	0	0	0	0	0	0.0187424	0.0134789	0.0113122	0	0	0	0	0	0	0	0	0	0	0	0	0	0	0	0	0	0	0	0	0	0	0	0.0175316
k__Bacteria;p__Verrucomicrobia;c__Verruco-5;o__LD1-PB3;f__;g__	0.0059807	0.00942413	0	0.00585412	0	0.0124384	0.0012475	0	0	0	0.00798786	0	0	0	0	0	0	0	0	0	0	0.012475	0	0	0	0	0	0	0	0	0	0	0	0	0	0	0	0	0	0	0	0	0.0262709	0	0	0	0	0	0
k__Bacteria;p__Verrucomicrobia;c__Verruco-5;o__R76-B128;f__;g__	0.000302656	0.000476913	0	0	0	0.000655755	0	0	0	0	0	0	0	0	0	0	0	0	0	0	0	0	0	0	0	0	0	0	0	0	0	0	0	0	0	0	0	0	0	0	0	0	0	0	0	0	0	0	0
k__Bacteria;p__Verrucomicrobia;c__Verrucomicrobiae;o__Verrucomicrobiales;f__Verrucomicrobiaceae;g__	0.109819	0.0894137	0.151555	0.463673	0.217777	0.105244	0.0456722	0.259565	0.0165423	0.00694573	0.239636	0.224751	0.149771	0.0267738	0.0276052	0.0179856	0.0108331	0.170807	0.0319183	0	0	0.0374251	0.0281136	0.0269578	0.0226244	0.104556	0.0522603	0.129534	0.122439	0.0265041	0	0.0108637	0	0	0	0.184316	0.0338868	0.0986436	0	0.01221	0.00911328	0.0293126	0.0394063	0	0.0277829	0.188813	0.0553097	0.177936	2.01613
k__Bacteria;p__Verrucomicrobia;c__Verrucomicrobiae;o__Verrucomicrobiales;f__Verrucomicrobiaceae;g__Luteolibacter	0.0689804	0.0157276	0.170443	0.0174087	0.0885445	0.0145703	0.0169325	0.18148	0.156646	0.0626946	0.00798786	0.0140469	0.00936067	0	0	0	0	0.0621118	0	0	0	0	0.0187424	0	0.0113122	0.029873	0	0.0143926	0.0470921	0.0132521	0.671457	0.0108637	0.0952041	0.0536697	0.205855	0	0.0338868	0.0616523	0	0	0.00911328	0	0.0131354	0.009993	0.240785	0	0	0.016176	0.22791
k__Bacteria;p__Verrucomicrobia;c__Verrucomicrobiae;o__Verrucomicrobiales;f__Verrucomicrobiaceae;g__MSBL3	0.0146961	0.0163921	0.0124031	0.0120315	0.0371779	0.00964087	0.0309557	0.0223257	0	0	0.0239636	0	0.0936067	0	0	0	0	0.0465839	0	0	0	0	0.0281136	0.0269578	0	0	0.0783904	0.100748	0.0753473	0	0	0	0	0	0	0	0	0	0	0	0.0182266	0	0	0	0	0.14161	0	0	0.0350631
k__Bacteria;p__Verrucomicrobia;c__Verrucomicrobiae;o__Verrucomicrobiales;f__Verrucomicrobiaceae;g__Persicirhabdus	0.00879058	0.0103438	0.00643138	0	0.104464	0.0113282	0.00694683	0.0115765	0	0	0.0319514	0.0421408	0.0187213	0	0	0	0	0.0776398	0	0	0	0.012475	0.00937119	0	0	0	0	0.0287853	0.0188368	0	0	0	0	0	0	0	0.0112956	0.0123305	0	0.01221	0	0.0146563	0	0	0	0	0	0	0
k__Bacteria;p__Verrucomicrobia;c__Verrucomicrobiae;o__Verrucomicrobiales;f__Verrucomicrobiaceae;g__Rubritalea	0.00903743	0.00871001	0.0101398	0.0240631	0.0495869	0.0115858	0.000937119	0.0182516	0	0	0.0319514	0.0140469	0.0468033	0	0	0	0	0.015528	0	0	0	0	0.00937119	0	0	0	0	0	0	0	0	0	0	0	0	0.0502681	0	0.0369914	0	0	0	0	0.0131354	0	0	0	0.0276549	0.032352	0.0876578
k__Bacteria;p__Verrucomicrobia;c__Verrucomicrobiae;o__Verrucomicrobiales;f__Verrucomicrobiaceae;g__Verrucomicrobium	0.042621	0.0388417	0.0519177	0.00537721	0.00884956	0.0489645	0.0106627	0.0897809	0.00458868	0.00249825	0.0159757	0.0140469	0.0655247	0	0	0	0.0108331	0.0621118	0	0	0	0.012475	0	0.0269578	0	0.0149365	0	0.0287853	0.0141276	0	0.01178	0.0108637	0	0.0134174	0	0.100536	0.0338868	0.123305	0.0118399	0.04884	0.118473	0.0293126	0.249573	0.009993	0	0.0236016	0.138274	0.258816	0.438289
k__Bacteria;p__Verrucomicrobia;c__Verrucomicrobiae;o__Verrucomicrobiales;f__Verrucomicrobiaceae;Other	0.00371947	0.00266246	0.00586398	0	0	0.00306118	0.00143926	0.0105552	0	0	0	0	0	0	0.0138026	0	0	0.015528	0	0	0	0	0	0	0	0	0	0.0143926	0	0	0	0	0	0	0	0	0	0	0	0	0	0	0.0131354	0	0	0.0236016	0.0138274	0.032352	0.0525947
k__Bacteria;p__WPS-2;c__;o__;f__;g__	0.00682543	0.00655508	0.00770026	0.0112313	0.0283284	0.00657053	0.00586248	0.0129344	0.00115762	0.00231524	0.00798786	0	0.00936067	0	0.0138026	0	0	0.015528	0	0	0	0	0	0.0539156	0	0	0	0	0.00470921	0	0	0	0	0	0	0.0670241	0	0.0123305	0	0.01221	0.0273398	0	0	0	0.00926097	0	0.0138274	0	0.0876578
k__Bacteria;p__WS3;c__PRR-12;o__;f__;g__	0	0	0	0	0.0796949	0	0	0	0	0	0	0	0	0	0	0	0	0	0	0	0	0	0	0	0	0	0	0	0	0	0	0	0	0	0	0	0	0	0	0	0	0	0	0	0	0	0	0	0
k__Bacteria;p__WS3;c__PRR-12;o__GN03;f__;g__	0	0	0	0.00537721	0.0619958	0	0	0	0	0	0	0	0	0	0	0	0	0	0	0	0	0	0	0	0	0	0	0	0	0	0	0	0	0	0	0	0	0	0	0	0	0	0	0	0	0	0	0	0
k__Bacteria;p__WS3;c__PRR-12;o__GN03;f__KSB4;g__	0.00086667	0.000650462	0.0013112	0.0335404	0.788051	0.000698168	0.000470921	0.00236016	0	0	0	0	0	0	0	0	0	0	0	0	0	0	0	0	0	0	0	0	0.00470921	0	0	0	0	0	0	0.016756	0	0	0	0	0	0	0	0	0	0.0236016	0	0	0
k__Bacteria;p__WS3;c__PRR-12;o__LD1-PA13;f__;g__	9.05617e-05	0.000142703	0	0.00585412	0.0478072	0	0.000470921	0	0	0	0	0	0	0	0	0	0	0	0	0	0	0	0	0	0	0	0	0	0.00470921	0	0	0	0	0	0	0	0	0	0	0	0	0	0	0	0	0	0	0	0
k__Bacteria;p__WS3;c__PRR-12;o__Sediment-1;f__;g__	0	0	0	0	0.0407373	0	0	0	0	0	0	0	0	0	0	0	0	0	0	0	0	0	0	0	0	0	0	0	0	0	0	0	0	0	0	0	0	0	0	0	0	0	0	0	0	0	0	0	0
k__Bacteria;p__WS3;c__PRR-12;o__Sediment-1;f__CV106;g__	0.000577079	0.000909336	0	0	0.00884956	0.000698168	0.00132521	0	0	0	0	0	0	0	0	0	0	0	0	0	0	0	0	0	0	0	0	0	0	0.0132521	0	0	0	0	0	0.016756	0	0	0	0	0	0	0	0	0	0	0	0	0
k__Bacteria;p__WS3;c__PRR-12;o__SSS58A;f__;g__	0	0	0	0	0.0903242	0	0	0	0	0	0	0	0	0	0	0	0	0	0	0	0	0	0	0	0	0	0	0	0	0	0	0	0	0	0	0	0	0	0	0	0	0	0	0	0	0	0	0	0
k__Bacteria;p__WS5;c__;o__;f__;g__	0.003096	0.00487855	0	0	0	0.006708	0	0	0	0	0	0.0140469	0	0.0803213	0	0	0.0433323	0	0	0	0	0	0	0	0	0	0	0	0	0	0	0	0	0	0	0	0	0	0	0	0.00911328	0	0	0	0	0	0	0	0
k__Bacteria;p__WS6;c__SC72;o__;f__;g__	0.000450146	0.000709321	0	0	0	0.000975316	0	0	0	0	0	0.0140469	0.00936067	0	0	0	0	0	0	0	0	0	0	0	0	0	0	0	0	0	0	0	0	0	0	0	0	0	0	0	0	0	0	0	0	0	0	0	0
k__Bacteria;p__WWE1;c__[Cloacamonae];o__[Cloacamonales];f__MSBL8;g__	0.00352655	0.00555698	0	0	0	0.00417541	0.00831706	0	0	0	0.00798786	0.0280938	0.00936067	0	0	0	0	0	0	0	0	0	0	0	0	0	0.0261301	0.0287853	0.0282552	0	0	0	0	0	0	0	0	0	0	0	0	0	0	0	0	0	0	0	0
k__Bacteria;p__WWE1;c__[Cloacamonae];o__[Cloacamonales];Other;Other	0.00072334	0.00113981	0	0	0	0.000575109	0.0023811	0	0	0	0	0	0	0	0.0138026	0	0	0	0	0	0	0	0	0	0	0	0	0.0143926	0.00941841	0	0	0	0	0	0	0	0	0	0	0	0	0	0	0	0	0	0	0	0
[truncated: 18 more columns]
