# Supplementary material for: Microbial Diversity in a Permanently Cold and Alkaline Environment in Greenland
Source: PLoS One. 2015 Apr 27;10(4):e0124863. doi: 10.1371/journal.pone.0124863 (PMC4411134; doi:10.1371/journal.pone.0124863)
Supplement: S4 Table — (XLSX) [file pone.0124863.s004.xlsx]

## Sheet: Table S4
S4 Table. Percentage frequencies of all OTUs identified in the ikaite columns and Ikka Fjord.
Average frequencies are given for different combinations of samples; ikaite column Interior and Surface, Seawater, Sediment and Old and New ikaite material.
Ikaite Column represents the average value of all Interior and Surface samples.
The Newly Formed Ikaite is a subgroup of the New Surface samples and is the average of four samples (I26, I27, I64 and I65) taken from apparently newly precipitated ikaite.
For an overview of the individual samples, see S1 Table.
Legend: k, kingdom; p, phylum; c, class; o, order; f, family; g, genus. 'Other' indicates that there is no match in the database, whereas an empty field (e.g. ;g__) signifies a match to an unknown (uncharacterised) OTU in the Greengenes database.
		Sample combinations										Individual samples
#OTU ID	Taxon	Ikaite Column	Interior	Surface	Seawater	Sediment	Old Interior	New Interior	Old Surface	New Surface	Newly Formed Ikaite	Ikaite.#1is.I11.1	Ikaite.#1is.I11.2	Ikaite.#1is.I11.3	Ikaite.#1is.I16	Ikaite.#1is.I18	Ikaite.#1is.I19	Ikaite.#1is.I20	Ikaite.#1ss.I21	Ikaite.#1ss.I24	Ikaite.#1ss.I26	Ikaite.#1ss.I27	Ikaite.#2is.I31	Ikaite.#2is.I32	Ikaite.#2is.I33	Ikaite.#2is.I34	Ikaite.#4is.I38	Ikaite.#4is.I39.1	Ikaite.#4is.I39.2	Ikaite.#4is.I39.3	Ikaite.#4is.I43	Ikaite.#5is.I68	Ikaite.#5is.I70	Ikaite.#5is.I71	Ikaite.#5is.I74	Ikaite.#5is.I75	Ikaite.#9is.I51	Ikaite.#9sd.I54	Ikaite.#9sd.I56	Ikaite.#10is.I59	Ikaite.#10is.I61	Ikaite.#10is.I63	Ikaite.#10is.I86	Ikaite.#10is.I87	Ikaite.#10ss.I64	Ikaite.#10ss.I65	Ikaite.#10ss.I66	Ikaite.#10ss.I67	Ikaite.#1.10is.I4
centroid=Ikaite.#1ss.I27_HH9YSED01DVTW7;seqs=2187;size=44759;	k__Bacteria; p__Proteobacteria; c__Alphaproteobacteria; o__Rhodobacterales; f__Rhodobacteraceae; g__Rhodobaca; s__	4.97049	3.48432	7.94912	0.00585412	0	3.98192	1.98155	4.89337	11.7688	14.4456	0.11183	0.252845	0.102967	0.187416	1.76674	1.22302	0.205828	4.37888	0.398979	18.6509	22.4294	0.112275	0.00937119	0.0269578	0.0113122	2.38984	1.09747	0.935521	0.923004	4.34667	12.0155	10.1793	16.5417	2.17362	5.42086	0.100536	6.81125	3.64982	2.04831	0.39072	1.80443	0.659534	0.551688	9.29349	7.40878	0.283219	0.110619	2.05435
centroid=Ikaite.#1.06ss.E1_G2HJYAV02I4Q16;seqs=1456;size=14982;	k__Bacteria; p__Cyanobacteria; c__Synechococcophycideae; o__Synechococcales; f__Synechococcaceae; g__Paulinella; s__	3.09032	0.877578	7.0988	0.0120315	0	1.36721	0.0104787	8.33086	5.55873	9.75089	0.319514	0.36522	0.262099	0.789826	4.33402	3.81295	3.59658	2.3913	3.95787	3.52525	1.7353	0.0249501	0	0.0134789	0	5.13816	0	0	0.00470921	0.0265041	0.270939	0.0217273	0	0.0134174	0.0571821	0.201072	7.4438	7.36128	0.982714	1.51404	6.67092	1.20182	0.669907	31.6778	2.0652	10.0071	11.2694	0.032352
centroid=Ikaite.#1.06is.E7_G2HJYAV02G2PYS;seqs=3;size=8;	k__Bacteria; p__Proteobacteria; c__Alphaproteobacteria; o__Rhodobacterales; f__Rhodobacteraceae; g__Rhodobaca; s__	2.32	1.21783	4.45446	0.00585412	0	1.16691	1.24539	1.78811	7.78741	9.51966	0.0239636	0.0842815	0.0374427	0.0803213	1.14562	0.629496	0.162496	3.04348	0.271305	13.0642	14.1932	0.137226	0	0	0	1.62808	0.365822	0.402994	0.348481	2.58415	8.55224	7.07224	10.7581	1.543	3.28225	0.0670241	4.55213	2.25647	1.19583	0.35409	1.25763	0.542283	0.394063	6.25562	4.56566	0.283219	0.0414823	0.549984
centroid=Ikaite.#1.06is.E24_G2HJYAV02HI4Q7;seqs=902;size=10376;	k__Bacteria; p__Bacteroidetes; c__Bacteroidia; o__Bacteroidales; f__ML635J-40; g__; s__	1.68457	2.58306	0.120275	0	0	3.30563	0.609731	0.200613	0.0198531	0.00609905	0.870677	0.702346	0.767575	0.0267738	0.0966184	0.647482	0.324992	0	0.19151	0.0243962	0	0.0249501	0.0374848	0	0.0339367	0.134429	1.98589	1.69833	1.81775	0.463822	0	0.0217273	0	0.0134174	0	0	0	0.0246609	0.0236798	0	0.0546797	0.0293126	0.0131354	0	0	0	0	0.533808
centroid=Ikaite.#1ss.I27_HH9YSED01BTGVE;seqs=1280;size=9684;	k__Bacteria; p__Cyanobacteria; c__Oscillatoriophycideae; o__Oscillatoriales; f__Phormidiaceae; g__; s__	1.83574	0.218543	4.90171	0	0	0.284404	0.0402179	2.46542	7.94708	13.9469	0	0	0.00936067	0.0803213	0.0828157	0.0899281	0.0324992	15.4037	0.0159591	20.2	24.6698	0.162176	0	0	0.0113122	7.34877	0.0783904	0.0287853	0.0282552	0.0530082	0.200259	0	0	0.0402522	0.240165	0	1.89766	7.164	4.29789	0.28083	1.7133	0.0293126	0.131354	4.53682	6.38081	0.188813	0	0
centroid=Ikaite.#5is.I75_HH9YSED01CPVLE;seqs=1141;size=7936;	k__Bacteria; p__Cyanobacteria; c__Oscillatoriophycideae; o__Chroococcales; f__Gomphosphaeriaceae; g__; s__	1.54875	0.116334	4.25647	0	0	0.139259	0.0576588	0.904923	8.4459	0.254284	0	0	0.00936067	0.0535475	0.427881	0.161871	0.0324992	0.015528	0.0797957	0.0243962	0.01295	0	0.00937119	0	0	0.64227	0	0	0	0.0132521	20.5678	0.0977729	0.154707	0.456192	45.1853	0.25134	0.74551	2.1455	0.639356	0.537241	0.227832	0.512971	0.288979	0.859398	0.120393	5.8532	0.0138274	0
centroid=Ikaite.#2B.10is.I5_G2HJYAV02G3BT2;seqs=711;size=9853;	k__Bacteria; p__Firmicutes; c__Clostridia; o__Clostridiales; f__Clostridiaceae; g__Tindallia_Anoxynatronum; s__	1.48488	2.15606	0.214531	0.00617742	0	1.40206	3.97031	0.216444	0.21214	0.0610031	0.950555	0.927097	1.00159	0.669344	1.68392	2.53597	1.19164	0.015528	2.20236	0.19517	0.03885	5.76347	3.8703	3.97628	6.62896	0.896191	3.815	4.56246	3.96044	5.88391	0.235599	0.879957	0.321314	0.36227	0	0.0670241	0.146843	0.172626	1.05375	1.13553	0.173152	0.600909	1.18219	0.009993	0	0.118008	0	0.08088
centroid=Ikaite.#1is.I18_HH9YSED01DDFVD;seqs=916;size=7564;	k__Bacteria; p__Bacteroidetes; c__Bacteroidia; o__Bacteroidales; f__ML635J-40; g__; s__	1.46115	2.28667	0.0226784	0	0	2.88707	0.628216	0.036614	0.00525889	0.00304952	4.94448	4.41073	5.06412	3.33333	2.58109	2.3741	3.21742	0.015528	0.111714	0.0121981	0	2.05838	1.74304	0.876129	0.429864	0.029873	0.182911	0.345423	0.409701	0.0795123	0	0.130364	0	0.0268348	0	0.0502681	0	0	0.0236798	0.02442	0.0546797	0.0146563	0	0	0	0	0	0.145584
centroid=Ikaite.#9is.I51_HH9YSED01D7XIL;seqs=759;size=9697;	k__Bacteria; p__Firmicutes; c__Clostridia; o__Natranaerobiales; f__ML1228J-1; g__; s__	1.26919	1.97504	0.0358772	0	0	2.43902	0.681566	0.0304988	0.0426002	0.00304952	7.37279	7.57129	7.61022	4.87282	3.20221	2.44604	5.92569	0	0.175551	0.0121981	0	1.54691	2.36154	1.03788	0.644796	0.328603	0.470342	0.259067	0.362609	0.132521	0	0	0	0	0	4.23928	0.0451824	0.172626	0.165759	0.1221	4.69334	0.351751	0.183896	0	0	0	0	0.113232
centroid=Ikaite.#1.06ss.E14_G2HJYAV02GRC0X;seqs=1179;size=13235;	k__Bacteria; p__Proteobacteria; c__Betaproteobacteria; o__Rhodocyclales; f__Rhodocyclaceae; g__Azoarcus; s__	1.47407	1.51715	1.45038	0.00585412	0	1.46123	1.5475	1.97822	0.790578	0.725598	0.303539	0.407361	0.355705	0.85676	2.13941	0.611511	0.379157	1.42857	0.478774	1.07343	0.686351	0.0374251	0.0187424	0.0269578	0	0.657207	2.11654	1.85665	1.89781	3.10098	0.518318	3.45464	1.89218	2.96525	0.354529	0.385389	0.384051	1.25771	6.91452	3.50427	0.656156	4.35292	3.46775	1.05926	0.0833488	0.613642	0.345686	0.986736
centroid=Ikaite.#1ss.I26_HH9YSED01DFDDF;seqs=752;size=7345;	k__Bacteria; p__Proteobacteria; c__Alphaproteobacteria; o__Rhodobacterales; f__Rhodobacteraceae; g__Loktanella; s__	1.11882	1.07732	1.24377	0.229937	0.00884956	1.25088	0.576959	0.575584	2.07901	3.68779	0.055915	0.18261	0.00936067	0.200803	0.0138026	0.0719424	0.108331	2.3913	0.239387	0.622103	1.1655	0.0998004	0.149939	0.0808734	0.40724	0.746826	0.731644	1.09384	1.01248	1.31195	0.424078	0.586638	0.023801	0.295183	0.686185	0.0670241	0.0451824	0.123305	0.0828795	0.17094	0.382758	0.659534	0.696178	1.61887	11.3447	0.660845	0.179757	0.258816
centroid=Ikaite.#1.06ss.E14_G2HJYAV02I0IVZ;seqs=1;size=1;	k__Bacteria; p__Bacteroidetes; c__Bacteroidia; o__Bacteroidales; f__ML635J-40; g__; s__	1.23428	1.49317	0.792739	0.0601577	0	1.63377	1.07025	1.12891	0.37252	0.322524	0.0399393	0.112375	0.0374427	0.0267738	0.138026	0.161871	0.129997	0.0310559	0.638366	0.878263	0.3626	0.012475	0	0	0.0113122	0.68708	0.757774	0.561313	0.89004	0.463822	0.836376	7.26779	0.166607	0.737958	0	0.686997	0.214617	1.1344	7.76699	6.86203	1.52192	5.93581	8.76133	0.039972	0.00926097	0.873259	0	0.048528
centroid=Ikaite.#5is.I74_HH9YSED01CH4IZ;seqs=926;size=6324;	k__Bacteria; p__Proteobacteria; c__Gammaproteobacteria; o__Chromatiales; f__Ectothiorhodospiraceae; g__Thioalkalivibrio; s__	1.12481	1.28787	0.847578	0.0123548	0	0.321926	3.55076	0.223355	1.62786	0.319904	0.0239636	0.0280938	0.00936067	0.0669344	0.151829	0.0899281	0.119164	0.0465839	0.734121	1.04904	0.1036	0	0.00937119	0	0	7.33383	4.91246	4.97985	4.47375	2.62391	2.42667	9.90766	1.86838	8.60056	0.114364	0.670241	0.0451824	0.554871	1.31423	0.32967	0.847535	0.512971	0.591094	0.089937	0.0370439	0.0236016	0	1.05144
centroid=Ikaite.#2is.I33_HH9YSED01B8IV5;seqs=1263;size=7776;	k__Bacteria; p__Proteobacteria; c__Epsilonproteobacteria; o__Campylobacterales; f__Helicobacteraceae; g__; s__	1.02633	1.47749	0.255348	0.0283168	3.25192	0.298859	4.16005	0.455816	0.00476227	0.00952453	0.495247	0.477595	0.571001	0.535475	2.1256	1.29496	0.151663	0.0310559	0.0159591	0.0121981	0.0259	4.36627	0.965233	1.50964	34.638	0	0	0	0.0282552	0.0662603	0	0	0	0.0268348	0	0	0	0	0	0	0.0182266	0	0	0	0	0	0	0.016176
centroid=Ikaite.#1is.I11.1_HH9YSED02IB5YM;seqs=832;size=7090;	k__Bacteria; p__Firmicutes; c__Clostridia; o__Thermoanaerobacterales; f__; g__; s__	1.00124	1.5442	0.0215474	0	0	1.95817	0.468066	0.0288774	0.0123848	0.00609905	4.12972	4.08765	4.09997	4.96653	3.06418	3.48921	5.77402	0	0.718162	0.0243962	0	0.536427	0.890263	0.714382	0.361991	0.0746826	0.679383	0.575705	0.635743	0.265041	0	0.0217273	0	0	0	0.25134	0.0677736	0.0739827	0.0236798	0.04884	4.21945	0.0586252	0	0	0	0	0	0.048528
centroid=Ikaite.#4is.I39.3_HH9YSED02JP124;seqs=872;size=5124;	k__Bacteria; p__Bacteroidetes; c__Bacteroidia; o__Bacteroidales; f__ML635J-40; g__; s__	0.87642	1.30692	0.0551786	0.00537721	0	0.172187	4.04481	0.0201579	0.0989544	0	0.0798786	0.126422	0.0748853	0.0267738	0.0414079	0.215827	0.0541653	0.015528	1.45228	0	0	1.1976	0.215537	0.0539156	0.0113122	0.791636	12.9344	12.4784	11.9049	1.6035	0	0.0217273	0	0.0268348	0	0	0	0	0.0236798	0	0.0546797	0	0	0	0	0	0	0
centroid=Ikka.Seawater.3_HH9YSED01B50DX;seqs=1070;size=4893;	k__Bacteria; p__Proteobacteria; c__Alphaproteobacteria; o__Rickettsiales; f__Pelagibacteraceae; g__; s__	0.331233	0.520401	0.00282739	17.4577	0.00884956	0.713632	0.0046076	0.00359565	0.00186706	0	0.0159757	0.0421408	0.0187213	0.0267738	0.455487	0.0539568	0.0216661	0	0	0	0	0	0.0187424	0	0.0226244	0.0149365	0	0	0.00470921	0	0	0	0	0	0	5.16086	0.0112956	0.0246609	0	0.02442	0	0.0586252	0.0131354	0	0	0	0	0.032352
centroid=Ikaite.#2B.10is.I5_G2HJYAV02JCY26;seqs=709;size=7069;	k__Bacteria; p__Firmicutes; c__Clostridia; o__Natranaerobiales; f__ML1228J-1; g__; s__	1.04084	1.58657	0.094617	0	0	2.12202	0.149228	0.0926408	0.0970874	0	1.07836	0.91305	1.0952	4.57831	2.66391	1.29496	1.22414	0.015528	0.0638366	0	0	0.162176	0.421704	0.148268	0.0904977	0.776699	0.261301	0.129534	0.160113	0.0132521	0	0.065182	0	0.0402522	0	11.2265	0.0677736	0.591862	0.449917	1.14774	4.20122	1.94929	1.47117	0	0	0	0	0.048528
centroid=Ikaite.#2B.10sd.I6_G2HJYAV02H68R7;seqs=658;size=5886;	k__Bacteria; p__Cyanobacteria; c__Chloroplast; o__Stramenopiles; f__; g__; s__	1.08315	0.0467798	3.04334	0.065058	0	0.0383326	0.0623749	4.69772	0.975374	0.160189	0	0	0	0.0133869	0.0276052	0.0179856	0.0324992	5.20186	0	0	0.01295	0.012475	0	0	0.0226244	0.64227	0.104521	0.0143926	0.0847657	0.331301	0.01178	0	6.47388	0.0536697	0.0343092	0	0.0112956	0.382244	0.0118399	0	0.0455664	0	0.0131354	0.09993	0.527876	0	0.0691372	0.097056
centroid=Ikaite.#1.06ss.E13_G2HJYAV02FR627;seqs=752;size=4399;	k__Bacteria; p__Cyanobacteria; c__Oscillatoriophycideae; o__Chroococcales; f__Xenococcaceae; g__; s__	1.16476	0.036764	3.29745	0	0	0.0328336	0.0425206	5.74934	0.232596	0.00231524	0	0	0	0.0267738	0.0414079	0	0.0433323	0.465839	0	0	0	0	0	0	0	1.53846	0	0.0143926	0	0.410814	0.0824597	0	0.047602	0	0.182983	0.016756	2.84649	1.33169	0.0118399	0.01221	0	0	0	0	0.00926097	0	0.165929	0.048528
centroid=Ikaite.#10is.I59_HH9YSED01EKDE2;seqs=379;size=5202;	k__Bacteria; p__Proteobacteria; c__Alphaproteobacteria; o__Rhodobacterales; f__Rhodobacteraceae; g__Paracoccus; s__	0.884028	0.986864	0.733969	0.0178856	0	1.0947	0.648513	0.734375	0.733461	0.414579	0.11183	0.0842815	0.149771	0.0535475	1.02139	0.485612	0.0866645	0.15528	0.19151	0.731886	0.40145	0	0.00937119	0	0	0.911128	0.470342	0.388601	0.53214	0.993904	1.86123	2.11841	1.07105	1.97236	0.365965	0.435657	0.350164	0.81381	2.15487	0.622711	0.355418	1.94929	1.65506	0.339762	0.185219	0.0472032	0.0553097	0.614688
centroid=Ikaite.#4is.I39.3_HH9YSED02HUL6R;seqs=636;size=4167;	k__Bacteria; p__Proteobacteria; c__Deltaproteobacteria; o__Desulfobacterales; f__Desulfobacteraceae; g__; s__	0.704601	1.05816	0.0716217	0	0	0.947192	1.26175	0.0982213	0.0383722	0.00609905	0.159757	0.140469	0.243377	0.281124	0.31746	0.269784	0.194995	0.0310559	0.430897	0.0243962	0	0.810878	0.86215	1.05135	0.429864	0.104556	2.4301	2.21647	2.62303	1.12642	0.0471198	1.05378	0.130906	0.0134174	0	0	0	0	0.0473597	0.01221	0.0729062	0.0732815	0.0394063	0	0	0	0	0.064704
centroid=Ikaite.#4is.I39.2_HH9YSED02FPKFY;seqs=136;size=4325;	k__Bacteria; p__Bacteroidetes; c__Bacteroidia; o__Bacteroidales; f__ML635J-40; g__; s__	0.701544	0.983883	0.200733	0	0	0.400869	2.32463	0.326812	0.0431349	0.0564878	0.0639029	0.0140469	0.0655247	0.227577	0.124224	0.161871	0.682483	0.015528	0.398979	0.134179	0.0518001	6.27495	7.5813	4.86588	1.50452	0.0597461	0.391952	0.374208	0.282552	1.40472	0.01178	0.44541	0.047602	0.120757	0	0	0	0.0246609	0.0236798	0.01221	0.0546797	0.0586252	0	0.039972	0	0.0708048	0	0.032352
centroid=Ikaite.#4is.I38_HH9YSED01CNYO8;seqs=606;size=4591;	k__Bacteria; p__Proteobacteria; c__Alphaproteobacteria; o__Rhodobacterales; f__Rhodobacteraceae	0.73254	0.74683	0.730191	0	0	0.779805	0.623331	0.605472	0.88609	1.24327	0.0239636	0.0280938	0.00936067	0.0669344	0.151829	0.107914	0.151663	2.2205	0.303224	0.622103	1.0101	0.012475	0.0187424	0.0134789	0.0565611	0.836445	0.836164	0.734024	0.767601	1.78903	0.212039	1.62955	0.678329	0.375688	0.388838	0.016756	0.158138	0.27127	0.248638	0.15873	0.437437	0.102594	0.105083	0.979314	2.36155	0.212414	0.663717	1.05144
centroid=Ikka.Seawater.2_HH9YSED01DYOL0;seqs=534;size=4187;	k__Bacteria; p__Actinobacteria; c__Actinobacteria; o__Actinomycetales; f__Microbacteriaceae; g__Candidatus Aquiluna; s__rubra	0.176255	0.275552	0.00400425	13.3417	0.00884956	0.377911	0.00233387	0.00123305	0.00746826	0	0	0	0	0.0267738	0.0552105	0	0	0	0	0	0	0.012475	0	0	0	0.0597461	0	0	0	0	0	0.0108637	0	0	0	2.02748	0	0.0123305	0	0.02442	0	0.0439689	0	0	0	0	0	1.03526
centroid=Ikaite.#1.06is.E28_HH9YSED02HMXUY;seqs=673;size=3156;	k__Bacteria; p__Bacteroidetes; c__Bacteroidia; o__Bacteroidales; f__; g__; s__	0.624975	0.798055	0.168605	0	0	0.628747	1.43739	0.166134	0.171694	0.00804603	0.391405	0.561877	0.411869	0.254351	0.193237	1.27698	1.96078	0.0310559	3.12799	0.0121981	0	1.54691	2.51148	2.12967	0.904977	0.68708	2.09041	1.62637	2.13327	0.649351	0.0235599	0.271592	0.630727	0.509862	0	0.016756	0.293686	0.135635	0.213119	0.671551	0.191379	0.234501	0.328386	0.019986	0	0.424829	0.0276549	0.016176
centroid=Ikaite.#1.10ss.I1_G2HJYAV02J3AR3;seqs=565;size=2492;	k__Bacteria; p__Cyanobacteria; c__Nostocophycideae; o__Stigonematales; f__Rivulariaceae; g__Rivularia; s__	0.814122	0.00278831	2.3468	0	0	0.00383393	0	4.22423	0	0	0	0	0	0	0	0	0	0	0	0	0	0	0	0	0	0	0	0	0	0	0	0	0	0	0	0	0	0	0.0118399	0	0	0	0	0	0	0	0	0.064704
centroid=Ikaite.#10is.I61_HH9YSED01EFQB5;seqs=442;size=3116;	k__Bacteria; p__Firmicutes; c__Clostridia; o__Natranaerobiales; f__; g__; s__	0.512531	0.778769	0.015663	0.00585412	0	0.892075	0.495985	0.0165181	0.0145942	0.00304952	2.10879	2.17727	2.34953	2.35609	1.83575	1.60072	1.90662	0	0.670284	0.0121981	0	0.311876	0.299878	0.256099	0.0565611	0.104556	0.966815	1.23777	1.23381	0.238537	0	0.358501	0	0	0	0.335121	0	0.0246609	0.130239	0.0976801	0.483004	0.11725	0.183896	0	0	0.0236016	0	0.032352
centroid=Ikaite.#1.10is.I4_G2HJYAV02HVNOU;seqs=696;size=3946;	k__Bacteria; p__Actinobacteria; c__Acidimicrobiia; o__Acidimicrobiales; f__C111; g__; s__	0.579528	0.482277	0.618013	0.0748586	0.52761	0.692787	0.238431	0.458624	0.817249	0.0839203	0.33549	0.407361	0.346345	0.0133869	0.31746	0.503597	0.270827	0.434783	3.09607	0.0365943	0.01295	0	0.0281136	0.0539156	0.0113122	0.104556	0.209041	0.244675	0.141276	0.185529	4.1112	0.195546	0.499821	1.31491	1.48673	0.201072	0.429233	0.382244	0.686716	1.8315	0.0911328	0.850066	0.91948	0.239832	0.0463049	2.21855	0.0553097	0.32352
centroid=Ikaite.#1is.I11.3_HH9YSED02H1M8W;seqs=431;size=2748;	k__Bacteria; p__Firmicutes; c__Clostridia; o__Natranaerobiales; f__Anaerobrancaceae; g__Dethiobacter; s__	0.499379	0.583282	0.300597	0	0	0.547328	0.742109	0.282241	0.323542	0.00481349	0.407381	0.294985	0.393148	0.0803213	0.0828157	0.647482	0.227494	0	1.30865	0	0	0.286926	0.215537	0.188705	0.0678733	2.56908	1.95976	1.54001	1.83188	0.662603	0	0.640956	0	0.0268348	0	0.502681	1.19733	1.49199	1.96543	3.12576	0.792855	0.454346	0.643636	0.009993	0.00926097	0	0	0
centroid=Ikaite.#4is.I39.2_HH9YSED02H2YIQ;seqs=521;size=2929;	k__Bacteria; p__Bacteroidetes; c__Bacteroidia; o__Bacteroidales; f__ML635J-40; g__; s__	0.451786	0.632238	0.0955197	0	0	0.071978	2.0046	0.0747227	0.121516	0.0049965	0.055915	0.0140469	0.0655247	0.120482	0.138026	0	0.119164	0	0.909671	0	0	1.23503	2.79262	6.49683	1.1086	0.716953	1.77685	1.52562	1.53991	1.59025	0.0942396	1.7925	0.0952041	0.187844	0.0457457	0	0	0	0.0473597	0.01221	0.0364531	0.0146563	0.0394063	0.019986	0	0.0236016	0	0.016176
centroid=Ikaite.#1.06ss.E14_G2HJYAV02F1ADW;seqs=536;size=2509;	k__Bacteria; p__Bacteroidetes; c__Cytophagia; o__Cytophagales; f__Cyclobacteriaceae; g__; s__	0.517186	0.0693437	1.36696	0	0	0.0893112	0.0144872	1.51179	1.18593	0.553612	0	0	0	0	0.0552105	0.215827	0.0324992	1.70807	0	0.219566	0.27195	0	0	0	0	0.373413	0	0	0	0.0132521	2.48557	0.0108637	0.868737	0.120757	3.54529	0.0335121	1.12956	0.80148	0.0947194	0.19536	0.236945	0.131907	0.0656771	1.64885	0.0740878	0	0.0276549	0.873504
centroid=Ikka.Seawater.3_HH9YSED01ER5LY;seqs=313;size=2690;	k__Bacteria; p__Proteobacteria; c__Alphaproteobacteria; o__Rhodobacterales; f__Rhodobacteraceae; g__Phaeobacter; s__	0.174032	0.250647	0.0370336	6.89282	0.00884956	0.291682	0.138269	0.0517628	0.0186222	0.0111055	0.0239636	0.0421408	0.00936067	0.0267738	0.0276052	0	0.0324992	0.0310559	0.111714	0	0.0259	0.835828	0.0937119	0.336973	0.0452489	0.104556	0	0.0143926	0.0188368	0	0	0.0108637	0	0.0268348	0	2.89879	0	0.0739827	0.0236798	0.03663	0	0.0439689	0.0131354	0	0.0185219	0.0708048	0.207412	0.145584
centroid=Ikaite.#1.06is.E24_G2HJYAV02JZKR3;seqs=599;size=3621;	k__Bacteria; p__Proteobacteria; c__Epsilonproteobacteria; o__Campylobacterales; f__Helicobacteraceae; g__Sulfurimonas; s__	0.396229	0.595941	0.0521021	0	0	0.321967	1.19388	0.0584782	0.0441319	0.0375342	0.119818	0.140469	0.121689	0.160643	2.99517	0.341727	0.0541653	0	0	0.0853867	0.0647501	3.10629	5.12604	1.26702	1.47059	0.179238	0.0783904	0.0863558	0.0612197	0.675855	0.01178	0	0.0119005	0.0670871	0	0	0	0	0.0355198	0.01221	0.0364531	0.131907	0.0788126	0	0	0	0	0.016176
centroid=Ikaite.#10ss.I67_HH9YSED01CR5JV;seqs=507;size=3150;	k__Bacteria; p__Firmicutes; c__Clostridia; o__Natranaerobiales; f__Anaerobrancaceae; g__; s__	0.485695	0.0684867	1.27667	0	0.00884956	0.0709849	0.057238	2.28543	0.0157228	0.0049965	0.0958543	0.112375	0.159131	0.0401606	0.124224	0.0359712	0.335825	0	0.0159591	0	0	0.0998004	0.0655984	0.188705	0	0	0.0261301	0.0431779	0.0188368	0.119268	0.0824597	0.0108637	0.0119005	0	0.0114364	0	0	0.0123305	0.165759	0.0976801	0	0.0293126	0.0131354	0.019986	0	0.14161	22.6079	0
centroid=Ikaite.#1is.I11.2_HH9YSED02J5FLJ;seqs=118;size=971;	k__Bacteria; p__Actinobacteria; c__Thermoleophilia; o__Solirubrobacterales; f__; g__; s__	0.473507	0.52471	0.362498	0.0235862	0.161121	0.655749	0.235943	0.604494	0.0600018	0.00231524	1.14226	0.941143	1.01095	0.160643	0.31746	1.20504	0.606652	0.822981	0.781998	0	0	0.0374251	0.0374848	0.0808734	0.0226244	0.104556	0.104521	0.0431779	0.0659289	0.0927644	0.129579	0.130364	0.202309	1.74426	0.0343092	0.485925	0.417937	0.320592	1.76415	1.74603	0.382758	1.72944	1.6682	0	0.00926097	4.13028	0.138274	0.501456
centroid=Ikaite.#1is.I11.1_HH9YSED02HUQ11;seqs=580;size=1980;	k__Bacteria; p__Bacteroidetes; c__Bacteroidia; o__Bacteroidales; f__; g__; s__	0.397979	0.625099	0.00193102	0	0	0.85977	0.00257048	0.00347584	0	0	1.34995	1.3766	1.4509	6.80054	0.772947	1.63669	5.35153	0	0.0319183	0	0	0	0	0	0.0113122	0	0	0.0143926	0	0	0	0	0	0	0	0	0	0	0	0.01221	0	0	0.0131354	0	0	0	0	0
centroid=Ikka.Seawater.1_HH9YSED01E2943;seqs=487;size=2421;	k__Bacteria; p__Actinobacteria; c__Acidimicrobiia; o__Acidimicrobiales; f__C111; g__; s__	0.277867	0.379518	0.0892114	2.0373	0.5594	0.315158	0.527949	0.138439	0.0276771	0.018888	1.34196	1.3485	1.23561	0.0401606	0.0552105	0.161871	0.151663	0.15528	0.319183	0	0	0.199601	0.140568	0.781777	0.0113122	0.134429	1.09747	1.33851	1.17259	0.38431	0	0.032591	0	0.120757	0.0114364	0.284853	0.10166	0.0493218	0.0710395	0.21978	0.00911328	0.0732815	0.170761	0.019986	0.0555658	0.59004	0.0553097	0.113232
centroid=Ikaite.#1.06ss.E1_G2HJYAV02JHCBZ;seqs=480;size=1864;	k__Bacteria; p__Bacteroidetes; c__[Rhodothermi]; o__[Rhodothermales]; f__[Balneolaceae]; g__; s__	0.456639	0.25191	0.827199	0	0	0.338279	0.0736952	1.29567	0.241612	0.018039	0	0	0.00936067	0	0.124224	0.0539568	0.0216661	0.139752	0.542611	0.0121981	0	0	0	0	0	0.403286	0	0.0287853	0.0894749	0.0397562	0.1178	0.391092	1.21385	0.187844	0.125801	0.217828	0.372755	1.0111	1.19583	1.64835	0.455664	0.894035	0.788126	0.059958	0	0.354024	0	1.29408
centroid=Ikaite.#4is.I39.3_HH9YSED02J6OVY;seqs=464;size=1748;	k__Bacteria; p__Proteobacteria; c__Gammaproteobacteria; o__Thiotrichales; f__Piscirickettsiaceae; g__Thioalkalimicrobium; s__	0.307365	0.451068	0.0609852	0	0	0.0266302	1.42461	0.078801	0.0387154	0.0624943	0	0	0.0374427	0.0267738	0	0	0	0	0	0.146377	0.1036	0.0998004	0.00937119	0	0.0452489	0.0597461	4.3376	4.73518	4.5538	0.410814	0	0.0543183	0	0	0	0	0	0.0123305	0.0473597	0.04884	0.00911328	0.0586252	0.0131354	0	0	0	0	0.016176
centroid=Ikaite.#2is.I34_HH9YSED01BG1P2;seqs=566;size=2504;	k__Bacteria; p__Proteobacteria; c__Epsilonproteobacteria; o__Campylobacterales; f__Helicobacteraceae; g__Sulfurimonas; s__	0.32901	0.513149	0.00969879	0	0	0.451634	0.609469	0.00320635	0.0178143	0.0289496	0.766834	0.660205	0.552279	0.240964	2.27743	0.57554	1.4083	0	0	0.0121981	0.1036	2.02096	1.237	0.822213	1.21041	0.0149365	0	0.0287853	0.0282552	0.344553	0.01178	0	0	0.402522	0	0	0	0	0.0118399	0	0	0.0146563	0	0	0	0	0	0
centroid=Ikaite.#1.06is.E24_G2HJYAV02IM18X;seqs=74;size=522;	k__Bacteria; p__Proteobacteria; c__Alphaproteobacteria; o__Rhodobacterales; f__Rhodobacteraceae; g__Rhodobaca; s__	0.323922	0.326453	0.324865	0	0	0.388762	0.16661	0.37851	0.257809	0.276692	0	0.0421408	0.00936067	0.0133869	0.151829	0.197842	0.0216661	1.00932	0.223428	0.0609905	0.0777001	0	0	0	0	0.104556	0.261301	0.316638	0.277843	0.145773	0.176699	0.369364	0.285612	0.295183	0.388838	0	0.395346	0.0493218	0.118399	0.01221	0.300738	0.0732815	0.0262709	0.69951	0.268568	0.0708048	0.0414823	0.032352
centroid=Ikaite.#2is.I32_HH9YSED01EZ9JF;seqs=485;size=1613;	k__Bacteria; p__Proteobacteria; c__Deltaproteobacteria; o__Desulfuromonadales; f__Desulfuromonadaceae; g__; s__	0.313131	0.46145	0.0497433	0	0	0.0858663	1.33266	0.012816	0.0959023	0.0592568	0.0878664	0.0702346	0.168492	0.227577	0.193237	0.377698	0.303326	0	0.159591	0.146377	0.0906501	0.910679	0.693468	0.404367	2.35294	0.38835	1.54168	1.49683	1.82246	2.43838	0.0942396	0.847366	0.047602	0.818462	0	0	0	0	0.0236798	0.0732601	0	0.0293126	0.0131354	0	0	0.0236016	0	0
centroid=Ikaite.#10ss.I65_HH9YSED01CSWIM;seqs=429;size=1988;	k__Bacteria; p__Cyanobacteria; c__Chloroplast; o__Stramenopiles; f__; g__; s__	0.286763	0.0757371	0.689576	0	0	0.0223675	0.19625	0.0912843	1.43744	2.40322	0	0.0983284	0	0.0133869	0	0.0179856	0	0.248447	0	0	0	0	0.00937119	0	0	0.238984	0.156781	0.259067	0.254297	1.07342	1.1191	0.0217273	0.357015	0.187844	0.171546	0	0.0225912	0.234279	0.118399	0.03663	0.0637929	0.0586252	0.0525417	0	9.61289	0.188813	0.0553097	0
centroid=Ikaite.#1.06is.E28_HH9YSED02F180D;seqs=3;size=3;	k__Bacteria; p__Firmicutes; c__Clostridia; o__Thermoanaerobacterales; f__; g__; s__	0.305638	0.475001	0.00502539	0	0	0.597711	0.145765	0.00483859	0.00525889	0.00304952	1.50172	1.17994	1.30113	1.25837	1.0352	0.881295	1.49496	0	0.127673	0.0121981	0	0.0998004	0.356105	0.229141	0.10181	0.029873	0.235171	0.158319	0.197787	0.0795123	0	0	0	0	0	0.117292	0.0338868	0	0.0118399	0	1.12093	0	0	0	0	0	0	0
centroid=Ikaite.#2is.I32_HH9YSED01C3S0B;seqs=407;size=1530;	k__Bacteria; p__Firmicutes; c__Clostridia; o__Clostridiales; f__Clostridiaceae; g__Alkaliphilus; s__transvaalensis	0.346095	0.391452	0.275961	0	0	0.187742	0.852382	0.457551	0.0489741	0.0711715	0.11183	0.140469	0.187213	0.0133869	0.151829	0.503597	0.314159	0.015528	0.111714	0.231764	0.01295	0.898204	1.237	4.74457	0.316742	0.0597461	0.235171	0.201497	0.29668	0.58309	0.0235599	0.0108637	0.023801	0	0	0	0.158138	0.0246609	0.0236798	0.10989	0.0364531	0.0146563	0.0394063	0.039972	0	0.236016	3.8302	0.129408
centroid=Ikaite.#10is.I86_HH9YSED01CIXH5;seqs=1;size=1;	k__Bacteria; p__Proteobacteria; c__Betaproteobacteria; o__Rhodocyclales; f__Rhodocyclaceae; g__Azoarcus; s__	0.34913	0.432207	0.207354	0	0	0.402957	0.475145	0.193459	0.224722	0.224999	0.0479272	0.0702346	0.0374427	0.227577	0.717736	0.233813	0.119164	0.496894	0.159591	0.341547	0.22015	0.012475	0.00937119	0	0	0.164302	0.365822	0.402994	0.315517	1.23244	0.153139	1.37968	0.511722	1.03314	0.0686185	0.184316	0.146843	0.320592	2.5811	1.26984	0.182266	1.62685	1.30041	0.319776	0.0185219	0.377626	0.096792	0.016176
centroid=Ikka.Sediment.2_HH9YSED01BAQFS;seqs=73;size=632;	k__Bacteria; p__Proteobacteria; c__Epsilonproteobacteria; o__Campylobacterales; f__Helicobacteraceae; g__; s__	0.107123	0.167017	0.00326795	0.0762893	8.24144	0.0190177	0.505513	0.00495622	0.00115762	0.00231524	0.0159757	0.0561877	0.0187213	0.0669344	0.0552105	0.0539568	0.0216661	0	0	0	0	2.73204	0.337363	0.444804	1.35747	0	0	0.0575705	0.0329644	0.0795123	0	0	0	0.0134174	0	0.0502681	0	0	0	0	0.00911328	0	0	0	0.00926097	0	0	0
centroid=Ikaite.#10is.I59_HH9YSED01BKDPO;seqs=456;size=1679;	k__Bacteria; p__Proteobacteria; c__Gammaproteobacteria; o__Chromatiales; f__Ectothiorhodospiraceae; g__Thioalkalivibrio; s__	0.312738	0.436075	0.0711897	0.00585412	0	0.568138	0.134564	0.0607458	0.0842446	0.0105492	0.0319514	0.0280938	0	0	0.0828157	0.0359712	0.0541653	0.0621118	0.590488	0	0.01295	0	0	0	0	0.253921	0.0261301	0.0287853	0.0141276	0	0.200259	0.162955	0.154707	1.11365	0.0228728	0.854558	0.0451824	0.221948	2.62846	3.2967	0.747289	2.27173	2.64022	0.019986	0.00926097	0.0472032	0.0276549	0.016176
centroid=Ikaite.#5is.I74_HH9YSED01DQGXY;seqs=565;size=1654;	k__Bacteria; p__Bacteroidetes; c__[Rhodothermi]; o__[Rhodothermales]; f__[Balneolaceae]; g__; s__	0.290623	0.0349147	0.775569	0	0	0.0245165	0.0563788	1.02205	0.467469	0.709361	0	0	0.00936067	0	0.0138026	0	0	0.186335	0	1.63455	0.2331	0	0	0	0	0.702016	0	0	0.00941841	0.172277	0.10602	0.0869093	0.0714031	0.295183	0.0228728	0.0502681	4.95877	1.91122	0.0355198	0.0732601	0.218719	0.0732815	0.0394063	0.849405	0.120393	0.0236016	0	0
centroid=Ikaite.#5is.I68_HH9YSED01CVMDA;seqs=8;size=88;	k__Bacteria; p__Proteobacteria; c__Gammaproteobacteria; o__Chromatiales; f__Ectothiorhodospiraceae; g__Thioalkalivibrio; s__	0.280909	0.308752	0.239263	0	0	0.0690029	0.864447	0.0348806	0.494741	0.113336	0.0159757	0	0.00936067	0.0133869	0.0552105	0.0359712	0.0541653	0	0.111714	0.317151	0.0777001	0	0	0	0	2.24048	0.914554	0.489349	0.678126	0.914392	0.812817	3.31342	0.428418	2.33463	0.0228728	0.16756	0.0112956	0.234279	0.343358	0.04884	0.218719	0.175876	0.091948	0.039972	0.0185219	0	0.0138274	0.097056
centroid=Ikaite.#1.10ss.I1_G2HJYAV02J4T7S;seqs=496;size=1299;	k__Bacteria; p__OD1; c__Mb-NB09; o__; f__; g__; s__	0.25132	0.0101274	0.704809	0	0	0.0157239	0.000470921	1.26106	0.00949088	0.0152476	0	0.0140469	0.028082	0.0133869	0.151829	0	0.0108331	0	0.0478774	0.0609905	0	0	0	0	0	0.0149365	0	0	0.00470921	0	0	0	0	0	0	0.0502681	12.3687	0.0986436	0	0.0610501	0	0	0	0	0	0.0944064	0.0138274	0
centroid=Ikaite.#10is.I86_HH9YSED01DYXYB;seqs=201;size=768;	k__Bacteria; p__Proteobacteria; c__Alphaproteobacteria; o__Rhizobiales; f__Phyllobacteriaceae; g__; s__	0.300822	0.311428	0.238687	0	0	0.455209	0.0421365	0.35302	0.0957723	0.00981	0.0479272	0.0280938	0.056164	0.0133869	0.0690131	0.143885	0.14083	0.0465839	1.06926	0	0	0	0	0	0	0.373413	0	0	0	0.0265041	0.0235599	0.032591	0.249911	0.36227	0.0800549	0.502681	1.71693	0.678175	2.00095	2.23443	0.255172	0.864722	0.893209	0.029979	0.00926097	0.920463	0.0138274	1.90877
centroid=Ikaite.#1is.I11.1_HH9YSED02GUN5H;seqs=47;size=532;	k__Bacteria; p__Actinobacteria; c__Acidimicrobiia; o__Acidimicrobiales; f__C111; g__; s__	0.224721	0.289657	0.10929	0.342798	0.571906	0.275262	0.311198	0.175628	0.0263673	0.0310888	1.15824	1.3485	1.16072	0.0535475	0.0552105	0.197842	0.108331	0.248447	0.159591	0.0243962	0.01295	0.149701	0.224909	0.552635	0	0.0746826	0.470342	0.604491	0.64987	0.357805	0	0.0217273	0.0119005	0.0805045	0	0.100536	0.0677736	0.0246609	0.118399	0.04884	0.0273398	0.0293126	0.157625	0.049965	0.0370439	0.613642	0.110619	0.210288
centroid=Ikaite.#1.06is.E24_G2HJYAV02JUAXN;seqs=236;size=1166;	k__Bacteria; p__Firmicutes; c__Clostridia; o__Clostridiales; f__Clostridiaceae; g__Alkaliphilus; s__transvaalensis	0.228343	0.281649	0.14064	0	0	0.367237	0.0528616	0.0428599	0.262865	0.497495	0.055915	0.0140469	0.00936067	0	0.0276052	0.0359712	0.0216661	0	0.0478774	1.41498	0.505051	0.0374251	0	0.0134789	0.0113122	0.029873	0.156781	0.0287853	0.0423829	0.0927644	0.0235599	0.065182	0.0595026	0.0805045	0	0	0.0112956	0.0369914	0.0710395	0.03663	0.0820195	0	0.0262709	0.069951	0	0	0	0.097056
centroid=Ikaite.#10.7is.I9_HH9YSED01AVTA6;seqs=2;size=2;	k__Bacteria; p__Bacteroidetes; c__Flavobacteriia; o__Flavobacteriales; f__Flavobacteriaceae; g__; s__	0.264488	0.18297	0.408241	0	0	0.195464	0.171392	0.0975825	0.796564	0.182236	0	0	0	0	0	0	0	0.0465839	0.36706	0	0	0	0	0	0	0.283794	0	0.0719632	0.0941841	0.238537	0.777477	0.423683	4.01047	0.885549	0.571821	0.25134	0.542189	0.234279	0.307838	0.866911	0.0911328	0.542283	0.472875	0.089937	0.639007	0	0.138274	1.34261
centroid=Ikaite.#1is.I20_HH9YSED01ETI3I;seqs=273;size=1343;	k__Bacteria; p__Firmicutes; c__Clostridia; o__Natranaerobiales; f__YAB3B13; g__; s__	0.246593	0.37329	0.0111681	0	0	0.447693	0.187716	0.0126344	0.00933532	0	0.726895	0.688299	0.552279	1.00402	0.648723	0.73741	1.94995	0	0.303224	0	0	0.299401	0.449817	0.215662	0.10181	0.0746826	0.209041	0.201497	0.263716	0.0927644	0	0.0434546	0	0	0	0.0335121	0	0.0123305	0.118399	0.04884	0.0637929	0.0439689	0.0525417	0	0	0	0	0.016176
centroid=Ikaite.#1is.I16_HH9YSED01EQSO0;seqs=303;size=1194;	k__Bacteria; p__Actinobacteria; c__OPB41; o__; f__; g__; s__	0.243986	0.371996	0.00601049	0	0	0.405758	0.284089	0.00989278	0.00115762	0.00231524	0.535187	0.393314	0.477394	1.75368	0.510697	0.359712	0.790814	0	0.303224	0	0	0.149701	0.290507	0.336973	1.34615	0	0.130651	0.0863558	0.0941841	0.357805	0	0.0217273	0	0.0268348	0	0.0670241	0.0225912	0.0616523	0.236798	2.41758	0.0273398	0.205188	0.210167	0	0.00926097	0	0	0.016176
centroid=Ikaite.#10is.I63_HH9YSED01EFDJA;seqs=424;size=1971;	k__Bacteria; p__Firmicutes; c__Clostridia; o__Natranaerobiales; f__Anaerobrancaceae; g__Dethiobacter; s__	0.266979	0.397643	0.0271881	0.0120315	0	0.485593	0.17393	0.0205592	0.0354742	0	0.055915	0.0561877	0.0468033	0.0803213	0.138026	0.125899	0.129997	0.015528	0.271305	0	0	0.0998004	0.00937119	0	0	0.283794	0.391952	0.201497	0.24017	0.0795123	0	0.717002	0	0	0	0.16756	0.0225912	0.0246609	0.402557	0.1221	2.68842	0.425033	0.407198	0	0	0.0236016	0	0.016176
centroid=Ikaite.#5is.I68_HH9YSED01D6MMY;seqs=2;size=2;	k__Bacteria; p__Proteobacteria; c__Betaproteobacteria; o__Rhodocyclales; f__Rhodocyclaceae; g__Azoarcus; s__	0.251097	0.296932	0.175698	0	0	0.289842	0.29383	0.167087	0.186462	0.158508	0.0639029	0.0140469	0.0468033	0.254351	0.469289	0.107914	0.0433323	0.263975	0.0957549	0.231764	0.14245	0.012475	0.00937119	0	0	0.253921	0.209041	0.201497	0.207205	0.689107	0.129579	0.858229	0.428418	0.751375	0.0457457	0.100536	0.0338868	0.357583	1.74047	0.683761	0.100246	1.36304	0.91948	0.259818	0	0.188813	0.0829646	0.032352
centroid=Ikaite.#1.06is.E24_G2HJYAV02IE9YS;seqs=275;size=1412;	k__Bacteria; p__Firmicutes; c__Clostridia; o__Natranaerobiales; f__YAB3B13; g__; s__	0.210636	0.303503	0.0219377	0	0	0.28598	0.369469	0.0248549	0.0182911	0	0.0878664	0.112375	0.056164	0.0535475	0.124224	0.125899	0.346658	0	0.542611	0	0	0.261976	0.0937119	0.0404367	0.0904977	0.134429	0.810034	0.734024	0.824111	0.185529	0	0.640956	0.0119005	0.0134174	0	0.016756	0	0	0.0355198	0.02442	0.0364531	0.0586252	0.0656771	0	0	0.0472032	0	0.048528
centroid=Ikaite.#10ss.I65_HH9YSED01DVP2N;seqs=522;size=1815;	k__Bacteria; p__Bacteroidetes; c__Flavobacteriia; o__Flavobacteriales; f__Flavobacteriaceae; g__Flavobacterium; s__	0.183772	0.0152671	0.502906	0	0	0.0107074	0.0246836	0.00359321	1.12705	2.00732	0	0.0702346	0	0	0	0	0	0	0	0	0	0	0	0	0	0	0	0.0143926	0.023546	0.106016	0.907056	0.0760456	0	0.0268348	0.0800549	0	0	0.0123305	0.0236798	0.01221	0.0637929	0.0293126	0.0262709	0	8.02926	0.0236016	0	0
centroid=Ikaite.#1.06is.E6_G2HJYAV02HVQEJ;seqs=357;size=1545;	k__Bacteria; p__Bacteroidetes; c__Bacteroidia; o__Bacteroidales; f__Marinilabiaceae; g__; s__	0.223381	0.269861	0.0512765	0	0	0.262901	0.438321	0.0634049	0.036116	0.0550794	0.00798786	0	0.0187213	0.615797	0.110421	0.0359712	0.487488	0	1.78742	0.207368	0.01295	0.424152	1.14329	0.566114	0.576923	0.0448096	0.418082	0.561313	0.499176	0.159025	0	0.0217273	0.023801	0.0134174	0	0	0.0338868	0	0	0	0	0	0	0	0	0.14161	0	0.016176
centroid=Ikaite.#5is.I70_HH9YSED01A8B6I;seqs=1;size=1;	k__Bacteria; p__Proteobacteria; c__Gammaproteobacteria; o__Chromatiales; f__Ectothiorhodospiraceae; g__Thioalkalivibrio; s__	0.228074	0.244711	0.199603	0	0	0.0646497	0.671539	0.0236484	0.419545	0.123394	0.0159757	0	0	0.0133869	0.0414079	0.0179856	0	0.0310559	0.19151	0.402537	0.0518001	0.012475	0.00937119	0	0	1.82226	0.496472	0.532527	0.565105	0.636099	0.565438	2.53123	0.452219	1.93211	0.0228728	0.150804	0.0225912	0.0986436	0.355198	0.0610501	0.255172	0.175876	0.14449	0.029979	0.00926097	0.0236016	0	0.032352
centroid=Ikaite.#1is.I19_HH9YSED01CUZX1;seqs=530;size=2287;	k__Bacteria; p__Cyanobacteria; c__Chloroplast; o__; f__; g__; s__	0.299803	0.195005	0.256788	0	0	0.456981	0	0.450901	0.0141474	0	0.0159757	0	0.0187213	0.227577	0.0138026	4.76619	1.07247	0	4.5324	0	0	0	0	0	0	0.0896191	0	0	0	0	0.0235599	0	0	0	0	0	0	0.0246609	0.0591996	0.10989	0.109359	0.0146563	0.0131354	0	0	1.74652	2.73783	0
centroid=Ikaite.#1.06is.E24_G2HJYAV02JIBX3;seqs=228;size=1787;	k__Bacteria; p__Firmicutes; c__Clostridia; o__Clostridiales; f__Clostridiaceae; g__Alkaliphilus; s__transvaalensis	0.185462	0.281559	0.0169286	0	0	0.344247	0.107738	0.0262644	0.00525889	0.00304952	0.0399393	0.0280938	0.00936067	0	0.0828157	0.0179856	0.0216661	0	0.0478774	0.0121981	0	0.149701	0.149939	0.215662	0.0226244	0.029873	0.0783904	0.0287853	0.0612197	0.371058	0	0	0	0	0	0	0	0.0246609	0	0.01221	0	0	0.0131354	0	0	0	0	0.016176
centroid=Ikaite.#10ss.I65_HH9YSED01BPWG0;seqs=57;size=100;	k__Bacteria; p__Proteobacteria; c__Alphaproteobacteria; o__Rhodobacterales; f__Rhodobacteraceae; g__Rhodobaca; s__	0.217487	0.16886	0.318719	0.00617742	0	0.175347	0.136403	0.226686	0.433761	0.601166	0	0.0280938	0	0	0	0	0	0.916149	0	0.524518	0.608651	0	0	0	0	0.194175	0.130651	0.0575705	0.0847657	0.437318	0.282719	0.586638	0.428418	0.0670871	0.16011	0	0.0790692	0.0616523	0	0.01221	0.0637929	0.0293126	0	0.669531	0.601963	0.0236016	0	0.08088
centroid=Ikaite.#1.10is.I4_G2HJYAV02JRJ55;seqs=357;size=1173;	k__Bacteria; p__Bacteroidetes; c__Flavobacteriia; o__Flavobacteriales; f__Flavobacteriaceae; g__; s__	0.255991	0.278684	0.22861	0	0	0.313553	0.167129	0.012071	0.499284	0	0	0	0	0	0	0.0359712	0	0	0	0	0	0	0	0	0	0	0.0783904	0.0431779	0.0188368	0	0.01178	0.108637	3.87957	1.42225	0.102928	0	0.0451824	0	0	0.19536	0	0	0.0131354	0	0	0	0	7.14979
centroid=Ikaite.#1is.I19_HH9YSED01EIP9H;seqs=294;size=905;	k__Bacteria; p__Proteobacteria; c__Alphaproteobacteria; o__Kiloniellales; f__; g__; s__	0.261109	0.166699	0.149023	0	0	0.453969	0	0.265255	0.00373413	0	0.0878664	0.140469	0.0468033	0.133869	0.0690131	0.935252	3.91074	0	5.39419	0	0	0	0	0	0	0.029873	0	0	0	0	0	0	0	0	0	0	0	0.0246609	0	0.03663	0.109359	0	0	0	0	2.57257	0.0553097	0
centroid=Ikka.Sediment.1_HH9YSED01CNEN3;seqs=239;size=894;	k__Bacteria; p__Proteobacteria; c__Alphaproteobacteria; o__Rhizobiales; f__Hyphomicrobiaceae; g__; s__	0.157527	0.229156	0.0252065	0.198474	1.25525	0.196942	0.301109	0.0337262	0.014557	0	1.10232	0.95519	1.142	0.0669344	0.0276052	0.323741	0.0974976	0.015528	0.175551	0	0	0.224551	0.224909	0.579593	0.0452489	0.104556	0.418082	0.215889	0.442665	0.755367	0	0.0108637	0.0119005	0.0939219	0	0.0335121	0.056478	0.0123305	0.153919	0.14652	0	0.0146563	0.0394063	0	0	0.236016	0	0
centroid=Ikaite.#1is.I11.1_HH9YSED02FYYH1;seqs=331;size=1028;	k__Bacteria; p__Actinobacteria; c__Actinobacteria; o__Actinomycetales; f__; g__; s__	0.159835	0.227144	0.0320151	0.2532	0.904679	0.236076	0.206931	0.0374842	0.0251787	0.00554778	1.15824	1.09566	1.13264	0.0669344	0.0414079	0.107914	0.259994	0	0.239387	0.0121981	0	0.012475	0.140568	0.323494	0.0113122	0.179238	0.548733	0.402994	0.456793	0.119268	0	0	0	0.0536697	0	0.0837802	0.135547	0.184957	0.189439	0.573871	0.0546797	0.0879379	0.091948	0.009993	0	0.0236016	0.0138274	0.032352
centroid=Ikaite.#10is.I87_HH9YSED01DLTNO;seqs=453;size=1240;	k__Bacteria; p__Proteobacteria; c__Gammaproteobacteria; o__Oceanospirillales; f__Oceanospirillaceae; g__Marinomonas; s__primoryensis	0.232718	0.363849	0.00523795	0.035448	0	0.494492	0.0139226	0.00369914	0.00716146	0.0114638	0	0	0	0	0	0	0	0	0	0.0365943	0	0.0998004	0.0281136	0	0.0113122	0	0	0	0	0	0	0	0	0	0.0114364	0	0	0.0369914	0.0118399	0.0610501	0.00911328	6.44878	5.29358	0	0.00926097	0	0	0
centroid=Ikaite.#10is.I61_HH9YSED01E34WZ;seqs=392;size=1044;	k__Bacteria; p__Actinobacteria; c__Acidimicrobiia; o__Acidimicrobiales; f__; g__; s__	0.226226	0.259768	0.138289	0	0	0.364644	0.0523083	0.17388	0.093801	0.00981	0.0239636	0.0140469	0.00936067	0.0133869	0.138026	0.341727	0.53082	0.0310559	0.702202	0	0	0	0	0	0	0.0746826	0	0.0143926	0.00470921	0.0132521	0.282719	0.195546	0.273712	0.295183	0.0800549	0.217828	0.542189	0.221948	1.14847	2.27106	0.173152	1.06991	1.15592	0.029979	0.00926097	0.896861	0	0.436752
centroid=Ikka.Seawater.3_HH9YSED01EXOGT;seqs=292;size=837;	k__Bacteria; p__Proteobacteria; c__Alphaproteobacteria; o__Rhodobacterales; f__Rhodobacteraceae; g__; s__	0.0634508	0.0970645	0.00535083	3.33552	0	0.131934	0.00367048	0.0096315	0	0	0	0	0	0.0133869	0.0138026	0	0	0	0	0	0	0	0.00937119	0	0.0226244	0	0	0	0.00470921	0	0	0	0	0	0	0.921582	0.0112956	0.0123305	0	0.01221	0	0	0	0	0	0	0.0553097	0.048528
centroid=Ikaite.#10is.I86_HH9YSED01EIOJ8;seqs=2;size=2;	k__Bacteria; p__Proteobacteria; c__Betaproteobacteria; o__Rhodocyclales; f__Rhodocyclaceae; g__Azoarcus; s__	0.226206	0.167781	0.344997	0.00617742	0	0.164375	0.160775	0.585859	0.0439203	0.0479081	0.0159757	0.0140469	0.028082	0.120482	0.179434	0.0359712	0.0216661	0.0776398	0.0159591	0.0487924	0.1036	0.012475	0	0.0134789	0	0.029873	0.235171	0.287853	0.226042	0.344553	0.01178	0.20641	0.0952041	0.281766	0.0228728	0.0502681	0.056478	0.0986436	0.473597	0.2442	0.0546797	0.439689	0.275844	0.029979	0.00926097	0.0472032	0	0.24264
centroid=Ikaite.#1is.I19_HH9YSED01CJR0J;seqs=1;size=1;	k__Bacteria; p__Bacteroidetes; c__Bacteroidia; o__Bacteroidales; f__ML635J-40; g__; s__	0.171391	0.258734	0.0163492	0.00585412	0	0.32216	0.0886184	0.0294286	0	0	0.0718907	0.0702346	0.0936067	0	0.0138026	0.125899	0.0433323	0	0.0797957	0	0	0	0.0374848	0	0	0	0.261301	0.215889	0.188368	0.172277	0	0.0108637	0	0	0	0	0.0225912	0	0.0118399	0	0.0182266	0	0.0131354	0	0	0	0	0
centroid=Ikaite.#1.06is.E10_G2HJYAV02JZWX3;seqs=266;size=763;	k__Bacteria; p__Proteobacteria; c__Alphaproteobacteria; o__Rhodobacterales; f__Hyphomonadaceae; g__Oceanicaulis; s__	0.203903	0.120408	0.368305	0	0	0.116289	0.118254	0.44479	0.272699	0.232306	0	0.0140469	0	0	0.0276052	0	0.0108331	0.450311	0	0.19517	0.0777001	0.012475	0	0	0	0.627334	0	0.0287853	0.0188368	0.0132521	0.329839	0.0760456	0.23801	1.03314	0.0571821	0.0670241	0.734214	0.80148	0.402557	0.18315	0.0820195	0.0586252	0.0656771	0.489657	0.166698	0.0236016	0.152102	0.048528
centroid=Ikaite.#1.06ss.E1_G2HJYAV02F74PQ;seqs=14;size=181;	k__Bacteria; p__Cyanobacteria; c__Synechococcophycideae; o__Synechococcales; f__Synechococcaceae; g__Paulinella; s__	0.202257	0.0746931	0.426968	0	0	0.116699	0.00311457	0.46049	0.385066	0.65064	0.0798786	0.0280938	0.028082	0.0803213	0.358868	0.251799	0.400823	0.295031	0.36706	0.365943	0.1554	0	0	0	0	0.477969	0	0	0.00941841	0	0	0.0217273	0	0	0	0	0.451824	0.505549	0.0947194	0.14652	0.574137	0.102594	0.0394063	1.98861	0.0926097	0.826056	0.608407	0
centroid=Ikaite.#10ss.I64_HH9YSED01DD5IU;seqs=260;size=1154;	k__Bacteria; p__Proteobacteria; c__Alphaproteobacteria; o__Rhizobiales; f__Beijerinckiaceae; g__; s__	0.206581	0.208177	0.186759	0	0	0.27812	0.070565	0.141591	0.24322	0.16283	0.0319514	0	0.0187213	0.0133869	0.234645	0.485612	0.346658	0.124224	0.510693	0.0609905	0.1036	0	0	0	0	0.283794	0.0261301	0.0575705	0.0329644	0.0132521	0.388738	0.347637	0.404617	0.228096	0.217292	0.100536	0.361459	0.382244	0.663036	0.781441	0.227832	0.571596	0.486011	0.449685	0.0370439	0.118008	0.0138274	0.274992
centroid=Ikaite.#10.7is.I9_HH9YSED01CA3WM;seqs=1;size=2;	k__Bacteria; p__Proteobacteria; c__Betaproteobacteria; o__Rhodocyclales; f__Rhodocyclaceae; g__Azoarcus; s__	0.197458	0.245347	0.116198	0.0123548	0	0.236001	0.251222	0.0932123	0.144931	0.121911	0.0159757	0.0140469	0.00936067	0.200803	0.483092	0.0719424	0.0649984	0.295031	0.0797957	0.109783	0.1295	0.012475	0	0	0	0.209111	0.156781	0.230282	0.150695	0.636099	0.0942396	0.695274	0.357015	0.630619	0.0114364	0.0837802	0.0677736	0.221948	1.46815	0.695971	0.127586	1.02594	0.932615	0.229839	0.0185219	0.118008	0.0414823	0
centroid=Ikaite.#10is.I87_HH9YSED01DQB9B;seqs=316;size=931;	k__Bacteria; p__Proteobacteria; c__Gammaproteobacteria; o__Vibrionales; f__Vibrionaceae; g__; s__	0.211968	0.33156	0.00449174	0.0360946	0	0.454946	0.00227886	0.00359565	0.00561186	0.00463049	0	0	0	0	0	0	0	0	0	0	0	0	0.00937119	0	0	0.0149365	0	0	0	0	0	0	0	0.0134174	0.0114364	0	0.0112956	0.0246609	0	0.21978	0.0182266	5.12971	5.50374	0	0.0185219	0	0	0.016176
centroid=Ikaite.#1.06ss.E1_G2HJYAV02JEZSE;seqs=305;size=1119;	k__Bacteria; p__Proteobacteria; c__Gammaproteobacteria; o__Alteromonadales; f__[Chromatiaceae]; g__; s__	0.206519	0.2139	0.203575	0.00585412	0	0.282186	0.0302199	0.226422	0.175015	0.31068	0	0	0.00936067	0	0.0690131	0.0179856	0.0108331	1.3354	0.0159591	0.463528	0.4921	0.0249501	0	0	0.0565611	0.0746826	0.0522603	0.0287853	0.0329644	0.0530082	0.01178	0	0.0595026	0.0536697	0.0114364	0.0670241	0.0112956	0.197287	0.0591996	0.0854701	0.0729062	2.77004	3.19191	0	0.28709	0	0.470133	0.064704
centroid=Ikaite.#1.06is.E28_HH9YSED02JMCDK;seqs=259;size=1005;	k__Bacteria; p__Firmicutes; c__Clostridia; o__Clostridiales; f__Peptococcaceae; g__Desulfitobacter; s__	0.197307	0.136834	0.0114801	0	0	0.332987	0.206166	0.0176769	0.00373413	0	0.0239636	0.0983284	0.0655247	0.0133869	0.0138026	0.197842	0.0216661	0	5.53782	0	0	0.137226	0.15931	0.0673945	0.0113122	0.029873	0.235171	0.201497	0.29668	0.887888	0	0.065182	0	0	0	0	0	0	0.0236798	0.03663	0.127586	0	0.0131354	0	0	0	0	0
centroid=Ikaite.#1.06ss.E1_G2HJYAV02HJOK2;seqs=4;size=20;	k__Bacteria; p__Proteobacteria; c__Betaproteobacteria; o__Rhodocyclales; f__Rhodocyclaceae; g__Azoarcus; s__	0.196039	0.21506	0.168512	0	0	0.204173	0.226066	0.207054	0.120335	0.0855445	0.0399393	0.0421408	0.028082	0.107095	0.386473	0.0539568	0.0541653	0.201863	0.0638366	0.134179	0.03885	0.012475	0	0	0	0.253921	0.261301	0.244675	0.211914	0.410814	0.0471198	0.488865	0.273712	0.630619	0.0457457	0.0837802	0.0451824	0.0369914	0.828795	0.573871	0.0911328	0.864722	0.617365	0.159888	0.00926097	0.118008	0.110619	0.16176
centroid=Ikaite.#10is.I61_HH9YSED01BRP9R;seqs=7;size=30;	k__Bacteria; p__Proteobacteria; c__Betaproteobacteria; o__Rhodocyclales; f__Rhodocyclaceae; g__Azoarcus; s__	0.19152	0.218031	0.14735	0	0	0.214751	0.215273	0.122921	0.177887	0.161482	0.0319514	0.0421408	0.0374427	0.147256	0.386473	0.125899	0.0866645	0.263975	0.111714	0.219566	0.1295	0	0	0	0.0113122	0.209111	0.130651	0.115141	0.193077	0.689107	0.0824597	0.597501	0.428418	0.41594	0.0571821	0.0670241	0.112956	0.221948	1.16031	0.634921	0.0546797	0.894035	0.696178	0.259818	0.0370439	0.236016	0.0414823	0
centroid=Ikaite.#10is.I63_HH9YSED01BQU6P;seqs=375;size=973;	k__Bacteria; p__Actinobacteria; c__Actinobacteria; o__Actinomycetales; f__Cellulomonadaceae; g__Demequina; s__	0.176767	0.0863581	0.339037	0	0	0.110094	0.044694	0.270573	0.424617	0.619821	0	0.0140469	0.0187213	0.0133869	0.0276052	0.0359712	0	0.295031	0.239387	0.317151	0.686351	0	0	0	0	0.477969	0.0261301	0.0431779	0.0282552	0.0132521	0	0.282455	0.130906	0.0536697	0.308783	0.0837802	1.37806	0.641184	0.0828795	0.34188	0.683496	0.102594	0.105083	1.30908	0.166698	0.330422	0	0.048528
centroid=Ikka.Seawater.1_HH9YSED01B289Q;seqs=325;size=977;	k__Bacteria; p__Bacteroidetes; c__Flavobacteriia; o__Flavobacteriales; f__Flavobacteriaceae; g__Polaribacter; s__irgensii	0.0681686	0.107075	0.000627534	2.97411	0.00884956	0.145717	0.00362623	0.00112956	0	0	0	0	0	0	0	0	0	0	0	0	0	0.0249501	0	0	0.0113122	0	0	0	0	0	0	0	0	0	0	2.29558	0.0112956	0	0	0	0	0.0146563	0	0	0	0	0	0.064704
centroid=Ikaite.#10is.I87_HH9YSED01D102C;seqs=278;size=1202;	k__Bacteria; p__Actinobacteria; c__Acidimicrobiia; o__Acidimicrobiales; f__C111; g__; s__	0.207186	0.209092	0.193036	0.0120315	0	0.299226	0.01176	0.280237	0.0840355	0.0530195	0.00798786	0.0140469	0	0	0.0138026	0.0179856	0	0	0.398979	0	0.01295	0	0	0	0	0.0149365	0	0.0287853	0	0	0.270939	0.0217273	0.0714031	0.0670871	0.102928	0.184316	0.248503	0.135635	0.805115	1.79487	0.355418	0.864722	1.58939	0.189867	0.00926097	2.17135	0.0276549	0.986736
centroid=Ikaite.#1.10is.I4_G2HJYAV02INEZ5;seqs=153;size=964;	k__Bacteria; p__Bacteroidetes; c__[Rhodothermi]; o__[Rhodothermales]; f__[Balneolaceae]; g__KSA1; s__	0.217866	0.30749	0.0629987	0	0	0.339124	0.205607	0.0126394	0.125948	0	0	0	0	0	0	0.0539568	0.0108331	0	0.0478774	0	0	0	0	0	0	0.0448096	0	0	0	0	0.0235599	0.0434546	0.916339	2.01261	0.0228728	0	0.0451824	0.0123305	0.0591996	0.03663	0	0	0.0262709	0	0	0	0	7.79683
centroid=Ikaite.#1.10ss.I1_G2HJYAV02J0ZB3;seqs=171;size=1290;	k__Bacteria; p__Proteobacteria; c__Alphaproteobacteria; o__Rhodobacterales; f__Rhodobacteraceae; g__Phaeobacter; s__	0.149027	0.124286	0.184933	0.894122	0.0389576	0.132652	0.123698	0.276846	0.0700412	0.0661588	0.0878664	0.0280938	0.0374427	0.0803213	0.0552105	0.323741	0.119164	0.388199	0.319183	0.0731886	0.0518001	0.261976	0.262393	0.323494	0.0339367	0.283794	0.130651	0.0719632	0.0329644	0.0927644	0	0	0.0119005	0.0268348	0	0.452413	0.214617	0.197287	0.0236798	0	0.0182266	0.0293126	0.0131354	0.009993	0.129654	0.259618	0.525442	0.129408
centroid=Ikaite.#1is.I16_HH9YSED01D1O5E;seqs=37;size=303;	k__Bacteria; p__Firmicutes; c__Clostridia; o__Natranaerobiales; f__ML1228J-1; g__; s__	0.200932	0.305854	0.0188522	0.00585412	0	0.407194	0.0336501	0.00739827	0.0331697	0	0.119818	0.140469	0.084246	1.27175	0.676329	0.305755	0.292493	0	0.0159591	0	0	0.0249501	0.140568	0.0404367	0.0226244	0.253921	0.0261301	0.0143926	0.0188368	0	0	0.0217273	0	0.0268348	0.0114364	2.42962	0	0.0739827	0.165759	0.23199	0.865761	0.410377	0.354657	0	0	0	0	0
centroid=Ikaite.#1.10is.I4_G2HJYAV02HI1OG;seqs=375;size=833;	k__Bacteria; p__Chloroflexi; c__Thermomicrobia; o__AKYG1722; f__; g__; s__	0.192555	0.282736	0.0219603	0	0	0.399055	0.00402522	0.0299838	0.011931	0	0	0	0	0	0	0	0.0108331	0	0.287265	0	0	0	0	0	0	0.0597461	0	0	0	0	0	0	0.0357015	0.0402522	0	0.134048	0.0677736	0.0493218	1.21951	1.17216	0.227832	1.59754	1.19532	0	0	0.165211	0	3.6396
centroid=Ikaite.#1ss.I26_HH9YSED01D05GR;seqs=24;size=355;	k__Bacteria; p__Proteobacteria; c__Alphaproteobacteria; o__Rhodobacterales; f__Rhodobacteraceae; g__Rhodobaca; s__	0.160674	0.073455	0.327728	0	0	0.0691419	0.0796529	0.129915	0.574995	0.74566	0	0	0	0.0133869	0.0828157	0.0719424	0	0.15528	0.0319183	0.975848	1.15255	0.0249501	0	0	0	0.119492	0	0	0.0141276	0.185529	0.506538	0.478001	0.785434	0.0939219	0.205855	0	0.372755	0.25894	0.106559	0.01221	0.0546797	0.0439689	0.0656771	0.409713	0.444527	0	0	0
centroid=Ikaite.#5is.I71_HH9YSED01ELUKK;seqs=1;size=2;	k__Bacteria; p__Proteobacteria; c__Alphaproteobacteria; o__Rhodobacterales; f__Rhodobacteraceae; g__Rhodobaca; s__	0.155383	0.109072	0.240054	0	0	0.106712	0.119786	0.19439	0.297134	0.343861	0	0	0	0	0.151829	0.0899281	0.0108331	0.962733	0.159591	0.121981	0.0906501	0	0	0	0	0.0896191	0.182911	0.115141	0.0988933	0.132521	0.270939	0.467137	0.309413	0.201261	0.331656	0	0.237208	0.160296	0.0591996	0.02442	0.109359	0.0732815	0.0525417	0.829419	0.333395	0	0.0414823	0
centroid=Ikaite.#2B.10is.I5_G2HJYAV02J4QJ3;seqs=252;size=921;	k__Bacteria; p__Proteobacteria; c__Gammaproteobacteria; o__Chromatiales; f__Ectothiorhodospiraceae	0.14202	0.190414	0.0603017	0	0	0.0745085	0.451142	0.00940331	0.123925	0	0.0399393	0	0.0187213	0.0133869	0	0	0.0866645	0.015528	0.0159591	0	0	0	0	0	0	0.955937	1.56781	1.22337	1.51166	0.0795123	0.0235599	0.0217273	0.0119005	0.107339	0	0	0	0.0493218	0.390717	0.30525	0.00911328	0.175876	0.0656771	0	0	0	0	0.097056
centroid=Ikaite.#1.06is.E26_HH9YSED02G6O1W;seqs=277;size=691;	k__Bacteria; p__Actinobacteria; c__Actinobacteria; o__WCHB1-81; f__At425_EubF1; g__; s__	0.181006	0.284293	0.000815794	0	0	0.387037	0.0108737	0.00146843	0	0	0.415369	0.449501	0.393148	3.17269	1.13182	0.773381	1.06164	0	0.0159591	0	0	0.0249501	0.0655984	0.0134789	0	0	0	0	0.00470921	0	0	0	0	0	0	0.184316	0	0	0	0	0.0364531	0.0146563	0.0262709	0	0	0	0	0
centroid=Ikaite.#2is.I32_HH9YSED01EEENI;seqs=199;size=708;	k__Bacteria; p__Firmicutes; c__Clostridia; o__Clostridiales; f__Lachnospiraceae; g__Coprococcus; s__	0.13489	0.209785	0.00507441	0	0	0.137673	0.361877	0.00315933	0.00746826	0	0	0	0	0	0.0138026	0	0.0108331	0	0	0	0	0.486527	1.237	0.606551	0.984163	0.0597461	0.0783904	0.100748	0.0988933	0.0265041	0	0	0	0	0	0	0	0	0.0118399	0.01221	0	0	0	0	0	0	0	0
centroid=Ikaite.#1is.I11.1_HH9YSED02GAEGR;seqs=1;size=1;	k__Bacteria; p__Firmicutes; c__Clostridia; o__Natranaerobiales; f__ML1228J-1; g__; s__	0.141366	0.21719	0.00666223	0	0	0.261495	0.0955216	0.00751105	0.00560119	0	0.623053	0.604017	0.664607	0.508701	0.5245	0.467626	0.877478	0.015528	0.0638366	0	0	0.212076	0.421704	0.12131	0.113122	0.0448096	0.0261301	0.0287853	0.0188368	0.0132521	0	0	0	0	0	0.519437	0.0225912	0.0369914	0.0118399	0.01221	0.874875	0	0.0131354	0	0	0	0	0
centroid=Ikaite.#1is.I11.2_HH9YSED02IC0CS;seqs=286;size=724;	k__Bacteria; p__Proteobacteria; c__Gammaproteobacteria; o__Thiotrichales; f__Thiotrichaceae; g__; s__	0.168238	0.263257	0.00249797	0	0.00884956	0.362643	0	0.0030027	0.00186706	0	0.838725	1.10971	0.833099	0.120482	2.0842	3.47122	0.173329	0.015528	0.0159591	0	0	0	0	0	0	0.0149365	0	0	0	0	0	0	0	0	0	0	0	0	0	0	0	0	0	0	0	0	0	0
centroid=Ikaite.#10is.I87_HH9YSED01DO3FC;seqs=320;size=762;	k__Bacteria; p__Proteobacteria; c__Betaproteobacteria; o__Nitrosomonadales; f__Nitrosomonadaceae; g__; s__	0.171617	0.214163	0.0987171	0.00585412	0	0.232364	0.157046	0.152037	0.0320677	0	0.00798786	0	0.00936067	0	0.0828157	0	0.0108331	0.0931677	0.0797957	0	0	0	0	0	0	0.0448096	0	0.0143926	0.00470921	0	0.10602	0.249864	0.0714031	1.30149	0.0343092	0.100536	0.0225912	0.160296	1.20767	0.903541	0.0911328	1.09922	1.10338	0	0	0.0472032	0.0138274	0.226464
centroid=Ikaite.#1.06ss.E1_G2HJYAV02JL1L7;seqs=1;size=1;	k__Bacteria; p__Bacteroidetes; c__Bacteroidia; o__Bacteroidales; f__ML635J-40; g__; s__	0.143867	0.192169	0.0624195	0	0	0.0422881	0.534262	0.100457	0.0148732	0.0118348	0	0.0140469	0.0187213	0.0133869	0.0138026	0.0539568	0.0324992	0.015528	0.0159591	0.0243962	0.01295	1.49701	1.50876	0.835692	0.0678733	0.0597461	0.130651	0.201497	0.174241	0.834879	0	0.065182	0.0119005	0.0268348	0	0	0	0	0.0236798	0.01221	0	0.0146563	0	0.009993	0	0.0472032	0	0
centroid=Ikaite.#1is.I20_HH9YSED01BH99U;seqs=139;size=646;	k__Bacteria; p__Proteobacteria; c__Gammaproteobacteria; o__Chromatiales; f__Ectothiorhodospiraceae; g__Thioalkalivibrio; s__	0.141237	0.182823	0.0134379	0	0	0.115851	0.432201	0.0110192	0.0164613	0.00304952	0	0.0140469	0.00936067	0.0133869	0.0276052	0	0.0649984	0.015528	1.06926	0.0121981	0	0	0	0	0	0.119492	1.62007	1.20898	1.15376	0.159025	0	0.032591	0	0.147592	0	0.100536	0.0112956	0.0369914	0.378878	0.45177	0.0729062	0.249157	0.249573	0	0	0	0	0
centroid=Ikaite.#1is.I11.2_HH9YSED02H85I0;seqs=151;size=1015;	k__Bacteria; p__Actinobacteria; c__Acidimicrobiia; o__Acidimicrobiales; f__koll13; g__; s__	0.108056	0.169396	0.00160151	0.11536	0.908239	0.200676	0.0773849	0.00288272	0	0	1.15025	1.17994	1.29177	0.0133869	0	0.197842	0.0216661	0	0	0	0	0.0499002	0.0281136	0.0673945	0.0113122	0	0.0522603	0.143926	0.0894749	0.318049	0	0	0	0.0134174	0	0.0670241	0.0112956	0	0.0473597	0.13431	0	0.0146563	0.0262709	0	0	0	0	0.372048
centroid=Ikaite.#1.06is.E28_HH9YSED02F2Y8G;seqs=1;size=1;	k__Bacteria; p__Proteobacteria; c__Alphaproteobacteria; o__Rhodobacterales; f__Rhodobacteraceae	0.144197	0.129168	0.175326	0	0	0.105921	0.180023	0.125417	0.237713	0.309041	0	0.0140469	0	0.0133869	0	0.0179856	0.129997	0.698758	0.0797957	0.109783	0.259	0	0	0	0.0113122	0.313667	0.182911	0.244675	0.211914	0.569838	0.0942396	0.44541	0.154707	0.134174	0.102928	0.016756	0.056478	0.0616523	0.0710395	0.0732601	0.173152	0.0586252	0.0131354	0.209853	0.657529	0	0.221239	0.113232
centroid=Ikaite.#2B.10is.I5_G2HJYAV02FX52V;seqs=285;size=632;	k__Bacteria; p__Actinobacteria; c__Actinobacteria; o__WCHB1-81; f__At425_EubF1; g__; s__	0.145918	0.229589	0.000627534	0	0	0.301201	0.0347604	0.00112956	0	0	0.207684	0.18261	0.336984	2.20884	1.28364	0.485612	1.09414	0	0	0	0	0.199601	0.0937119	0.0269578	0.0226244	0	0	0	0.00470921	0	0	0	0	0	0	0.335121	0.0112956	0	0.0118399	0.01221	0.920441	0.0146563	0	0	0	0	0	0.016176
centroid=Ikaite.#10is.I59_HH9YSED01EIMBL;seqs=311;size=897;	k__Bacteria; p__Actinobacteria; c__Acidimicrobiia; o__Acidimicrobiales; f__Microthrixaceae; g__; s__	0.155692	0.177414	0.118312	0.00585412	0.0194788	0.207092	0.0996178	0.0950131	0.147435	0.064085	0.151769	0.0561877	0.0374427	0.0133869	0.0828157	0.233813	0.162496	0.0776398	0.111714	0.121981	0.0259	0	0	0.0539156	0	0.0597461	0.104521	0.0287853	0.0423829	0.0132521	0.188479	0.162955	0.297513	0.590366	0.377402	0.117292	0.0903648	0.0739827	0.485437	1.19658	0.154926	0.586252	0.472875	0.089937	0.0185219	0.165211	0	0.436752
centroid=Ikaite.#1.06ss.E13_G2HJYAV02GT64X;seqs=210;size=737;	k__Bacteria; p__Bacteroidetes; c__Flavobacteriia; o__Flavobacteriales; f__Cryomorphaceae; g__Cryomorpha; s__	0.180476	0.0293159	0.467629	0	0	0.00878267	0.075664	0.702141	0.174488	0.0226745	0	0	0	0.0133869	0	0	0.0433323	0.217391	0	0	0.01295	0	0	0	0	0.0448096	0	0	0.00941841	0.0795123	0.812817	0.184682	0.333214	0.483027	0.114364	0.0335121	0.124252	0.0863132	0.0236798	0.01221	0.00911328	0	0.0394063	0.049965	0.0277829	0	0	0.016176
centroid=Ikaite.#2is.I31_HH9YSED01AWO1R;seqs=4;size=29;	k__Bacteria; p__Proteobacteria; c__Epsilonproteobacteria; o__Campylobacterales; f__Helicobacteraceae; g__; s__	0.119567	0.186651	0.00322201	0	0.752799	0.0236805	0.559113	0.00579962	0	0	0.0798786	0.0842815	0.0187213	0	0.138026	0.0719424	0	0	0	0	0	4.06687	0.299878	0.215662	0.995475	0	0	0	0	0.0132521	0	0	0	0	0	0.0335121	0	0	0	0	0	0	0	0	0	0	0	0
centroid=Ikaite.#10ss.I65_HH9YSED01CXCRR;seqs=5;size=30;	k__Bacteria; p__Cyanobacteria; c__Oscillatoriophycideae; o__Oscillatoriales; f__Phormidiaceae; g__; s__	0.140116	0.0162383	0.37501	0	0	0.0212233	0.00265041	0.183024	0.614993	1.06274	0	0	0	0	0.0138026	0	0	1.14907	0	1.54916	1.69645	0	0	0	0	0.657207	0	0	0	0.0265041	0.01178	0	0	0	0	0	0.0903648	0.567201	0.331518	0	0.164039	0	0	0.449685	0.555658	0.0236016	0	0
centroid=Ikaite.#1.06is.E10_G2HJYAV02JTR2T;seqs=234;size=653;	k__Bacteria; p__Proteobacteria; c__Deltaproteobacteria; o__Desulfovibrionales; f__Desulfonatronumaceae; g__Desulfonatronum; s__	0.138791	0.206922	0.0056355	0	0	0.284533	0.028689	0.00921781	0.00115762	0.00231524	0.415369	0.632111	0.711411	0.562249	0.703934	0.395683	0.454989	0	0.287265	0	0	0.0249501	0.0749695	0.0539156	0.0113122	0	0.0522603	0.0143926	0.0282552	0	0	0	0	0.0268348	0	0	0	0	0.0236798	0.02442	0.0637929	0.0146563	0.0262709	0	0.00926097	0.0236016	0	0
centroid=Ikaite.#10is.I61_HH9YSED01C7WE2;seqs=259;size=759;	k__Bacteria; p__Actinobacteria; c__Actinobacteria; o__Actinomycetales; f__; g__; s__	0.10089	0.147577	0.0191307	0.122985	0.628465	0.171758	0.0779751	0.0175733	0.0210774	0.00481349	0.918604	0.561877	0.898624	0.0267738	0.0276052	0.215827	0.14083	0	0.0319183	0	0	0.0374251	0.0281136	0.0539156	0.0113122	0.149365	0.104521	0.27346	0.164822	0.0927644	0	0	0	0.0134174	0	0.0335121	0.0112956	0.123305	0.224959	0.43956	0	0.0586252	0.091948	0.009993	0.00926097	0.0236016	0	0.032352
centroid=Ikaite.#9sd.I54_HH9YSED01D4QID;seqs=236;size=537;	k__Bacteria; p__Cyanobacteria; c__Synechococcophycideae; o__Pseudanabaenales; f__Pseudanabaenaceae; g__; s__	0.134455	0.0308576	0.331855	0.00585412	0	0.0418771	0.00132521	0.410266	0.233841	0.164885	0	0	0	0	0	0	0	0	0	0	0	0	0	0	0	1.00075	0	0	0	0.0132521	0.141359	0	0.0119005	0	0.0571821	0	2.64317	1.418	0.248638	0.10989	0.118473	0.0439689	0.0394063	0.659538	0	0	0.0414823	0
centroid=Ikaite.#9sd.I54_HH9YSED01BR4MQ;seqs=231;size=646;	k__Bacteria; p__Actinobacteria; c__Actinobacteria; o__Actinomycetales; f__Microbacteriaceae; g__Yonghaparkia; s__	0.128777	0.0677383	0.244288	0.158449	0.0106293	0.0904304	0.0128871	0.284375	0.194181	0.137715	0.00798786	0	0	0	0.0414079	0	0.0108331	0.574534	0.0638366	0.0121981	0.01295	0	0.00937119	0	0	0.179238	0	0	0	0	0.0235599	0.1195	0.273712	0	0.526075	0.217828	1.60398	0.431566	0.165759	0.26862	0.136699	0.249157	0.197031	0.349755	0.175959	0.0944064	0.0691372	0.258816
centroid=Ikaite.#5is.I70_HH9YSED01E3YP6;seqs=191;size=1990;	k__Bacteria; p__Proteobacteria; c__Gammaproteobacteria; o__Chromatiales; f__Ectothiorhodospiraceae; g__Thioalkalivibrio; s__	0.131223	0.138767	0.116703	0.00585412	0	0.0415943	0.372469	0.0296803	0.225481	0.0412275	0	0	0	0	0	0.0539568	0	0.0465839	0.143632	0.121981	0.01295	0	0	0	0	1.06049	0.261301	0.345423	0.306098	0.331301	0.412298	1.434	0.154707	1.04656	0.0114364	0.0335121	0	0.0616523	0.260478	0	0.154926	0.102594	0.091948	0.029979	0	0.0236016	0	0.097056
centroid=Ikaite.#1ss.I27_HH9YSED01C85NC;seqs=6;size=16;	k__Bacteria; p__Proteobacteria; c__Alphaproteobacteria; o__Rhodobacterales; f__Rhodobacteraceae; g__Loktanella; s__	0.12479	0.1107	0.155781	0	0	0.132014	0.0516692	0.151612	0.160992	0.2469	0	0	0.00936067	0	0.0276052	0.0179856	0	0.310559	0.0319183	0.134179	0.259	0	0.00937119	0	0	0.0896191	0.0261301	0.0863558	0.0894749	0.159025	0.0235599	0.1195	0.107105	0.0268348	0.0800549	0	0.0338868	0.172626	0.0355198	0.02442	0.0364531	0	0	0.149895	0.444527	0.0236016	0.0414823	0.032352
centroid=Ikaite.#1is.I19_HH9YSED01D8NV5;seqs=11;size=55;	k__Bacteria; p__Firmicutes; c__Clostridia; o__Natranaerobiales; f__ML1228J-1; g__; s__	0.122188	0.190292	0.00234464	0	0	0.230679	0.0775254	0.00123305	0.00373413	0	0.543174	0.744487	0.542919	0.575636	0.345066	0.28777	0.639151	0	0.0319183	0	0	0.187126	0.281136	0.188705	0.0339367	0.029873	0.0261301	0.0143926	0.0329644	0	0	0.0108637	0	0	0	0.670241	0	0.0123305	0.0236798	0	0.546797	0.0293126	0.0262709	0	0	0	0	0
centroid=Ikaite.#1is.I20_HH9YSED01DFM5L;seqs=298;size=707;	k__Bacteria; p__Chloroflexi; c__Dehalococcoidetes; o__; f__; g__; s__	0.135864	0.212713	0.00252228	0	0	0.265268	0.0653076	0.0015528	0.00373413	0	0.359454	0.309032	0.224656	1.45917	2.05659	0.305755	0.660817	0.015528	0	0	0	0.237026	0.0749695	0.0539156	0.0565611	0.029873	0.130651	0.0575705	0.0423829	0	0	0	0	0	0	0	0	0	0	0	0	0	0	0	0	0	0	0
centroid=Ikaite.#2is.I32_HH9YSED01EF29R;seqs=4;size=14;	k__Bacteria; p__Proteobacteria; c__Epsilonproteobacteria; o__Campylobacterales; f__Helicobacteraceae; g__Sulfurimonas; s__	0.111242	0.17529	0	0	0	0.0182124	0.534747	0	0	0	0	0.0140469	0	0.0267738	0.372671	0	0	0	0	0	0	0.361776	3.27992	0.970481	0.735294	0	0	0	0	0	0	0	0	0	0	0	0	0	0	0	0	0	0	0	0	0	0	0
centroid=Ikaite.#10is.I86_HH9YSED01EKBCP;seqs=124;size=621;	k__Bacteria; p__Proteobacteria; c__Alphaproteobacteria; o__Rhodobacterales; f__Rhodobacteraceae; g__Octadecabacter; s__	0.139669	0.136681	0.151134	0.108229	0	0.168248	0.0504434	0.22388	0.0602027	0.0443265	0.0798786	0.0561877	0.0187213	0.0401606	0.0414079	0	0.0216661	0.0931677	0.0319183	0.0243962	0.03885	0.0249501	0.0187424	0.0539156	0	0.209111	0.104521	0.129534	0.0659289	0.0397562	0	0	0.0952041	0.0670871	0	0.0502681	0	0.123305	0.118399	0.29304	0.0637929	0.27847	0.170761	0.039972	0.0740878	0.0472032	0.553097	0.663216
centroid=Ikaite.#2B.10is.I5_G2HJYAV02HMUKH;seqs=211;size=684;	k__Bacteria; p__Actinobacteria; c__Nitriliruptoria; o__Nitriliruptorales; f__Nitriliruptoraceae; g__; s__	0.144091	0.196802	0.0483665	0	0	0.241192	0.0833512	0.0502601	0.0459996	0.0148843	0.00798786	0.0280938	0.00936067	0.0669344	0.0966184	0.233813	0.0866645	0.0310559	0.127673	0.0365943	0.01295	0	0	0.0134789	0.0226244	0.0149365	0.0261301	0.0143926	0.00470921	0.0397562	0.1178	0.108637	0.107105	0.603784	0.0686185	0.0502681	0	0.0369914	0.307838	0.40293	0.0273398	0.571596	0.643636	0.009993	0	0.118008	0.0138274	0.016176
centroid=Ikaite.#2is.I31_HH9YSED01D20PJ;seqs=232;size=625;	k__Bacteria; p__Tenericutes; c__Mollicutes; o__Acholeplasmatales; f__Acholeplasmataceae; g__; s__	0.123411	0.190276	0.00768116	0	0	0.00280175	0.621187	0.0015528	0.0153416	0.0306832	0	0.0280938	0	0	0.0138026	0	0	0.015528	0	0.109783	0.01295	1.03543	1.63996	1.59051	0.429864	0	0	0	0.00470921	1.45773	0	0	0	0.0536697	0	0	0	0	0	0.01221	0	0	0.0131354	0	0	0	0	0
centroid=Ikaite.#10is.I59_HH9YSED01CJ4LO;seqs=4;size=4;	k__Bacteria; p__Proteobacteria; c__Gammaproteobacteria; o__Methylococcales; f__Methylococcaceae; g__Methylomicrobium; s__	0.129403	0.167972	0.0658802	0	0	0.0960182	0.323866	0.0333202	0.10658	0.0085973	0	0	0	0	0	0.0179856	0	0	0	0.0243962	0	0	0	0	0	0.238984	0.130651	0.0287853	0.0800565	0.0662603	0.376958	1.33623	0.202309	1.59667	0	0.16756	0	0.172626	0.840635	0.35409	0.0637929	0.410377	0.262709	0.009993	0	0	0	0.113232
centroid=Ikaite.#1is.I11.3_HH9YSED02GVX9Q;seqs=136;size=826;	k__Bacteria; p__Firmicutes; c__Clostridia; o__Thermoanaerobacterales; f__; g__; s__	0.105522	0.157702	0.00862857	0	0	0.134356	0.21073	0.0130918	0.00304952	0.00609905	0.191709	0.196657	0.243377	0.0803213	0.0690131	0.0359712	0.119164	0	0.127673	0.0243962	0	0.511477	0.440446	0.256099	0.0339367	0	0.130651	0.230282	0.334354	0.145773	0	0.0108637	0	0.0134174	0	0	0	0.0123305	0	0	0.0182266	0	0	0	0	0	0	0
centroid=Ikaite.#1.06is.E6_G2HJYAV02HFCML;seqs=147;size=482;	k__Bacteria; p__Chloroflexi; c__Anaerolineae; o__envOPS12; f__; g__; s__	0.125245	0.179195	0.028861	0	0	0.219228	0.0731755	0.0339015	0.0225603	0.0152476	0.0319514	0.0561877	0.028082	0.120482	0.0552105	0.0179856	0.0649984	0	0.0797957	0.0609905	0	0.012475	0.0562272	0	0	0.119492	0.235171	0.143926	0.174241	0.0662603	0	0.0434546	0	0	0	0.0670241	0.0112956	0.0616523	0.426237	0.14652	0.0364531	0.381064	0.748719	0	0	0.0236016	0	0.016176
centroid=Ikaite.#1.06ss.E1_G2HJYAV02G1F9I;seqs=2;size=2;	k__Bacteria; p__Proteobacteria; c__Alphaproteobacteria; o__Rhodobacterales; f__Rhodobacteraceae; g__Rhodobaca; s__	0.120333	0.0678728	0.220536	0	0	0.0620673	0.0798065	0.0706951	0.407836	0.450312	0	0	0	0	0.0690131	0.0179856	0.0108331	0.0931677	0.0478774	0.658697	0.569801	0.012475	0	0	0	0.119492	0.0522603	0.0575705	0.0329644	0.106016	0.530098	0.456274	0.583125	0.0805045	0.228728	0	0.146843	0.0986436	0.165759	0.02442	0.0911328	0.0293126	0.0394063	0.359748	0.213002	0	0	0.016176
centroid=Ikaite.#1is.I11.1_HH9YSED02IN0T1;seqs=183;size=550;	k__Bacteria; p__Bacteroidetes; c__Bacteroidia; o__Bacteroidales; f__ML635J-40; g__; s__	0.10465	0.161821	0.00387897	0	0	0.213318	0.0252372	0.00698215	0	0	0.0159757	0.0280938	0	0	0.0552105	0	0	0	0.0319183	0	0	0.0499002	0.121826	0.0673945	0	0	0	0	0	0.0132521	0	0	0	0	0	0	0	0	0	0	0	0	0	0	0	0	0	0.016176
centroid=Ikaite.#1is.I11.1_HH9YSED02IRSFF;seqs=252;size=569;	k__Bacteria; p__Proteobacteria; c__Gammaproteobacteria; o__Pseudomonadales; f__Pseudomonadaceae; g__Pseudomonas; s__	0.0917989	0.143686	0	0	0	0.196754	0.00514542	0	0	0	0.0159757	0.0421408	0.0655247	0	0.0138026	0	0	0	0.0319183	0	0	0.0249501	0	0	0	0	0	0	0	0.0265041	0	0	0	0	0	0.016756	0	0	0.165759	0.02442	4.33792	0	0	0	0	0	0	0
centroid=Ikaite.#1ss.I24_HH9YSED01C55CG;seqs=1;size=1;	k__Bacteria; p__Actinobacteria; c__Acidimicrobiia; o__Acidimicrobiales; f__C111; g__; s__	0.105156	0.131291	0.0480121	0.125161	0.201809	0.116868	0.179907	0.0717369	0.018356	0.0180413	0.535187	0.477595	0.617804	0.0133869	0.0138026	0.0539568	0.108331	0.0776398	0.271305	0.0243962	0	0.0249501	0.103083	0.512198	0.0113122	0.0746826	0.418082	0.172712	0.282552	0.198781	0	0.0217273	0	0.0536697	0	0.0335121	0.0903648	0.0616523	0.0236798	0.1221	0.0182266	0.0293126	0.0656771	0.019986	0.0277829	0.377626	0	0.016176
centroid=Ikka.Seawater.1_HH9YSED01EE5Q7;seqs=172;size=510;	k__Bacteria; p__Bacteroidetes; c__Flavobacteriia; o__Flavobacteriales; f__Flavobacteriaceae; g__; s__	0.0267635	0.0416415	0.000973975	2.24445	0	0.0566954	0.00134789	0.00175316	0	0	0	0	0	0	0.0138026	0	0	0	0	0	0	0	0	0.0134789	0	0	0	0	0	0	0	0	0	0	0	0.502681	0	0	0	0	0	0	0	0	0	0	0	0.016176
centroid=Ikaite.#1.06is.E8_G2HJYAV02GWZRH;seqs=3;size=16;	k__Bacteria; p__Proteobacteria; c__Deltaproteobacteria; o__Desulfobacterales; f__Desulfobacteraceae; g__; s__	0.104333	0.152362	0.0140984	0	0	0.109786	0.253671	0.0172665	0.0101383	0.00609905	0.0159757	0.0421408	0.0374427	0.0937082	0.0828157	0.0359712	0.108331	0	0.143632	0.0243962	0	0.237026	0.290507	0.310015	0.0565611	0.0448096	0.287431	0.259067	0.3579	0.344553	0	0.380228	0.0119005	0.0134174	0	0	0	0	0.0355198	0.01221	0.0273398	0.0146563	0.0131354	0	0	0	0	0.016176
centroid=Ikaite.#1.06is.E6_G2HJYAV02HOL87;seqs=3;size=6;	k__Bacteria; p__Proteobacteria; c__Alphaproteobacteria; o__Rhodobacterales; f__Rhodobacteraceae; g__Rhodobaca; s__	0.113129	0.0483728	0.238135	0	0	0.0414119	0.0602416	0.0738382	0.443506	0.551992	0.00798786	0	0	0.0133869	0.0276052	0.0359712	0.0108331	0.201863	0	0.646499	0.841751	0.012475	0	0	0.0113122	0.0896191	0.0261301	0	0.0188368	0.145773	0.530098	0.347637	0.583125	0.0402522	0.137237	0	0.248503	0.110974	0.0355198	0.01221	0.0729062	0.0146563	0.0394063	0.469671	0.250046	0	0	0.016176
centroid=Ikaite.#1.06is.E7_G2HJYAV02HOTTV;seqs=127;size=646;	k__Bacteria; p__Proteobacteria; c__Alphaproteobacteria; o__Rhodobacterales; f__Rhodobacteraceae; g__Paracoccus; s__	0.117745	0.137905	0.0837788	0	0	0.155527	0.0882071	0.0752395	0.0944529	0.0382225	0	0	0.00936067	0.0133869	0.0138026	0	0	0	0.0638366	0.0121981	0.0259	0	0	0	0	0	0.0261301	0.0143926	0.0141276	0	0.212039	0.0760456	0.047602	0.751375	0.343092	0	0	0.0739827	0.0236798	0.02442	0.0637929	0.0293126	0.0394063	0.049965	0.0648268	0	0	0.32352
centroid=Ikaite.#1.06is.E28_HH9YSED02FWFSK;seqs=215;size=631;	k__Bacteria; p__[Thermi]; c__Deinococci; o__Deinococcales; f__Trueperaceae; g__B-42; s__	0.109893	0.126032	0.0846375	0	0	0.146878	0.0665901	0.0841616	0.0852325	0.0318111	0	0	0	0	0.138026	0.107914	0.0433323	0	0.0319183	0.0365943	0.0906501	0	0	0	0	0.119492	0.0522603	0	0.00470921	0	0.235599	0.20641	0.130906	0.402522	0.0686185	0.184316	0.304981	0.135635	0.106559	0.37851	0.164039	0.190532	0.210167	0	0	0.0472032	0	0
centroid=Ikka.Sediment.1_HH9YSED01AZOTD;seqs=15;size=36;	k__Bacteria; p__Proteobacteria; c__Epsilonproteobacteria; o__Campylobacterales; f__Helicobacteraceae; g__; s__	0.0295614	0.0457028	0.00161101	0.0117082	3.74254	0.00430043	0.140498	0.00289981	0	0	0	0	0	0.0401606	0	0	0	0	0	0	0	0.162176	0.0562272	0.148268	0.984163	0	0	0.0143926	0	0.0397562	0	0	0	0	0	0.016756	0	0	0	0	0.00911328	0	0.0131354	0	0	0	0	0.016176
centroid=Ikaite.#10ss.I67_HH9YSED01C7WZ6;seqs=242;size=670;	k__Bacteria; p__Proteobacteria; c__Gammaproteobacteria; o__Oceanospirillales; f__Oceanospirillaceae; g__Nitrincola; s__	0.12649	0.037563	0.29655	0.0115546	0	0.0244318	0.0653216	0.481825	0.0649577	0.12105	0.0159757	0.0140469	0	0	0.0138026	0	0	0.0465839	0	0.292754	0.0518001	0.0374251	0.0562272	0.0134789	0.0678733	0	0.130651	0.0719632	0.0941841	0.106016	0.0235599	0.0217273	0.0119005	0.0536697	0	0	0	0.0246609	0.0355198	0.01221	0	0.175876	0.170761	0.009993	0.129654	0.0236016	4.54923	0.032352
centroid=Ikaite.#1is.I16_HH9YSED01EXH2A;seqs=187;size=469;	k__Bacteria; p__Bacteroidetes; c__Bacteroidia; o__Bacteroidales; f__; g__; s__	0.112228	0.173564	0.00246512	0	0	0.222535	0.0450627	0.00144991	0.00373413	0	0.822749	0.856862	0.767575	0.60241	0.303658	0.0719424	0.28166	0	0.0638366	0	0	0.0249501	0.0937119	0.0269578	0	0.029873	0.0522603	0.0863558	0.0565105	0.0530082	0	0.0434546	0	0.0134174	0	0.016756	0	0	0.0473597	0.01221	0.182266	0.0879379	0.170761	0	0	0	0	0
centroid=Ikaite.#10is.I86_HH9YSED01BEVS6;seqs=128;size=475;	k__Bacteria; p__Firmicutes; c__Clostridia; o__Natranaerobiales; f__Anaerobrancaceae; g__Dethiobacter; s__	0.119597	0.113416	0.0852631	0	0	0.186741	0.0202543	0.0922339	0.0765497	0	0.00798786	0.0280938	0	0.133869	0.0552105	0.0899281	0.173329	0	0.94159	0	0	0	0	0	0	0.612397	0	0.0287853	0.0470921	0.0397562	0	0.0869093	0	0	0	0.150804	0.553485	0.345253	0.580156	0.525031	0.729062	0.102594	0.183896	0	0	0.0236016	0	0
centroid=Ikaite.#2is.I32_HH9YSED01C0SL1;seqs=27;size=196;	k__Bacteria; p__Firmicutes; c__Clostridia; o__Natranaerobiales; f__ML1228J-1; g__; s__	0.127038	0.195413	0.00696907	0	0	0.261656	0.0200787	0.00236261	0.0127272	0.00304952	0.167745	0.154516	0.177853	0.709505	0.358868	0.179856	0.205828	0	0.0319183	0.0121981	0	0.0374251	0.0843407	0.0269578	0.0339367	0.0896191	0	0	0.00470921	0	0	0	0	0.0134174	0	1.32373	0.0112956	0.0123305	0.0355198	0.0976801	0.628816	0.219845	0.131354	0	0	0	0	0.016176
centroid=Ikaite.#1ss.I26_HH9YSED01ECNEB;seqs=158;size=677;	k__Bacteria; p__Proteobacteria; c__Alphaproteobacteria; o__Rhodobacterales; f__Rhodobacteraceae; g__Octadecabacter; s__antarcticus	0.110337	0.0360895	0.249042	0.163826	0	0.0386423	0.0327373	0.262779	0.23187	0.403822	0	0	0.00936067	0.0401606	0.0138026	0.0179856	0.0216661	1.8323	0.0638366	0.0121981	0.0777001	0.012475	0.00937119	0.0269578	0	0.134429	0.0261301	0.0719632	0.0376737	0.0265041	0	0.0760456	0.0595026	0.0402522	0.0457457	0	0.0225912	0.110974	0.0236798	0.01221	0.0273398	0.0732815	0.157625	0.089937	1.43545	0.118008	0.193584	0.048528
centroid=Ikaite.#1is.I11.1_HH9YSED02GG86D;seqs=198;size=724;	k__Bacteria; p__Actinobacteria; c__Acidimicrobiia; o__Acidimicrobiales; f__; g__; s__	0.0951237	0.143751	0.00948459	0.0442948	0.217826	0.169349	0.0711339	0.0110976	0.00746826	0	0.814762	0.77258	0.861181	0.0535475	0.0138026	0.233813	0.151663	0	0.0319183	0	0	0.0623752	0.0843407	0.0808734	0.0452489	0.0597461	0.104521	0.0863558	0.0753473	0.172277	0	0	0	0	0	0.016756	0.0451824	0.0246609	0.201279	0.30525	0.0273398	0.131907	0.105083	0	0	0.0236016	0	0.097056
centroid=Ikaite.#5is.I75_HH9YSED01CAX98;seqs=205;size=503;	k__Bacteria; p__Cyanobacteria; c__Synechococcophycideae; o__Pseudanabaenales; f__Pseudanabaenaceae; g__; s__	0.104627	0.00227521	0.298085	0	0	0.00256936	0.00134174	0.00123305	0.66915	0.00249825	0	0	0	0	0	0	0	0	0	0	0	0	0	0	0	0	0	0	0	0	0.0824597	0	0	0.0134174	5.26075	0	0	0.0123305	0	0	0	0.0293126	0	0.009993	0	0	0	0.032352
centroid=Ikka.Sediment.1_HH9YSED01CI9FI;seqs=267;size=956;	k__Bacteria; p__Actinobacteria; c__Acidimicrobiia; o__Acidimicrobiales; f__koll13; g__; s__	0.0364104	0.05616	0.00222553	0.08279	2.60097	0.0342593	0.103106	0.0025123	0.00186706	0	0.183721	0.210704	0.112328	0	0	0.0179856	0.0216661	0	0	0	0	0.012475	0.0937119	0.161747	0	0.0149365	0.130651	0.129534	0.160113	0.278293	0	0.0108637	0	0.0536697	0	0.0837802	0.0112956	0	0.0118399	0.01221	0	0	0.0131354	0	0	0	0.0138274	0
centroid=Ikaite.#1.06is.E8_G2HJYAV02JC9BO;seqs=181;size=420;	k__Bacteria; p__Actinobacteria; c__Acidimicrobiia; o__Acidimicrobiales; f__JdFBGBact; g__; s__	0.126747	0.0625952	0.250513	0.147624	0.0779152	0.0538738	0.0788631	0.397015	0.0673849	0.0546027	0.0319514	0.112375	0.0748853	0.0401606	0.0276052	0.0539568	0.0974976	0.372671	0.0159591	0	0.01295	0.12475	0.046856	0.161747	0.0113122	0.0896191	0.0783904	0.100748	0.0518013	0.132521	0	0	0.0595026	0.0805045	0.171546	0.100536	0.0112956	0.0863132	0.0118399	0.0610501	0.0273398	0.0146563	0	0.149895	0.0555658	1.39249	0.221239	0.194112
centroid=Ikaite.#5is.I68_HH9YSED01EEIBB;seqs=15;size=187;	k__Bacteria; p__Proteobacteria; c__Alphaproteobacteria; o__Rhodobacterales; f__Rhodobacteraceae; g__Rhodobaca; s__	0.105669	0.0687381	0.179247	0.00537721	0	0.07475	0.0474356	0.108393	0.267814	0.324648	0	0.0140469	0.00936067	0	0.0276052	0.0359712	0	0.0621118	0	0.378141	0.543901	0	0	0	0	0.029873	0	0.0287853	0.0141276	0.0927644	0.329839	0.271592	0.392717	0.0670871	0.0914913	0	0.214617	0.123305	0.0236798	0.03663	0.0364531	0.0146563	0.0262709	0.209853	0.166698	0.0236016	0	0.048528
centroid=Ikaite.#10is.I59_HH9YSED01EGP4S;seqs=248;size=520;	k__Bacteria; p__GN02; c__BD1-5; o__; f__; g__; s__	0.121793	0.0777136	0.20937	0.00617742	0	0.0806934	0.0627907	0.32698	0.0623583	0.100096	0	0.0280938	0	0.0133869	0	0	0	0.015528	0	0.341547	0.03885	0.0873253	0.046856	0.0269578	0.0339367	0.0746826	0.0261301	0.0431779	0.0800565	0.172277	0	0.0977729	0.023801	0.0134174	0	0.016756	0.0677736	0.0616523	0.224959	0.10989	0.0729062	0.469002	0.433469	0.019986	0	0	0.331858	0.113232
centroid=Ikaite.#4is.I39.3_HH9YSED02J0TIF;seqs=22;size=107;	k__Bacteria; p__Tenericutes; c__Mollicutes; o__Acholeplasmatales; f__Acholeplasmataceae; g__Acholeplasma; s__	0.0927138	0.14126	0.00620411	0.00585412	0	0.00530583	0.458211	0.00369914	0.00933532	0	0	0	0.0187213	0	0	0	0	0	0.0478774	0	0	0.0374251	0.00937119	0	0.147059	0.0746826	0.888424	1.05066	0.95126	1.25895	0	0.0108637	0	0.228096	0	0	0	0.0369914	0.0236798	0.01221	0.00911328	0	0	0	0	0	0	0
centroid=Ikka.Sediment.1_HH9YSED01CWIZY;seqs=40;size=186;	k__Bacteria; p__Actinobacteria; c__Acidimicrobiia; o__Acidimicrobiales; f__C111; g__; s__	0.0476168	0.0703022	0.00601248	0.120738	1.88549	0.0494995	0.117986	0.008109	0.00339183	0.00304952	0.255611	0.224751	0.327623	0	0	0.0179856	0.0649984	0	0.0478774	0.0121981	0	0.0249501	0.046856	0.107831	0.0226244	0.0149365	0.209041	0.331031	0.211914	0.198781	0	0	0	0.0268348	0	0.016756	0.0338868	0	0.0236798	0.03663	0	0.0293126	0.0525417	0	0	0.0472032	0	0
centroid=Ikaite.#1.06ss.E1_G2HJYAV02I7T2Y;seqs=57;size=94;	k__Bacteria; p__Bacteroidetes; c__Bacteroidia; o__Bacteroidales; f__Marinilabiaceae; g__; s__	0.103157	0.121038	0.0193605	0	0	0.129814	0.190011	0.0299697	0.00609905	0.0121981	0	0.0140469	0	0.200803	0	0.0179856	0.151663	0	1.02139	0.0487924	0	0.311876	0.421704	0.62003	0.237557	0	0.0522603	0.129534	0.127149	0	0	0	0	0	0	0	0	0	0	0.01221	0	0	0.0131354	0	0	0.0708048	0	0.032352
centroid=Ikaite.#1.06is.E24_G2HJYAV02ICNF3;seqs=7;size=18;	k__Bacteria; p__Firmicutes; c__Clostridia; o__Natranaerobiales; f__YAB3B13; g__; s__	0.0921674	0.142815	0	0	0	0.15325	0.111472	0	0	0	0.471284	0.393314	0.542919	0.147256	0.179434	0.179856	0.552486	0	0.0797957	0	0	0.399202	0.384219	0.175226	0.0791855	0	0	0	0.023546	0.0265041	0	0	0	0.0268348	0	0.016756	0	0	0	0	0	0.0146563	0	0	0	0	0	0
centroid=Ikka.Sediment.1_HH9YSED01B6EGU;seqs=128;size=534;	k__Bacteria; p__Firmicutes; c__Clostridia; o__Clostridiales; f__Clostridiaceae; g__Clostridium; s__bowmanii	0.108727	0.0563981	0.208045	0	0.0389576	0.0724186	0.0170968	0.372125	0.00294499	0	0.0399393	0.0702346	0.028082	0	0.0690131	0.0539568	1.3433	0	0.0478774	0	0	0	0	0	0.0113122	0	0.0522603	0.0143926	0.0423829	0.0397562	0.0235599	0.0108637	0	0	0	0	0	0	0	0.04884	0	0	0	0	0	0.0708048	3.65044	0
centroid=Ikaite.#4is.I39.1_HH9YSED02HUBAH;seqs=1;size=1;	k__Bacteria; p__Proteobacteria; c__Gammaproteobacteria; o__Thiotrichales; f__Piscirickettsiaceae; g__Thioalkalimicrobium; s__	0.0890669	0.132369	0.0146273	0	0	0.00669948	0.42074	0.00727367	0.0238194	0.0409597	0	0	0.00936067	0.0133869	0	0.0179856	0	0	0	0.0731886	0.0906501	0.0249501	0	0	0.0113122	0.0149365	1.51555	1.20898	1.15376	0.238537	0.01178	0.0543183	0	0	0	0	0	0.0123305	0	0.01221	0.0182266	0.0146563	0.0262709	0	0	0	0	0
centroid=Ikaite.#1.06is.E28_HH9YSED02H21RL;seqs=131;size=471;	k__Bacteria; p__Bacteroidetes; c__Bacteroidia; o__Bacteroidales; f__ML635J-40; g__; s__	0.0828938	0.129137	0.0027207	0	0	0.177043	0.0012475	0.00489725	0	0	0	0	0	0	0	0	0	0	0	0	0	0.012475	0	0	0	0	0	0	0	0	0	0	0	0	0	0	0	0	0	0.01221	0	0	0	0	0	0	0	0.032352
centroid=Ikaite.#10is.I86_HH9YSED01CU9C3;seqs=104;size=503;	k__Bacteria; p__Proteobacteria; c__Alphaproteobacteria; o__Rhizobiales; f__Hyphomicrobiaceae; g__; s__	0.0891054	0.129729	0.0186918	0.0335404	0.302762	0.15658	0.0539099	0.0241942	0.0118138	0.00647501	0.830737	0.716393	0.711411	0.0803213	0.0966184	0.161871	0.14083	0.015528	0.0159591	0	0.0259	0.0249501	0.0562272	0.0943523	0	0.0448096	0.0522603	0.0863558	0.0659289	0.159025	0	0	0.023801	0	0	0.016756	0.056478	0	0.0828795	0.15873	0.00911328	0.0439689	0.0525417	0	0	0.14161	0.0138274	0.113232
centroid=Ikaite.#10ss.I66_HH9YSED01E0G9C;seqs=1;size=1;	k__Bacteria; p__Cyanobacteria; c__Synechococcophycideae; o__Synechococcales; f__Synechococcaceae; g__Paulinella; s__	0.105072	0.0350402	0.229549	0	0	0.0550236	0.00113122	0.205105	0.260104	0.457518	0	0	0	0.0267738	0.26225	0.125899	0.129997	0.15528	0.175551	0.134179	0.1036	0	0	0	0.0113122	0.238984	0	0	0	0	0.01178	0	0	0	0	0	0.316277	0.2836	0.0473597	0.02442	0.309851	0.0732815	0.0131354	1.50894	0.0833488	0.401227	0.400996	0
centroid=Ikaite.#1.06is.E8_G2HJYAV02JOXX5;seqs=8;size=27;	k__Bacteria; p__Firmicutes; c__Clostridia; o__Clostridiales; f__Clostridiaceae; g__Tindallia_Anoxynatronum; s__	0.0997501	0.132875	0.028604	0	0	0.0964595	0.23571	0.033282	0.0227566	0.0209834	0.0479272	0.0702346	0.0655247	0.0267738	0.0276052	0.305755	0.0433323	0	0.287265	0.0609905	0.01295	0.286926	0.271765	0.377409	0.113122	0.0149365	0.0783904	0.0863558	0.0941841	0.834879	0.01178	0.173819	0.0714031	0.0402522	0	0	0.0112956	0.0123305	0.0118399	0.0976801	0.0364531	0.0439689	0	0.009993	0	0.0236016	0	0.016176
centroid=Ikaite.#5is.I71_HH9YSED01BETZ9;seqs=2;size=6;	k__Bacteria; p__Bacteroidetes; c__Flavobacteriia; o__Flavobacteriales; f__Flavobacteriaceae	0.107549	0.0823674	0.152597	0	0	0.086468	0.0770563	0.0378994	0.295969	0.0441726	0	0	0	0	0	0	0	0.0310559	0.127673	0	0	0	0	0	0	0.0896191	0	0.0431779	0.0282552	0.145773	0.376958	0.271592	1.40426	0.281766	0.32022	0.0502681	0.203321	0.0616523	0.0947194	0.42735	0.00911328	0.190532	0.157625	0.009993	0.166698	0	0.0829646	0.792624
centroid=Ikaite.#5is.I75_HH9YSED01DCK7C;seqs=1;size=2;	k__Bacteria; p__Cyanobacteria; c__Oscillatoriophycideae; o__Chroococcales; f__Gomphosphaeriaceae; g__; s__	0.100189	0.0114187	0.268502	0	0	0.0145826	0.00268348	0.036484	0.558524	0.0123082	0	0	0	0	0	0.0359712	0	0	0	0	0	0	0	0	0	0.0448096	0	0	0	0	1.33113	0	0.023801	0.0268348	3.01921	0.016756	0.0338868	0.0986436	0.130239	0.03663	0	0.11725	0.0131354	0.039972	0.00926097	0.188813	0	0
centroid=Ikaite.#10is.I86_HH9YSED01EPZMD;seqs=164;size=464;	k__Bacteria; p__[Thermi]; c__Deinococci; o__Deinococcales; f__Trueperaceae; g__B-42; s__	0.104335	0.135371	0.0461383	0	0	0.176233	0.0365308	0.0505427	0.0406329	0.0032375	0.0718907	0.0561877	0.149771	0.0267738	0.0690131	0.0539568	0.0541653	0	0.127673	0	0.01295	0.0249501	0.00937119	0.0134789	0.0226244	0.194175	0	0.0143926	0.0188368	0.0265041	0.0588998	0.141228	0.047602	0.0939219	0.0114364	0.134048	0.18073	0.184957	0.284158	0.32967	0.0182266	0.307783	0.446604	0	0	0.0236016	0	0.32352
centroid=Ikaite.#10.7is.I9_HH9YSED01ESI6O;seqs=238;size=623;	k__Bacteria; p__[Thermi]; c__Deinococci; o__Deinococcales; f__Trueperaceae; g__B-42; s__	0.0995821	0.125737	0.0500711	0	0	0.137216	0.0983816	0.0394487	0.0633491	0.00249825	0.191709	0.154516	0.196574	0.0401606	0.138026	0.0539568	0.0866645	0	0.127673	0	0	0.112275	0.0281136	0.0134789	0.135747	0.34354	0	0.0143926	0.0470921	0.0397562	0.141359	0.217273	0.0119005	0.375688	0	0.150804	0.135547	0.25894	0.485437	0.2442	0.136699	0.322439	0.380927	0.009993	0	0	0	0
centroid=Ikaite.#4is.I39.3_HH9YSED02H8LYF;seqs=243;size=850;	k__Bacteria; p__Proteobacteria; c__Deltaproteobacteria; o__Myxococcales; f__; g__; s__	0.0417023	0.062919	0.0042351	0.174411	2.00251	0.0127643	0.178594	0.00463587	0.00373413	0	0.0319514	0.0140469	0.0374427	0.0267738	0	0.0179856	0.0216661	0	0.0159591	0	0	0.0998004	0.0562272	0.525677	0.0226244	0.029873	0.104521	0.187104	0.23546	0.51683	0	0.0108637	0	0.0268348	0	0.0502681	0.0112956	0	0	0	0	0	0	0	0	0	0	0
centroid=Ikaite.#10ss.I65_HH9YSED01EUUW9;seqs=197;size=431;	k__Bacteria; p__Bacteroidetes; c__Flavobacteriia; o__Flavobacteriales; f__Flavobacteriaceae; g__Flavobacterium; s__	0.0935755	0.040891	0.195362	0	0	0.054426	0.00431779	0.083021	0.335789	0.668633	0	0	0	0	0	0	0	0.776398	0	0.0243962	0.29785	0	0	0	0	0	0	0.0431779	0	0	0.01178	0	0	0	0	0	0	0.0123305	0	0	0.0729062	0.439689	0.6305	0	2.35229	0	0.0414823	0
centroid=Ikaite.#2is.I34_HH9YSED01EF21U;seqs=252;size=448;	k__Bacteria; p__Tenericutes; c__Mollicutes; o__Acholeplasmatales; f__Acholeplasmataceae; g__Acholeplasma; s__	0.094031	0.14817	0	0	0	0.00746488	0.471046	0	0	0	0.0399393	0.0421408	0.0374427	0	0.0414079	0	0	0	0	0	0	1.44711	0.712211	1.73878	0.441176	0	0.0522603	0.0719632	0.207205	0.0397562	0	0	0	0	0	0	0	0	0	0	0.0182266	0	0	0	0	0	0	0
centroid=Ikaite.#2is.I34_HH9YSED01B8P0W;seqs=166;size=382;	k__Bacteria; p__Firmicutes; c__Clostridia; o__Clostridiales; f__[Acidaminobacteraceae]; g__Fusibacter; s__	0.0980925	0.152379	0.00401704	0	0	0.0400424	0.406748	0.00604062	0.00148756	0	0.0798786	0.18261	0.0936067	0.0133869	0	0.161871	0.0433323	0	0	0	0	1.62176	0.655984	1.41529	0.316742	0	0	0	0.00470921	0.0530082	0	0	0.0119005	0	0	0	0	0	0	0	0.00911328	0	0	0	0	0	0	0
centroid=Ikaite.#1ss.I24_HH9YSED01AVQ46;seqs=26;size=164;	k__Bacteria; p__Proteobacteria; c__Alphaproteobacteria; o__Rhodobacterales; f__Rhodobacteraceae; g__Loktanella; s__	0.111851	0.0545228	0.196569	0.149378	0	0.0875201	0.0177545	0.322701	0.0389031	0.0516674	0.0399393	0	0.0187213	0	0.0138026	0.0539568	0.24916	0.0776398	0.478774	0	0	0.0499002	0.0281136	0.0404367	0	0.104556	0.0261301	0	0.0329644	0	0	0	0	0	0	0.0837802	0.0112956	0.123305	0.0473597	0.03663	0.0546797	0	0.0131354	0.039972	0.166698	1.20368	0.193584	0.177936
centroid=Ikka.Sediment.2_HH9YSED01DBY8W;seqs=211;size=716;	k__Bacteria; p__Proteobacteria; c__Gammaproteobacteria; o__Chromatiales; f__; g__; s__	0.0213145	0.030898	0.00492878	0.343768	2.46096	0.0203105	0.0532182	0.00794571	0.00115762	0.00231524	0.0319514	0.0702346	0.0374427	0.0535475	0	0.0179856	0.0108331	0	0	0	0	0.012475	0.0187424	0	0	0	0.130651	0.0431779	0.0753473	0.251789	0	0	0	0	0	0.16756	0	0.0123305	0	0	0	0.0146563	0.0262709	0	0.00926097	0	0	0
centroid=Ikaite.#1.06is.E24_G2HJYAV02HJ7IV;seqs=260;size=570;	k__Bacteria; p__Firmicutes; c__Clostridia; o__Clostridiales; f__Clostridiaceae; g__Clostridium; s__	0.078106	0.122051	0.00187878	0	0	0.166632	0.00285203	0.00338181	0	0	0	0	0.00936067	0	0	0	0	0	0	0	0	0	0	0	0	0	0	0.0143926	0.0141276	0	0	0	0	0	0	0	0	0	0	0	0	0	0	0	0	0	0	0.016176
centroid=Ikaite.#2is.I31_HH9YSED01A0PJ7;seqs=2;size=2;	k__Bacteria; p__Bacteroidetes; c__Bacteroidia; o__Bacteroidales; f__ML635J-40; g__; s__	0.0921503	0.144767	0.000805503	0	0	0.170002	0.0697266	0.00144991	0	0	0.247624	0.224751	0.346345	0.334672	0.303658	0.28777	0.411656	0	0	0	0	0.174651	0.215537	0.148268	0.0339367	0	0.0522603	0.0287853	0.0329644	0	0	0.0108637	0	0	0	0	0	0	0	0	0.00911328	0	0	0	0	0	0	0
centroid=Ikaite.#1.06ss.E14_G2HJYAV02IG5P3;seqs=8;size=20;	k__Bacteria; p__Proteobacteria; c__Gammaproteobacteria; o__Xanthomonadales; f__Xanthomonadaceae	0.101342	0.0306657	0.232113	0	0	0.0443858	0.00265041	0.321137	0.120834	0.195257	0.00798786	0	0	0	0.0138026	0	0.0108331	0.015528	0.0797957	0.207368	0.0647501	0	0	0	0	0.104556	0	0	0	0.0265041	0.0353399	0	0	0	0.0457457	0.016756	0.0790692	0.505549	0.343358	0.02442	0.100246	0.0586252	0.0525417	0.49965	0.00926097	0	0.0138274	0.016176
centroid=Ikaite.#1.06ss.E14_G2HJYAV02F4AXR;seqs=2;size=2;	k__Bacteria; p__Proteobacteria; c__Alphaproteobacteria; o__Rhodobacterales; f__Rhodobacteraceae; g__Rhodobaca; s__	0.0978891	0.0689841	0.154547	0	0	0.083837	0.0296304	0.192737	0.106809	0.0812923	0.00798786	0	0	0	0.0276052	0.0539568	0	0.0931677	0.0319183	0.121981	0.0647501	0	0	0	0	0.0597461	0.0261301	0.0143926	0.0141276	0.0927644	0.223819	0.108637	0.142806	0.0402522	0.102928	0	0.0790692	0	0.0236798	0	0.0182266	0	0.0394063	0.119916	0.0185219	0.0472032	0	0.032352
centroid=Ikaite.#1.06is.E24_G2HJYAV02JKR7A;seqs=1;size=1;	k__Bacteria; p__Firmicutes; c__Clostridia; o__Clostridiales; f__Clostridiaceae; g__Tindallia_Anoxynatronum; s__	0.0903603	0.133655	0.0106874	0	0	0.0750433	0.270532	0.00809262	0.0139308	0.00554778	0.0159757	0.0842815	0	0.0267738	0.0552105	0.269784	0.0433323	0	0.0957549	0.0121981	0	0.424152	0.309249	0.512198	0.192308	0.029873	0.339692	0.143926	0.188368	0.51683	0.01178	0.065182	0.047602	0.0134174	0	0	0	0	0.106559	0.1221	0	0.0293126	0	0.009993	0	0.0236016	0.0138274	0
centroid=Ikaite.#2is.I31_HH9YSED01CUO8F;seqs=6;size=22;	k__Bacteria; p__Firmicutes; c__Clostridia; o__Clostridiales	0.0894821	0.129961	0.00960304	0	0	0.0234264	0.391798	0	0.0216068	0.0238449	0.0639029	0.0561877	0.056164	0.0401606	0.0276052	0.0179856	0.0324992	0	0.19151	0.0853867	0	0.474052	0.852779	2.15662	0.0791855	0.029873	0	0.0431779	0.0565105	0.198781	0	0.0434546	0.047602	0.0134174	0	0	0	0	0.0118399	0.01221	0	0	0	0.009993	0	0	0	0
centroid=Ikaite.#2is.I32_HH9YSED01AT784;seqs=33;size=447;	k__Bacteria; p__Proteobacteria; c__Epsilonproteobacteria; o__Campylobacterales; f__Helicobacteraceae; g__Sulfurimonas; s__	0.0810315	0.125876	0.00331923	0	0	0.0297938	0.343884	0	0.00746826	0	0.0159757	0.0280938	0.028082	0.0133869	0.455487	0.0359712	0.0324992	0	0	0	0	0.386727	1.92109	0.62003	0.497738	0.0597461	0	0	0	0.0132521	0	0	0	0	0	0	0	0	0	0.01221	0	0.0146563	0	0	0	0	0	0
centroid=Ikaite.#1.06is.E24_G2HJYAV02HE8JQ;seqs=29;size=39;	k__Bacteria; p__Bacteroidetes; c__Bacteroidia; o__Bacteroidales; f__ML635J-40; g__; s__	0.0758879	0.119581	0	0	0	0.162019	0.0057707	0	0	0	0	0	0	0	0	0	0	0	0	0	0	0.012475	0	0	0	0	0.0261301	0.0143926	0.00470921	0	0	0	0	0	0	0	0	0	0	0	0	0	0	0	0	0	0	0
centroid=Ikaite.#9sd.I56_HH9YSED01EPR5W;seqs=115;size=625;	k__Bacteria; p__Proteobacteria; c__Alphaproteobacteria; o__Rhodobacterales; f__Rhodobacteraceae	0.0887296	0.0625313	0.140803	0.125654	0.092055	0.0572854	0.0704643	0.194044	0.0742516	0.0140745	0.143781	0.0421408	0.196574	0.0401606	0.0276052	0.0359712	0.151663	0.108696	0.0159591	0	0	0.0873253	0.103083	0.256099	0.0113122	0.537715	0.104521	0.0287853	0.0470921	0.0530082	0	0	0	0.0134174	0	0.117292	0.0451824	0.616523	0.0118399	0.02442	0	0.0293126	0.0525417	0.009993	0.0463049	0.0944064	0.400996	0.032352
centroid=Ikaite.#9sd.I56_HH9YSED01DDCYP;seqs=212;size=489;	k__Bacteria; p__Cyanobacteria; c__Chloroplast; o__Stramenopiles; f__; g__; s__	0.128964	0.0333848	0.286533	0	0.0106293	0.0633713	0.00276447	0.503378	0.0154762	0.00481349	0	0	0.00936067	0.0669344	0.0276052	0.28777	0.0216661	0.248447	0.446856	0	0	0	0	0	0	0.104556	0	0.0143926	0	0.0132521	0	0	0	0	0	0	0.0451824	0.554871	0	0	0.118473	0	0.0131354	0.009993	0.00926097	3.35143	0.235066	0.016176
centroid=Ikaite.#1.06is.E10_G2HJYAV02JMQYS;seqs=119;size=442;	k__Bacteria; p__Firmicutes; c__Clostridia; o__Clostridiales; f__Clostridiaceae; g__Tindallia_Anoxynatronum; s__	0.0958828	0.145838	0.0016456	0.00617742	0	0.193702	0.0307445	0.00146843	0.00186706	0	0.279575	0.210704	0.177853	0.0803213	0.138026	0.467626	0.660817	0	0.143632	0	0	0.0873253	0.0843407	0.0269578	0.0565611	0.0149365	0.0522603	0	0	0	0	0	0	0	0	0.016756	0	0	0.0591996	0.01221	0.0182266	0.0439689	0.0394063	0	0	0	0	0.016176
centroid=Ikaite.#2B.10is.I5_G2HJYAV02FP1Q2;seqs=7;size=47;	k__Bacteria; p__Firmicutes; c__Clostridia; o__Clostridiales; f__Clostridiaceae; g__Tindallia_Anoxynatronum; s__	0.0870434	0.128526	0.00962201	0	0	0.0661025	0.27666	0.00627556	0.0138051	0.00304952	0.055915	0.0702346	0.0655247	0.0133869	0.124224	0.161871	0.0758314	0.015528	0.111714	0.0121981	0	0.474052	0.309249	0.229141	0.565611	0.0746826	0.261301	0.201497	0.249588	0.397562	0.0235599	0.065182	0	0.0134174	0	0	0.0112956	0.0123305	0.0591996	0.13431	0.00911328	0.102594	0.105083	0	0	0.0236016	0	0.016176
centroid=Ikka.Seawater.2_HH9YSED01BCEGA;seqs=167;size=428;	k__Bacteria; p__Proteobacteria; c__Alphaproteobacteria; o__Rhodobacterales; f__Rhodobacteraceae; g__Octadecabacter; s__	0.0358108	0.0564291	0	1.31292	0	0.07759	0	0	0	0	0	0	0.00936067	0	0	0	0	0	0	0	0	0	0	0	0	0	0	0	0	0	0	0	0	0	0	0.686997	0	0	0	0.01221	0	0.0293126	0	0	0	0	0	0.064704
centroid=Ikaite.#1.06is.E10_G2HJYAV02IH2XE;seqs=102;size=431;	k__Bacteria; p__Firmicutes; c__Clostridia; o__Clostridiales; f__Clostridiaceae	0.0871528	0.0750585	0.105301	0	0	0.0972931	0.0301489	0.0438725	0.182088	0.224735	0	0	0	0.0401606	0.124224	0.413669	0.0649984	0.015528	0.159591	0.0609905	0	0	0.00937119	0	0	0.119492	0.0783904	0.0431779	0.0659289	0.0132521	0.200259	0.0108637	0.23801	0.0805045	0	0.016756	0	0.0863132	0.0355198	0.26862	0.109359	0.0146563	0.0394063	0.819426	0.0185219	0	0.0138274	0.016176
centroid=Ikka.Sediment.1_HH9YSED01EHOH7;seqs=137;size=422;	k__Bacteria; p__Proteobacteria; c__Alphaproteobacteria; o__Rhizobiales; f__Phyllobacteriaceae; g__; s__	0.0797534	0.104009	0.0352825	0.0466793	0.316951	0.123038	0.0559169	0.0566474	0.00857632	0	0.303539	0.36522	0.355705	0.0669344	0.0966184	0.179856	0.129997	0.0465839	0.0797957	0	0	0	0.0562272	0.0808734	0	0.0448096	0.0522603	0.0143926	0.131858	0.159025	0	0.0108637	0.023801	0.0536697	0	0.117292	0.135547	0.0369914	0.118399	0.0854701	0.0455664	0.0732815	0.0788126	0	0	0.212414	0.0829646	0.598512
centroid=Ikaite.#1ss.I21_HH9YSED01C661B;seqs=2;size=2;	k__Bacteria; p__Actinobacteria; c__Thermoleophilia; o__Solirubrobacterales; f__; g__; s__	0.104231	0.113374	0.0870529	0.00537721	0	0.150724	0.0235701	0.144503	0.0152401	0	0.127806	0.154516	0.084246	0.0803213	0.0828157	0.143885	0.108331	0.52795	0.111714	0	0	0	0	0	0	0.0149365	0.0261301	0	0	0	0.01178	0.0217273	0.0952041	0.187844	0	0.100536	0.0790692	0.0739827	0.414397	0.42735	0.0546797	0.27847	0.328386	0	0	0.708048	0.0414823	0.24264
centroid=Ikaite.#1ss.I24_HH9YSED01AY1T8;seqs=1;size=1;	k__Bacteria; p__Cyanobacteria; c__Synechococcophycideae; o__Synechococcales; f__Synechococcaceae; g__Paulinella; s__	0.0941314	0.0304516	0.201035	0	0	0.0531753	0	0.212509	0.186692	0.321895	0.00798786	0.0140469	0	0.0401606	0.151829	0.197842	0.151663	0.186335	0.271305	0.0731886	0.0518001	0	0	0	0	0.194175	0	0	0	0	0.01178	0	0	0	0	0	0.237208	0.147965	0.0355198	0.03663	0.200492	0.0732815	0.0262709	1.07924	0.0833488	0.424829	0.553097	0
centroid=Ikaite.#10ss.I64_HH9YSED01CI4K7;seqs=2;size=2;	k__Bacteria; p__Proteobacteria; c__Betaproteobacteria; o__Rhodocyclales; f__Rhodocyclaceae; g__Azoarcus; s__	0.0924971	0.100519	0.0820427	0	0	0.0933768	0.109204	0.0675263	0.100188	0.0899199	0.0239636	0.0140469	0.00936067	0.120482	0.0138026	0	0.0649984	0.0931677	0.0159591	0.0365943	0.1554	0	0.00937119	0	0	0.0746826	0.0783904	0.115141	0.0753473	0.225285	0.0824597	0.293319	0.261811	0.295183	0.0228728	0.0670241	0.0338868	0.123305	0.663036	0.23199	0.00911328	0.439689	0.31525	0.139902	0.0277829	0.0708048	0.0138274	0
centroid=Ikaite.#10is.I61_HH9YSED01D7ZU9;seqs=204;size=408;	k__Bacteria; p__Proteobacteria; c__Gammaproteobacteria; o__[Marinicellales]; f__[Marinicellaceae]; g__; s__	0.0906006	0.0443026	0.180514	0	0	0.0182346	0.102436	0.192382	0.165678	0.00749475	0	0	0	0	0	0	0	0	0	0	0	0	0	0	0	0.134429	0.0522603	0.0431779	0.023546	0	0.812817	0.0869093	0.130906	0.818462	0.217292	0.0335121	0.881057	0.579531	0.0473597	0.04884	0.0455664	0.0439689	0.0262709	0.029979	0	0.306821	0	0.08088
centroid=Ikaite.#4is.I39.3_HH9YSED02G1UG0;seqs=1;size=1;	k__Bacteria; p__Cyanobacteria; c__Chloroplast; o__Stramenopiles; f__; g__; s__	0.0965336	0.00400534	0.270645	0.0115546	0	0.00184649	0.0103819	0.317584	0.211971	0.0288882	0	0	0	0	0	0	0	1.0559	0.0159591	0	0.01295	0	0	0	0	0.104556	0	0.0143926	0.00941841	0.0397562	0	0	1.47566	0.0402522	0	0	0	0.0493218	0	0	0	0	0	0.009993	0.0926097	0	0	0
centroid=Ikaite.#2B.10is.I5_G2HJYAV02JZ38P;seqs=171;size=433;	k__Bacteria; p__Proteobacteria; c__Gammaproteobacteria; o__Pseudomonadales; f__Pseudomonadaceae; g__Pseudomonas; s__	0.0655334	0.102812	0.000829807	0.0107544	0	0.139433	0.00464117	0	0.00186706	0	0.055915	0.0140469	0.0187213	0	0.0138026	0	0	0	0	0	0	0.012475	0	0	0.0339367	0.0149365	0	0	0	0	0	0	0	0	0	0	0	0	0.0355198	0.04884	3.04383	0	0	0	0	0	0	0.016176
centroid=Ikaite.#9sd.I56_HH9YSED01AS34U;seqs=53;size=606;	k__Bacteria; p__Proteobacteria; c__Betaproteobacteria; o__Rhodocyclales; f__Rhodocyclaceae; g__Azoarcus; s__	0.0897808	0.107944	0.0579233	0	0	0.105032	0.110521	0.0399953	0.0803332	0.0775085	0.0159757	0	0	0.0401606	0.193237	0.0719424	0.0433323	0.0931677	0.0638366	0.0975848	0.0647501	0	0	0	0	0.0597461	0.0783904	0.0575705	0.0612197	0.251789	0.0353399	0.347637	0.22611	0.308601	0.0114364	0	0.0112956	0.0739827	0.544637	0.30525	0.0546797	0.600909	0.197031	0.119916	0.0277829	0.0472032	0.0138274	0.016176
centroid=Ikka.Sediment.1_HH9YSED01CQ0I3;seqs=178;size=399;	k__Bacteria; p__Proteobacteria; c__Deltaproteobacteria; o__Desulfobacterales; f__Desulfobulbaceae; g__; s__	0.0102337	0.0146954	0.0026224	0.18755	2.69466	0.005347	0.0356621	0.00472032	0	0	0	0	0	0	0	0	0	0	0	0	0	0.012475	0.00937119	0.0134789	0	0	0.0261301	0.0719632	0.0376737	0.185529	0	0	0	0	0	0.100536	0	0	0	0	0	0.0146563	0.0131354	0	0	0.0472032	0	0
centroid=Ikaite.#1is.I20_HH9YSED01EH4EV;seqs=187;size=332;	k__Bacteria; p__Firmicutes; c__Clostridia; o__Natranaerobiales; f__Contubernalisaceae; g__Candidatus Contubernalis; s__	0.0698698	0.110098	0	0	0	0.151385	0	0	0	0	0.878664	0.842815	0.964149	0.0937082	0.0276052	0.125899	0.0974976	0	0	0	0	0	0	0	0	0	0	0	0	0	0	0	0	0	0	0	0	0	0.0118399	0	0	0	0	0	0	0	0	0
centroid=Ikaite.#1is.I11.1_HH9YSED02HP5XV;seqs=6;size=39;	k__Bacteria; p__Firmicutes; c__Clostridia; o__Natranaerobiales; f__Anaerobrancaceae; g__; s__	0.0858415	0.094179	0.0726652	0	0	0.0536741	0.186761	0.125885	0.00614088	0.00481349	0.103842	0.0421408	0.0748853	0.0401606	0.0414079	0.161871	0.129997	0	0.0478774	0	0	0.274451	0.346734	0.727861	0	0.029873	0.0522603	0.0575705	0.0376737	0.371058	0	0	0	0	0	0	0.0112956	0	0.142079	0.04884	0.00911328	0.0439689	0.0262709	0.009993	0.00926097	0	1.23064	0.016176
centroid=Ikaite.#1ss.I24_HH9YSED01DWNEH;seqs=3;size=3;	k__Bacteria; p__Cyanobacteria; c__Chloroplast; o__; f__; g__; s__	0.113295	0.0868578	0.059004	0	0	0.20122	0	0.106207	0	0	0	0	0.00936067	0.107095	0.0414079	1.9964	0.465822	0	1.96297	0	0	0	0	0	0	0	0	0	0	0	0	0	0	0	0	0	0	0	0.130239	0.02442	0.0364531	0.0146563	0.0262709	0	0	1.06207	0	0
centroid=Ikaite.#10is.I63_HH9YSED01BVSKT;seqs=154;size=362;	k__Bacteria; p__Proteobacteria; c__Alphaproteobacteria; o__BD7-3; f__; g__; s__	0.079769	0.107767	0.0319847	0	0	0.140724	0.0194887	0.0161676	0.051756	0.0142575	0.00798786	0.0280938	0.00936067	0	0	0	0	0.0465839	0.0159591	0	0	0	0	0	0	0.0597461	0	0.0143926	0.0188368	0	0.0235599	0.0543183	0.273712	0.107339	0	0.0502681	0.0112956	0	1.53919	0.19536	0.164039	0.39572	0.394063	0.019986	0.0370439	0.0236016	0	0
centroid=Ikaite.#9is.I51_HH9YSED01EZGX9;seqs=6;size=19;	k__Bacteria; p__Firmicutes; c__Clostridia; o__Natranaerobiales; f__ML1228J-1; g__; s__	0.0756097	0.118084	0.00194009	0	0	0.141287	0.0505896	0.00349217	0	0	0.415369	0.463548	0.336984	0.361446	0.124224	0.197842	0.476655	0	0	0	0	0.112275	0.149939	0.134789	0.0565611	0	0	0.0287853	0.023546	0	0	0	0	0	0	0.268097	0.0225912	0.0123305	0	0.01221	0.309851	0.0293126	0	0	0	0	0	0.016176
centroid=Ikaite.#10.7is.I9_HH9YSED01EC3EU;seqs=224;size=367;	k__Bacteria; p__Proteobacteria; c__Betaproteobacteria; o__Rhodocyclales; f__Rhodocyclaceae	0.0801172	0.110563	0.0136782	0	0	0.0964462	0.160518	0.0156588	0.0112024	0	0.0319514	0.0140469	0.00936067	0.240964	0.234645	0.0899281	0.0216661	0	0.271305	0	0	0	0	0	0	0.0896191	0.444212	0.431779	0.428538	0.0265041	0	0.260728	0	0.0134174	0	0	0	0.0739827	0.248638	0.25641	0.0273398	0.161219	0.105083	0	0	0	0	0
centroid=Ikaite.#1.10ss.I1_G2HJYAV02H3CNF;seqs=2;size=2;	k__Bacteria; p__Proteobacteria; c__Alphaproteobacteria; o__Rhodobacterales; f__Rhodobacteraceae; g__Phaeobacter; s__	0.0278507	0.0391047	0.00876578	1.30509	0	0.0532492	0.0012475	0.0157784	0	0	0.0159757	0	0	0	0	0	0	0	0	0	0	0.012475	0	0	0	0	0	0	0	0	0	0	0	0	0	0.335121	0	0	0	0	0	0	0	0	0	0	0	0.113232
centroid=Ikaite.#1ss.I26_HH9YSED01C93UG;seqs=1;size=1;	k__Bacteria; p__Cyanobacteria; c__Oscillatoriophycideae; o__Oscillatoriales; f__Phormidiaceae; g__; s__	0.0832923	0.00831885	0.225371	0	0	0.0114384	0	0.114031	0.364546	0.600062	0	0	0.00936067	0	0	0	0	0.667702	0	0.841669	0.958301	0	0	0	0	0.492905	0	0	0	0	0.01178	0	0	0	0.0114364	0	0.0903648	0.382244	0.177599	0	0.0729062	0.0146563	0	0.229839	0.370439	0	0	0
centroid=Ikaite.#1.06is.E8_G2HJYAV02HUST3;seqs=14;size=14;	k__Bacteria; p__Firmicutes; c__Clostridia; o__Clostridiales	0.0791982	0.112932	0.00845345	0	0	0.0339158	0.315217	0.00667755	0.0106733	0.0213467	0.0639029	0.0983284	0.0374427	0.0267738	0.0414079	0.0359712	0.0216661	0	0.239387	0.0853867	0	0.474052	0.740324	1.5366	0.0565611	0	0.0261301	0.0863558	0.0753473	0.132521	0	0.0108637	0	0.0134174	0	0	0.0112956	0	0	0.01221	0	0	0	0	0	0.0236016	0	0.016176
centroid=Ikaite.#5is.I70_HH9YSED01DJMWG;seqs=3;size=6;	k__Bacteria; p__Proteobacteria; c__Alphaproteobacteria; o__Rhodobacterales; f__Rhodobacteraceae; g__Paracoccus; s__	0.087013	0.0918134	0.0830463	0	0	0.0950158	0.0749464	0.0718976	0.0969821	0.0808288	0	0	0.00936067	0	0.0414079	0.0539568	0	0.0465839	0	0.121981	0.1036	0	0	0	0	0.134429	0.0522603	0.0287853	0.0423829	0.0132521	0.176699	0.304183	0.107105	0.308601	0.0343092	0.0670241	0.0451824	0.0986436	0.201279	0.0610501	0.0182266	0.175876	0.118219	0.069951	0.0277829	0.0708048	0	0.113232
centroid=Ikaite.#5is.I74_HH9YSED01CGORP;seqs=195;size=351;	k__Bacteria; p__Bacteroidetes; c__Flavobacteriia; o__Flavobacteriales; f__Cryomorphaceae; g__; s__	0.0872016	0.118987	0.0337729	0	0	0.0261723	0.329844	0.00349217	0.0716239	0	0	0	0	0	0	0	0.0108331	0	0	0	0	0	0	0	0	0.0746826	0.104521	0.0863558	0.0470921	0	0.01178	0.108637	0.452219	2.95183	0.0343092	0	0.0225912	0.0123305	0.106559	0.20757	0	0.0293126	0.0525417	0	0	0	0	0.097056
centroid=Ikaite.#1is.I11.3_HH9YSED02JGOHJ;seqs=181;size=362;	k__Bacteria; p__Firmicutes; c__Clostridia; o__Clostridiales; f__Peptococcaceae; g__; s__	0.0712297	0.097534	0.00568341	0.00617742	0	0.13979	0.0246691	0.00873648	0.00186706	0	0.399393	0.463548	0.308902	0.107095	0.0276052	0.0899281	0.0866645	0	0.383019	0	0	0	0	0	0	0.0149365	0.0261301	0.100748	0.0800565	0.0397562	0	0	0	0	0	0.016756	0	0	0	0.02442	0.0182266	0	0.0131354	0	0	0	0	0
centroid=Ikaite.#5is.I74_HH9YSED01EZX7O;seqs=6;size=38;	k__Bacteria; p__Proteobacteria; c__Betaproteobacteria; o__Rhodocyclales; f__Rhodocyclaceae; g__Azoarcus; s__	0.0844029	0.100221	0.0565456	0.00617742	0	0.0944804	0.11036	0.0656282	0.0451925	0.0198858	0	0	0	0.0937082	0.138026	0.0179856	0.0108331	0.0931677	0.0638366	0.0243962	0.0259	0	0.00937119	0	0	0.104556	0.0522603	0.0575705	0.0800565	0.238537	0.0588998	0.249864	0.107105	0.41594	0.0114364	0.0502681	0	0.0246609	0.686716	0.32967	0.00911328	0.39572	0.262709	0.019986	0.00926097	0.0236016	0	0.016176
centroid=Ikaite.#4is.I38_HH9YSED01DEVGM;seqs=34;size=114;	k__Bacteria; p__Cyanobacteria; c__Synechococcophycideae	0.103374	0.00247685	0.294096	0	0	0.00340567	0	0.506968	0.028006	0	0	0	0	0.0133869	0.0138026	0	0.0324992	0.139752	0	0	0	0	0	0	0	0.224048	0	0	0	0	0	0	0	0	0	0	0.429233	0.0986436	0	0	0	0	0	0	0	0	0.110619	0
centroid=Ikaite.#1ss.I21_HH9YSED01B7YIX;seqs=19;size=162;	k__Bacteria; p__Cyanobacteria; c__Chloroplast; o__Stramenopiles; f__; g__; s__	0.0834731	0.00958002	0.223581	0.0112313	0	0.00966465	0.00841889	0.236249	0.207746	0.14446	0	0	0	0	0.0276052	0.0359712	0.0108331	1.02484	0	0	0	0	0	0	0.0113122	0.134429	0.0261301	0.0287853	0.00470921	0.0132521	0.0471198	0	0.856837	0	0.0457457	0	0.0112956	0.234279	0.0118399	0.01221	0.0182266	0.0293126	0	0.049965	0.527876	0.0236016	0.0138274	0
centroid=Ikaite.#1.06is.E8_G2HJYAV02F8ZG3;seqs=3;size=3;	k__Bacteria; p__Proteobacteria; c__Alphaproteobacteria; o__Rhodobacterales; f__Rhodobacteraceae; g__Loktanella; s__	0.0732269	0.0794455	0.0658943	0	0	0.101637	0.0182424	0.0400738	0.0981699	0.176474	0	0.0140469	0	0	0.0138026	0	0.0108331	0.0465839	0	0.0853867	0.19425	0	0	0	0	0.0448096	0.0261301	0.0143926	0.023546	0.0397562	0.01178	0.065182	0	0.0134174	0.0228728	0	0	0	0	0.01221	0.0182266	0	0	0.129909	0.296351	0	0	0.032352
centroid=Ikaite.#4is.I39.3_HH9YSED02GGHDB;seqs=1;size=1;	k__Bacteria; p__Actinobacteria; c__Acidimicrobiia; o__Acidimicrobiales; f__C111; g__; s__	0.0775321	0.0708573	0.0860969	0.120091	0.104464	0.0741846	0.0701492	0.148903	0.00758987	0.0151797	0.215672	0.210704	0.177853	0	0.0138026	0.0539568	0.0866645	0.15528	0.143632	0	0.01295	0	0.0281136	0.188705	0.0113122	0	0.156781	0.143926	0.145985	0.0132521	0	0	0	0.0134174	0	0.0335121	0.0225912	0.0123305	0.0236798	0.02442	0	0	0.0394063	0.019986	0.0277829	0.59004	0.096792	0.210288
centroid=Ikaite.#9sd.I54_HH9YSED01D6JDB;seqs=1;size=1;	k__Bacteria; p__Bacteroidetes; c__[Rhodothermi]; o__[Rhodothermales]; f__[Balneolaceae]; g__; s__	0.0755285	0.00810171	0.20334	0	0	0.00505702	0.0145988	0.258101	0.13489	0.195485	0	0	0	0	0	0	0	0.0465839	0	0.365943	0.0777001	0.012475	0	0	0	0.179238	0	0	0	0.0530082	0.0588998	0	0.047602	0.0805045	0.0114364	0	1.61527	0.678175	0.0118399	0.01221	0.0729062	0.0146563	0	0.319776	0.0185219	0.0236016	0	0
centroid=Ikaite.#4is.I39.3_HH9YSED02J1ECI;seqs=3;size=12;	k__Bacteria; p__Bacteroidetes; c__Bacteroidia; o__Bacteroidales; f__ML635J-40; g__; s__	0.0664261	0.103254	0.002599	0	0	0.125471	0.0396064	0.0016909	0.00373413	0	0.0479272	0.0280938	0.0374427	0	0.0138026	0	0.0108331	0	0	0	0	0.012475	0.00937119	0	0	0.029873	0.0783904	0.143926	0.0988933	0.0530082	0	0	0	0	0	0	0	0	0	0	0	0	0	0	0	0	0	0.016176
centroid=Ikaite.#1is.I16_HH9YSED01CM087;seqs=178;size=377;	k__Bacteria; p__Cyanobacteria; c__Chloroplast; o__Stramenopiles; f__; g__; s__	0.0841124	0.132541	0	0	0	0.182244	0	0	0	0	0	0	0	4.29719	0.0276052	0.0179856	0	0	0	0	0	0	0	0	0	0	0	0	0	0	0	0	0	0	0	0	0	0	0	0	0	0	0	0	0	0	0	0
centroid=Ikaite.#5is.I70_HH9YSED01APAF4;seqs=2;size=2;	k__Bacteria; p__Proteobacteria; c__Alphaproteobacteria; o__Rhodobacterales; f__Rhodobacteraceae; g__Rhodobaca; s__	0.0728532	0.0324174	0.14926	0	0	0.0334818	0.0298127	0.0551256	0.266928	0.30588	0	0	0	0	0.0276052	0.0359712	0	0.0776398	0.0319183	0.304952	0.569801	0	0	0	0	0.134429	0	0	0.00470921	0.0927644	0.188479	0.173819	0.440319	0.0268348	0.148673	0	0.203321	0.0986436	0.0355198	0.01221	0.0364531	0.0146563	0	0.209853	0.138915	0	0	0.016176
centroid=Ikaite.#10is.I86_HH9YSED01BZO9Y;seqs=1;size=1;	k__Bacteria; p__Proteobacteria; c__Betaproteobacteria; o__Rhodocyclales; f__Rhodocyclaceae; g__Azoarcus; s__	0.0768108	0.0872458	0.0619473	0.00617742	0	0.0815553	0.0921784	0.0491049	0.0780002	0.0798088	0.00798786	0.0140469	0.0187213	0.0133869	0.0828157	0.0719424	0.0216661	0.0621118	0	0.134179	0.0259	0	0	0	0	0.104556	0.0783904	0.0431779	0.0894749	0.238537	0.0235599	0.217273	0.130906	0.254931	0.0457457	0.016756	0.0225912	0.0739827	0.520957	0.2442	0.0546797	0.410377	0.249573	0.149895	0.00926097	0.0236016	0.0138274	0
centroid=Ikaite.#1is.I20_HH9YSED01BYCZM;seqs=128;size=405;	k__Bacteria; p__Actinobacteria; c__Actinobacteria; o__Actinomycetales; f__Cellulomonadaceae; g__Actinotalea; s__	0.0682678	0.102504	0.0039753	0	0	0.131149	0.0330789	0.00451824	0.00329662	0	0.575126	0.575924	0.477394	0.187416	0.0414079	0.161871	0.411656	0	0.0957549	0	0	0.0249501	0.121826	0.0808734	0.0226244	0.0149365	0.0522603	0	0.0282552	0	0	0	0	0	0.0114364	0.184316	0.0451824	0	0.0473597	0	0.0911328	0.0293126	0.0131354	0	0	0	0	0.048528
centroid=Ikaite.#2is.I32_HH9YSED01DHQI0;seqs=163;size=369;	k__Bacteria; p__Bacteroidetes; c__Bacteroidia; o__Bacteroidales; f__ML635J-40; g__; s__	0.0730016	0.0754766	0.0716332	0	0	0.0277931	0.183965	0.0939733	0.0437081	0.0784909	0	0	0	0	0	0	0	0	0.0159591	0.19517	0.03885	0.0748503	0.327992	0.336973	0.0339367	0	0.287431	0.402994	0.24017	0.0132521	0	0.108637	0.0357015	0.0134174	0	0	0.0225912	0	0	0.01221	0.0182266	0	0	0.079944	0	0.0236016	0	0
centroid=Ikaite.#1.06ss.E13_G2HJYAV02FW0U8;seqs=2;size=2;	k__Bacteria; p__Proteobacteria; c__Alphaproteobacteria; o__Rhodobacterales; f__Rhodobacteraceae; g__Rhodobaca; s__	0.0743325	0.0381831	0.144736	0	0	0.0368221	0.0376314	0.0678653	0.240824	0.293474	0.00798786	0	0.00936067	0	0.0138026	0.0539568	0	0.0931677	0	0.353745	0.4921	0.012475	0	0	0	0.0448096	0.0261301	0.0287853	0.00941841	0.0662603	0.282719	0.20641	0.345115	0.0268348	0.0800549	0	0.18073	0.0246609	0.0828795	0	0.0455664	0	0.0262709	0.179874	0.148176	0.0236016	0	0
centroid=Ikaite.#2is.I34_HH9YSED01CRULM;seqs=1;size=1;	k__Bacteria; p__Firmicutes; c__Clostridia; o__Natranaerobiales; f__ML1228J-1; g__; s__	0.0913501	0.137931	0.0110277	0	0	0.184668	0.0119671	0.010888	0.0112024	0	0.0159757	0.0140469	0.0468033	0.589023	0.234645	0.125899	0.184162	0	0	0	0	0.012475	0.0281136	0.0404367	0.0339367	0.0896191	0	0	0.00470921	0	0	0	0	0	0	1.17292	0.0112956	0.0739827	0.0828795	0.04884	0.337191	0.234501	0.170761	0	0	0.0236016	0	0
centroid=Ikaite.#1is.I11.1_HH9YSED02INORX;seqs=1;size=1;	k__Bacteria; p__Proteobacteria; c__Epsilonproteobacteria; o__Campylobacterales; f__Helicobacteraceae; g__; s__	0.0729109	0.112693	0.00402752	0	0.0318878	0.0553923	0.238946	0.00724953	0	0	0.207684	0.0842815	0.177853	0	0.552105	0.179856	0.0108331	0	0	0	0	1.70908	0.178053	0.310015	0.192308	0	0	0	0	0	0	0	0	0	0	0	0	0	0	0	0	0	0	0	0	0	0	0
centroid=Ikaite.#10is.I86_HH9YSED01BV3YS;seqs=2;size=2;	k__Bacteria; p__Actinobacteria; c__Thermoleophilia; o__Solirubrobacterales; f__; g__; s__	0.0791902	0.110895	0.0192583	0	0	0.149874	0.0174261	0.0296011	0.00632976	0	0.0239636	0.0561877	0.0374427	0	0.0414079	0	0	0.0465839	0.111714	0	0	0	0	0	0	0.0149365	0	0	0	0.0132521	0	0	0.0357015	0.161009	0	0.25134	0.056478	0.123305	0.745915	0.622711	0.154926	0.351751	0.788126	0	0	0.0236016	0.0138274	0.210288
centroid=Ikaite.#2is.I32_HH9YSED01B9K73;seqs=1;size=1;	k__Bacteria; p__Proteobacteria; c__Epsilonproteobacteria; o__Campylobacterales; f__Helicobacteraceae; g__; s__	0.0616847	0.0954427	0.00322201	0	0.433971	0.0192625	0.268731	0.00579962	0	0	0.0718907	0.0421408	0.0187213	0.0267738	0.165631	0.0899281	0	0	0	0	0	0.973054	0.0937119	0.229141	1.3914	0	0	0	0	0	0	0	0	0	0	0	0	0	0	0	0	0	0	0	0	0	0	0
centroid=Ikaite.#1.06ss.E1_G2HJYAV02GB8XH;seqs=4;size=7;	k__Bacteria; p__Bacteroidetes; c__Bacteroidia; o__Bacteroidales; f__ML635J-40; g__; s__	0.0742559	0.100635	0.0167206	0	0	0.0155189	0.318788	0.00315933	0.0336723	0.00249825	0.00798786	0	0	0.0133869	0	0	0.0108331	0	0.239387	0	0	0.349301	0.412332	1.22658	0.158371	0.164302	0.182911	0.115141	0.113021	0.291545	0.01178	0.271592	0.0833036	0.0670871	0	0	0	0	0.0118399	0	0	0.0146563	0	0.009993	0	0	0	0
centroid=Ikaite.#2is.I33_HH9YSED01B8AZ2;seqs=143;size=421;	k__Bacteria; p__Firmicutes; c__Clostridia; o__Clostridiales; f__[Acidaminobacteraceae]; g__WH1-8; s__	0.0708103	0.111127	0.000829807	0	0	0.00418017	0.356688	0	0.00186706	0	0.00798786	0	0.00936067	0.0267738	0.0138026	0	0	0	0	0	0	1.65918	0.655984	0.849171	0.135747	0.0149365	0	0	0.0282552	0.238537	0	0	0	0	0	0	0	0	0	0	0	0	0	0	0	0	0	0
centroid=Ikaite.#5is.I70_HH9YSED01CH4J9;seqs=156;size=348;	k__Bacteria; p__Proteobacteria; c__Gammaproteobacteria; o__Thiotrichales; f__Piscirickettsiaceae; g__; s__	0.0764473	0.0713081	0.0821367	0	0	0.0316829	0.173641	0.0686968	0.0989366	0	0	0	0	0	0	0	0.0216661	0.0465839	0.143632	0	0	0	0	0	0	0.119492	0	0.0143926	0.0141276	0.0530082	0.164919	0.380228	0.392717	1.27465	0.114364	0.016756	0.135547	0.2836	0.0947194	0.13431	0	0.0293126	0.0394063	0	0	0	0.0138274	0.097056
centroid=Ikaite.#9sd.I54_HH9YSED01BCVXH;seqs=7;size=7;	k__Bacteria; p__Cyanobacteria; c__Oscillatoriophycideae; o__Chroococcales; f__Xenococcaceae; g__; s__	0.0853601	0.00633139	0.234988	0	0	0.00399015	0.0113172	0.387797	0.0439775	0	0	0	0	0	0.0138026	0.0179856	0.0324992	0.0621118	0	0	0	0	0	0	0	0.328603	0	0.0287853	0.00470921	0.0662603	0.01178	0	0	0.0134174	0.0114364	0	1.0166	0.345253	0	0	0	0	0	0	0	0	0.0691372	0
centroid=Ikka.Sediment.1_HH9YSED01EDGNV;seqs=222;size=366;	k__Bacteria; p__Bacteroidetes; c__Bacteroidia; o__Bacteroidales; f__; g__; s__	0.0107054	0.0133849	0.0046144	0.0766126	2.50065	0.00273569	0.0407963	0.00681226	0.00186706	0	0	0	0	0	0	0	0	0.015528	0.0319183	0	0	0.0499002	0.0374848	0.148268	0.0113122	0.0149365	0.0261301	0.0143926	0.0141276	0.0795123	0	0	0	0.0268348	0	0.016756	0	0	0	0	0.00911328	0	0	0	0	0	0	0
centroid=Ikka.Sediment.1_HH9YSED01A4U8O;seqs=3;size=3;	k__Bacteria; p__Actinobacteria; c__Acidimicrobiia; o__Acidimicrobiales; f__koll13; g__; s__	0.0295263	0.0436262	0.00531681	0.201297	1.18267	0.0327802	0.065294	0.00359565	0.00746826	0	0.207684	0.112375	0.159131	0	0	0.0539568	0.0216661	0	0	0	0	0.0748503	0.0281136	0.107831	0.0113122	0.0597461	0.0261301	0.129534	0.0894749	0.172277	0	0	0	0.0134174	0	0.0670241	0.0112956	0.0246609	0.0118399	0.03663	0	0	0.0394063	0	0	0	0	0
centroid=Ikaite.#1.06is.E28_HH9YSED02F3DY5;seqs=30;size=98;	k__Bacteria; p__Bacteroidetes; c__Bacteroidia; o__Bacteroidales; f__ML635J-40; g__; s__	0.0583977	0.0910535	0	0	0	0.0496083	0.184608	0	0	0	0.0159757	0.0561877	0	0.0133869	0	0.0719424	0	0	0.0319183	0	0	0.0499002	0.0281136	0	0	0	0.574863	0.590098	0.53685	0.0662603	0	0	0	0	0	0	0	0	0	0	0	0	0	0	0	0	0	0
centroid=Ikaite.#10is.I86_HH9YSED01A6JEO;seqs=2;size=4;	k__Bacteria; p__Proteobacteria; c__Gammaproteobacteria; o__Oceanospirillales; f__Oceanospirillaceae; g__Marinomonas; s__primoryensis	0.0797095	0.123995	0.00294686	0.0117082	0	0.169974	0.0012475	0.00123305	0.00508913	0.0101783	0	0	0	0	0	0	0	0	0	0.0121981	0	0.012475	0	0	0	0	0	0	0	0	0	0	0	0	0	0	0	0.0123305	0	0.02442	0	2.41829	1.62879	0.009993	0.0185219	0	0	0
centroid=Ikaite.#10ss.I67_HH9YSED01D5ZWM;seqs=4;size=4;	k__Bacteria; p__Cyanobacteria; c__Chloroplast; o__; f__; g__; s__	0.0898064	0.0395067	0.142681	0	0	0.08757	0	0.253838	0.00373413	0	0	0	0.00936067	0.0535475	0.0276052	0.953237	0.184162	0	0.797957	0	0	0	0	0	0	0.029873	0	0	0	0	0	0	0	0	0	0	0	0.0246609	0.0118399	0.03663	0.0273398	0	0	0	0	0.660845	1.85288	0
centroid=Ikaite.#1is.I11.2_HH9YSED02IIP0N;seqs=182;size=327;	k__Bacteria; p__Firmicutes; c__Bacilli; o__Bacillales; f__Bacillaceae	0.0637051	0.0989329	0	0	0	0.134928	0.00744029	0	0	0	0.399393	0.379267	0.346345	0.21419	0.207039	0.0899281	0.444156	0	0.0478774	0	0	0.0374251	0.00937119	0.0134789	0	0	0	0	0.0141276	0	0	0	0	0	0	0.0837802	0	0	0.0118399	0	0.164039	0	0	0	0	0	0	0
centroid=Ikaite.#1is.I11.1_HH9YSED02G1UU4;seqs=2;size=2;	k__Bacteria; p__Firmicutes; c__Clostridia; o__Natranaerobiales; f__Anaerobrancaceae; g__; s__	0.0705293	0.0918321	0.0345059	0	0	0.0429871	0.201473	0.0586915	0.00427381	0.00481349	0.0639029	0.0983284	0.159131	0.0401606	0.0414079	0.143885	0.0866645	0	0.0159591	0	0	0.336826	0.271765	0.768298	0.0113122	0.0149365	0.0783904	0.0575705	0.0423829	0.437318	0	0.0108637	0	0	0	0	0	0	0.0828795	0.03663	0.00911328	0.0293126	0	0.009993	0.00926097	0	0.553097	0
centroid=Ikaite.#4is.I39.1_HH9YSED02J4E41;seqs=1;size=1;	k__Bacteria; p__Firmicutes; c__Clostridia; o__Clostridiales; f__Clostridiaceae; g__Tindallia_Anoxynatronum; s__	0.0675385	0.096981	0.00844652	0	0	0.0448497	0.228357	0.00402937	0.013968	0.0085973	0.0239636	0.0280938	0.028082	0.0535475	0.138026	0.0899281	0.0433323	0	0.159591	0.0243962	0	0.474052	0.327992	0.202184	0.429864	0.029873	0.182911	0.172712	0.131858	0.278293	0.01178	0.0434546	0.0357015	0.0402522	0	0	0.0112956	0	0.0355198	0.0610501	0.00911328	0.0439689	0.0525417	0.009993	0	0	0	0
centroid=Ikaite.#2is.I32_HH9YSED01BV803;seqs=1;size=1;	k__Bacteria; p__Proteobacteria; c__Epsilonproteobacteria; o__Campylobacterales; f__Helicobacteraceae; g__Sulfurimonas; s__	0.0602151	0.0948843	0	0	0	0.0107005	0.287437	0	0	0	0	0	0	0	0.220842	0.0359712	0	0	0	0	0	0.187126	1.76178	0.62003	0.30543	0	0	0	0	0	0	0	0	0	0	0	0	0	0	0	0	0	0	0	0	0	0	0
centroid=Ikaite.#1ss.I24_HH9YSED01C3J0L;seqs=11;size=70;	k__Bacteria; p__Firmicutes; c__Clostridia; o__Clostridiales; f__Clostridiaceae; g__Tindallia_Anoxynatronum; s__	0.0670941	0.0845674	0.027261	0	0	0.0436308	0.195105	0.02039	0.0358498	0.0263432	0.0399393	0.0421408	0.0468033	0.0133869	0.0276052	0.0719424	0.0433323	0	0.207469	0.0853867	0	0.199601	0.271765	0.215662	0.0678733	0.0746826	0.0522603	0.0431779	0.0612197	0.874636	0.0353399	0.0977729	0.0714031	0.0670871	0	0	0	0	0.0236798	0.03663	0.0182266	0	0.0394063	0.019986	0	0.0472032	0	0
centroid=Ikaite.#10ss.I66_HH9YSED01DVRRB;seqs=10;size=65;	k__Bacteria; p__Actinobacteria; c__Thermoleophilia; o__Solirubrobacterales; f__; g__; s__	0.087093	0.06762	0.121426	0.0112313	0.0655063	0.0841178	0.0324346	0.212628	0.00742275	0	0.135794	0.196657	0.28082	0.0535475	0.110421	0.305755	0.0866645	0.0776398	0.111714	0	0	0	0	0.0134789	0	0	0.0522603	0.0143926	0.0188368	0.0132521	0.01178	0.0108637	0.047602	0.201261	0	0.0335121	0.0112956	0	0.0828795	0.1221	0.00911328	0.175876	0.118219	0	0	2.00614	0.0138274	0.064704
centroid=Ikaite.#10is.I63_HH9YSED01AQIFZ;seqs=4;size=16;	k__Bacteria; p__Firmicutes; c__Clostridia; o__Natranaerobiales; f__ML1228J-1; g__; s__	0.081898	0.121254	0.0142946	0	0	0.163322	0.00816754	0.0110974	0.0182911	0	0.0718907	0.0561877	0.0187213	0.401606	0.179434	0.107914	0.0866645	0	0	0	0	0.0249501	0.00937119	0	0.0339367	0.134429	0	0	0	0	0	0	0.0119005	0.0134174	0	1.1059	0	0.110974	0.0355198	0.13431	0.428324	0.293126	0.183896	0	0	0	0	0
centroid=Ikaite.#2is.I33_HH9YSED01C1Y24;seqs=16;size=174;	k__Bacteria; p__Proteobacteria; c__Alphaproteobacteria; o__Rhodobacterales; f__Rhodobacteraceae; g__Phaeobacter; s__	0.0712133	0.0520844	0.0925067	0.0455719	0.0655063	0.0526444	0.0774503	0.140433	0.0325984	0.00481349	0.0479272	0.0421408	0.084246	0.0133869	0.0690131	0.0539568	0.0649984	0.015528	0.319183	0	0	0.0623752	0.0749695	0.188705	0.0113122	0.134429	0.156781	0.100748	0.113021	0.0397562	0	0	0.107105	0.0268348	0	0.0502681	0.0338868	0.160296	0	0.01221	0	0.0146563	0	0.009993	0.00926097	0.0708048	0.165929	0.16176
centroid=Ikaite.#5is.I70_HH9YSED01C42AF;seqs=8;size=58;	k__Bacteria; p__Firmicutes; c__Clostridia; o__Clostridiales; f__Clostridiaceae; g__Tindallia_Anoxynatronum; s__	0.0650888	0.0900185	0.0132476	0	0	0.0614388	0.167163	0.0131474	0.0133728	0.0207954	0.0399393	0.0702346	0.0655247	0.0133869	0.0138026	0.179856	0.0649984	0	0.175551	0.0731886	0	0.187126	0.206166	0.296536	0.0678733	0	0.0522603	0.100748	0.0800565	0.58309	0	0.0977729	0.023801	0	0	0	0	0.0123305	0	0.03663	0.00911328	0	0	0.009993	0	0	0	0.016176
centroid=Ikaite.#2is.I33_HH9YSED01DCYQD;seqs=180;size=310;	k__Bacteria; p__Proteobacteria; c__Epsilonproteobacteria; o__Campylobacterales; f__Helicobacteraceae; g__; s__	0.0633027	0.0993103	0.000805503	0	0	0.00936238	0.305254	0.00144991	0	0	0	0	0	0	0	0	0	0	0	0	0	0.499002	0.843407	1.63095	0.0791855	0	0	0	0	0	0	0	0	0	0	0	0	0	0	0	0	0	0	0	0	0	0	0
centroid=Ikaite.#1ss.I24_HH9YSED01AXBEB;seqs=23;size=304;	k__Bacteria; p__Actinobacteria; c__Acidimicrobiia; o__Acidimicrobiales; f__C111; g__; s__	0.058076	0.0678946	0.0362086	0.089121	0.17353	0.0617729	0.0885648	0.0586421	0.00816668	0	0.263599	0.266891	0.299541	0	0	0.0179856	0.0758314	0.108696	0.127673	0	0	0	0.0562272	0.256099	0	0.029873	0.0783904	0.187104	0.150695	0.106016	0.0235599	0.0108637	0.0119005	0.0402522	0	0	0.0338868	0.0123305	0.0355198	0.04884	0.0182266	0.0146563	0.0394063	0	0	0.354024	0.0138274	0.032352
centroid=Ikaite.#1is.I11.2_HH9YSED02I9KU6;seqs=148;size=330;	k__Bacteria; p__Proteobacteria; c__Deltaproteobacteria; o__Desulfobacterales; f__Desulfobacteraceae; g__Desulfococcus; s__	0.0692404	0.0642031	0.0193722	0	0	0.10486	0.0735164	0.024718	0.01269	0	0.055915	0.140469	0.102967	0.21419	0.179434	0.0899281	0.205828	0	1.1331	0	0	0	0	0.0134789	0	0.0896191	0.104521	0.201497	0.155404	0.238537	0	0.0217273	0.0119005	0	0	0	0.0225912	0	0	0	0	0.0146563	0.0131354	0	0	0.0472032	0	0
centroid=Ikaite.#2B.10sd.I6_G2HJYAV02IXNEK;seqs=2;size=2;	k__Bacteria; p__Proteobacteria; c__Gammaproteobacteria; o__Chromatiales; f__Ectothiorhodospiraceae; g__Thioalkalivibrio; s__	0.0695409	0.099197	0.011942	0.00585412	0	0.137909	0.00913682	0.0134148	0.0101011	0.00304952	0	0.0140469	0.00936067	0.0133869	0.0138026	0	0.0108331	0	0.127673	0.0121981	0	0	0	0	0	0.0448096	0	0	0	0	0	0.0108637	0.023801	0.0805045	0	0.0837802	0	0.0616523	0.663036	0.964591	0.127586	0.571596	0.591094	0	0	0	0	0
centroid=Ikaite.#9sd.I54_HH9YSED01CC47D;seqs=173;size=361;	k__Bacteria; p__Actinobacteria; c__Actinobacteria; o__Actinomycetales; f__Propionibacteriaceae; g__Propionibacterium; s__acnes	0.0617897	0.0630667	0.0628811	0	0	0.0856864	0.00247296	0.10273	0.0130695	0	0	0.0140469	0	0.0133869	0	0.0179856	0	0	0	0	0	0	0	0	0.0113122	0.104556	0	0	0	0	0	0	0	0.0134174	0	0.569705	0.361459	0.665845	0.106559	0.01221	1.22118	0.0293126	0.0262709	0	0	0	0	0.032352
centroid=Ikaite.#9is.I51_HH9YSED01CKN5U;seqs=121;size=300;	k__Bacteria; p__Proteobacteria; c__Gammaproteobacteria; o__Thiotrichales; f__Piscirickettsiaceae; g__Methylophaga; s__	0.0678255	0.0675416	0.072114	0.00617742	0	0.0490785	0.105099	0.0533231	0.0956026	0.0272003	0	0	0	0	0	0	0	0.0621118	0	0	0.03885	0	0	0	0	0.104556	0.0522603	0.0719632	0.0847657	0.0662603	0.223819	0.467137	0.190408	0.308601	0.137237	0.0335121	0.0338868	0.135635	0.165759	0.2442	0.0364531	0.102594	0.275844	0.069951	0	0.0944064	0	0.274992
centroid=Ikaite.#4is.I39.3_HH9YSED02JOC2F;seqs=148;size=283;	k__Bacteria; p__Firmicutes; c__Clostridia; o__Clostridiales; f__Clostridiaceae; g__Clostridium; s__	0.064435	0.0918927	0.000829807	0	0	0.119291	0.0472701	0	0.00186706	0	0.295551	0.224751	0.187213	0.133869	0.179434	0.341727	0.270827	0	0.303224	0	0	0.0374251	0.0187424	0.0134789	0	0.0149365	0.104521	0.0863558	0.150695	0.0397562	0	0.0217273	0	0	0	0	0	0	0.0355198	0	0.0364531	0.0293126	0.105083	0	0	0	0	0
centroid=Ikaite.#1.10ss.I1_G2HJYAV02I3S98;seqs=102;size=431;	k__Bacteria; p__Bacteroidetes; c__Flavobacteriia; o__Flavobacteriales; f__Flavobacteriaceae; g__Maribacter; s__	0.0844487	0.0296237	0.184333	0.0117082	0.116873	0.0384371	0.0150847	0.325916	0.00735451	0.014709	0.0319514	0.0702346	0.0374427	0.0267738	0.0552105	0.0179856	0.0866645	0.186335	0.0957549	0	0.03885	0.0374251	0	0.0404367	0	0	0	0.0143926	0.0188368	0.0397562	0	0	0	0	0	0.016756	0.0790692	0.221948	0	0.02442	0.0364531	0	0.0131354	0.019986	0	1.39249	0.179757	0.24264
centroid=Ikaite.#1ss.I21_HH9YSED01B1RRJ;seqs=2;size=8;	k__Bacteria; p__Cyanobacteria; c__Chloroplast; o__Stramenopiles; f__; g__; s__	0.0754327	0.0107235	0.198257	0.0112313	0	0.0130814	0.00399215	0.289099	0.0847043	0.0435117	0	0	0	0.0133869	0	0	0	1.02484	0	0	0.01295	0	0	0	0	0.194175	0	0	0	0.0265041	0	0	0.309413	0.0134174	0	0	0.056478	0.25894	0.0355198	0.03663	0	0.0146563	0	0.049965	0.111132	0	0.165929	0.08088
centroid=Ikaite.#2is.I31_HH9YSED01DP2UG;seqs=110;size=463;	k__Bacteria; p__Proteobacteria; c__Alphaproteobacteria; o__Rhodobacterales; f__Rhodobacteraceae	0.0767489	0.0250054	0.175876	0	0	0.0208176	0.0325558	0.259364	0.0715154	0.0251727	0	0	0	0.0267738	0	0	0.0108331	0.326087	0	0	0.01295	0.0748503	0.0187424	0.134789	0.0113122	0.448096	0.0261301	0.0143926	0.0188368	0.0265041	0	0	0.0119005	0	0.0114364	0	0.0225912	0.505549	0	0.01221	0	0.0146563	0.0131354	0.059958	0.0277829	0.0472032	0.248894	0.064704
centroid=Ikaite.#4is.I43_HH9YSED01AI82S;seqs=29;size=62;	k__Bacteria; p__Proteobacteria; c__Alphaproteobacteria; o__Rhodobacterales; f__Rhodobacteraceae; g__Amaricoccus; s__	0.0642858	0.0610366	0.069381	0.0219857	0.0832054	0.0486685	0.0925958	0.102248	0.0282976	0.019254	0.119818	0.0561877	0.0936067	0.0133869	0.0552105	0	0.108331	0.295031	0.0797957	0	0	0.0748503	0.0843407	0.229141	0.0113122	0.149365	0.182911	0.0143926	0.136567	0.0927644	0	0.032591	0	0.0670871	0	0	0.158138	0.0986436	0.0118399	0.02442	0.0820195	0	0	0.039972	0.0370439	0.306821	0.0414823	0.032352
centroid=Ikaite.#10is.I61_HH9YSED01D3553;seqs=1;size=1;	k__Bacteria; p__Proteobacteria; c__Gammaproteobacteria; o__Chromatiales; f__Ectothiorhodospiraceae; g__Thioalkalivibrio; s__	0.0674072	0.096968	0.0134108	0	0	0.132743	0.00779507	0.0167871	0.0091904	0.0109125	0	0	0	0	0	0	0.0324992	0	0.0638366	0.0243962	0	0	0	0	0	0.029873	0	0	0	0	0	0.0108637	0	0.0670871	0	0.0502681	0.0112956	0.0493218	0.544637	0.952381	0.182266	0.512971	0.591094	0.009993	0.00926097	0	0	0
centroid=Ikaite.#4is.I38_HH9YSED01DBEXJ;seqs=158;size=277;	k__Bacteria; p__Bacteroidetes; c__Bacteroidia; o__Bacteroidales; f__GZKB119; g__; s__	0.0608805	0.0869725	0.0164275	0	0	0.00885993	0.265745	0	0.0369618	0	0	0	0.0374427	0	0.0552105	0.0179856	0.0216661	0	0	0	0	0.174651	0.0374848	0.0269578	0.113122	0.283794	0.209041	0.158319	0.301389	0.291545	0	0.0434546	0.0119005	1.30149	0	0	0	0	0	0	0	0.0146563	0.0656771	0	0	0	0	0
centroid=Ikaite.#10ss.I66_HH9YSED01EH7NP;seqs=95;size=345;	k__Bacteria; p__Gemmatimonadetes; c__Gemm-2; o__; f__; g__; s__	0.0715719	0.066196	0.0783109	0	0	0.0907412	0.0134353	0.121408	0.0244391	0.00731175	0	0	0	0	0.0414079	0.0179856	0.0216661	0	0.127673	0	0	0	0	0	0	0.0597461	0	0.0143926	0.00941841	0	0.01178	0.0434546	0.0833036	0.0670871	0.0114364	0.100536	0.135547	0.172626	0.426237	0.4884	0.0729062	0.161219	0.223302	0.019986	0.00926097	0.14161	0	0.16176
centroid=Ikaite.#2is.I31_HH9YSED01DFNT4;seqs=45;size=156;	k__Bacteria; p__Proteobacteria; c__Epsilonproteobacteria; o__Campylobacterales; f__Helicobacteraceae; g__Sulfurimonas; s__	0.0603255	0.0941796	0.00161101	0	0.0194788	0.0116411	0.282854	0.00289981	0	0	0	0	0	0	0.193237	0.0359712	0.0108331	0	0	0	0	0.823353	0.421704	0.350452	1.23303	0	0	0	0	0	0	0	0	0	0	0	0	0	0	0	0	0	0	0	0	0	0	0
centroid=Ikaite.#2is.I31_HH9YSED01C49E8;seqs=76;size=341;	k__Bacteria; p__Firmicutes; c__Clostridia; o__Natranaerobiales; f__ML1228J-1; g__; s__	0.0586501	0.0924183	0	0	0	0.082859	0.106119	0	0	0	0.287563	0.154516	0.215295	0.414993	0.248447	0.0359712	0.119164	0	0	0	0	0.261976	0.459188	0.188705	0.135747	0	0	0	0.00470921	0	0	0.0108637	0	0	0	0.100536	0	0	0.0236798	0	0.173152	0.0293126	0.0131354	0	0	0	0	0
centroid=Ikaite.#1.06is.E7_G2HJYAV02I1TD3;seqs=129;size=325;	k__Bacteria; p__Bacteroidetes; c__Bacteroidia; o__Bacteroidales; f__ML635J-40; g__; s__	0.0535984	0.0839314	0.000965512	0	0	0.114063	0.00322213	0.00173792	0	0	0	0	0.00936067	0	0	0	0	0	0	0	0	0	0.0187424	0.0134789	0	0	0	0	0	0	0	0	0	0	0	0	0	0	0	0	0	0	0	0	0	0	0	0
centroid=Ikaite.#1is.I11.2_HH9YSED02H22G8;seqs=127;size=278;	k__Bacteria; p__Bacteroidetes; c__Bacteroidia; o__Bacteroidales; f__ML635J-40; g__; s__	0.0589534	0.0928962	0	0	0	0.125137	0.0062283	0	0	0	0.439332	0.351173	0.355705	0.575636	0.234645	0.215827	0.422489	0	0	0	0	0.012475	0.00937119	0.0404367	0	0	0	0	0	0	0	0	0	0	0	0	0	0	0.0118399	0	0	0	0	0	0	0	0	0
centroid=Ikaite.#1.10is.I4_G2HJYAV02HQ9NW;seqs=153;size=269;	k__Bacteria; p__Bacteroidetes; c__Cytophagia; o__Cytophagales; f__Cyclobacteriaceae; g__; s__	0.0742832	0.0693825	0.084735	0	0	0.0936433	0.00900601	0.0712712	0.101565	0.0217522	0	0.0140469	0	0	0.0138026	0.0179856	0	0.263975	0.0478774	0	0	0	0	0	0	0.0896191	0.0261301	0.0287853	0	0	0.0235599	0.0217273	0.452219	0.0134174	0.16011	0.0335121	0.0677736	0.0986436	0.0118399	0.0732601	0.0455664	0	0.0525417	0.049965	0.0370439	0.0708048	0	1.87642
centroid=Ikaite.#4is.I38_HH9YSED01DEL2D;seqs=111;size=269;	k__Bacteria; p__Proteobacteria; c__Alphaproteobacteria; o__Rhodobacterales; f__Hyphomonadaceae; g__; s__	0.0679308	0.0529252	0.0974418	0	0	0.0599292	0.0340147	0.146583	0.0360151	0.0234866	0.055915	0.0421408	0.0468033	0.0401606	0.151829	0.0719424	0.108331	0.0621118	0.0319183	0.0487924	0.0259	0.0748503	0.0655984	0.0808734	0.0339367	0.194175	0.0261301	0	0.0188368	0.0265041	0	0	0	0.0134174	0	0	0.0790692	0.147965	0.0118399	0.0610501	0	0.0146563	0	0.009993	0.00926097	0.0236016	0.179757	0.048528
centroid=Ikaite.#10ss.I65_HH9YSED01A1IXR;seqs=1;size=2;	k__Bacteria; p__Bacteroidetes; c__Flavobacteriia; o__Flavobacteriales; f__Flavobacteriaceae; g__Flavobacterium; s__	0.0489891	0.00291768	0.136175	0	0	0.00125277	0.0066217	0	0.306393	0.551028	0	0	0	0	0	0	0	0	0	0	0	0	0	0	0	0	0.0261301	0	0	0.0132521	0.235599	0	0	0.0268348	0.0114364	0	0	0	0.0118399	0	0.0182266	0	0	0	2.20411	0	0	0
centroid=Ikaite.#4is.I43_HH9YSED01EQFML;seqs=5;size=12;	k__Bacteria; p__Proteobacteria; c__Alphaproteobacteria; o__Rhodobacterales; f__Rhodobacteraceae; g__Loktanella; s__	0.060597	0.0531885	0.0775459	0	0	0.0600074	0.0315042	0.060141	0.099302	0.168852	0	0	0	0	0.0138026	0.0179856	0	0.15528	0	0.158575	0.1554	0.012475	0	0	0	0.0597461	0.0522603	0	0.023546	0.159025	0.0235599	0.0543183	0.0357015	0.0134174	0	0	0.0225912	0.0123305	0.0118399	0	0.0182266	0	0.0131354	0.129909	0.231524	0.0236016	0.0276549	0
centroid=Ikaite.#1.06is.E24_G2HJYAV02HDXV5;seqs=2;size=2;	k__Bacteria; p__Firmicutes; c__Clostridia; o__Clostridiales; f__Clostridiaceae; g__Alkaliphilus; s__transvaalensis	0.0568162	0.0619992	0.0504705	0	0	0.0722446	0.0312102	0.032154	0.073366	0.140842	0.00798786	0	0	0.0133869	0.0552105	0	0	0.0310559	0	0.524518	0.03885	0.0374251	0	0	0	0	0.0522603	0.0431779	0.0141276	0.132521	0.0235599	0.032591	0	0	0	0.0502681	0.0112956	0	0.0591996	0.21978	0.0820195	0.0146563	0	0	0	0	0	0
centroid=Ikaite.#1is.I16_HH9YSED01BMDGX;seqs=7;size=48;	k__Bacteria; p__Firmicutes; c__Clostridia; o__Natranaerobiales; f__Anaerobrancaceae; g__Dethiobacter; s__	0.0597082	0.0926659	0.000829807	0	0	0.116242	0.0300083	0	0.00186706	0	0.11183	0.294985	0.28082	0.21419	0.165631	0.0899281	0.14083	0	0.0319183	0	0	0.0623752	0.0937119	0.0404367	0.0339367	0.0149365	0	0	0.0188368	0.0265041	0	0.0108637	0	0.0134174	0	0.100536	0	0	0.0473597	0	0.109359	0.0146563	0.0131354	0	0	0	0	0
centroid=Ikaite.#9is.I51_HH9YSED01E00ET;seqs=122;size=310;	k__Bacteria; p__Proteobacteria; c__Gammaproteobacteria; o__Enterobacteriales; f__Enterobacteriaceae; g__; s__	0.0589109	0.0674343	0.0465576	0	0	0.0898941	0.00678721	0.0703608	0.0168036	0	0	0	0	0.0133869	0	0.0179856	0	0	0	0	0	0	0.00937119	0	0.0452489	0.134429	0	0	0	0.0132521	0	0	0	0	0	1.07239	0.395346	0.308261	0.0473597	0.02442	0.947781	0	0.0262709	0	0	0	0	0
centroid=Ikaite.#1ss.I24_HH9YSED01A6PLE;seqs=41;size=86;	k__Bacteria; p__Cyanobacteria; c__Chloroplast; o__; f__; g__; s__	0.0806799	0.0557477	0.0413228	0	0	0.143814	0	0.074381	0	0	0	0	0	0.0133869	0.0138026	1.38489	0.292493	0	1.61187	0	0	0	0	0	0	0	0	0	0	0	0	0	0	0	0	0	0	0	0.0473597	0.03663	0.0364531	0.0146563	0	0	0	0.660845	0.0829646	0
centroid=Ikaite.#4is.I39.3_HH9YSED02FLJII;seqs=14;size=63;	k__Bacteria; p__Bacteroidetes; c__Bacteroidia; o__Bacteroidales; f__; g__; s__	0.0589867	0.0754498	0.0116891	0	0	0.0598164	0.142131	0.00731831	0.0171526	0	0.0159757	0.0561877	0.00936067	0.0401606	0.0276052	0.197842	0.24916	0	0.36706	0	0	0.174651	0.196795	0.202184	0.0678733	0.0896191	0.209041	0.215889	0.164822	0.0795123	0	0.0434546	0.047602	0.0670871	0	0	0.0112956	0	0.0473597	0.0732601	0.00911328	0.0146563	0.0394063	0	0	0.0472032	0	0
centroid=Ikaite.#1ss.I27_HH9YSED01D1LRQ;seqs=1;size=1;	k__Bacteria; p__Proteobacteria; c__Alphaproteobacteria; o__Rhodobacterales; f__Rhodobacteraceae; g__Rhodobaca; s__	0.0583713	0.034175	0.0997678	0	0	0.0357028	0.0382624	0.062446	0.14642	0.115907	0	0	0	0	0.0552105	0.0539568	0	0.295031	0.111714	0.109783	0.0777001	0	0	0	0	0.0746826	0	0.0575705	0.0282552	0.0265041	0.164919	0.162955	0.273712	0.107339	0.194419	0	0.112956	0.0123305	0.0236798	0.01221	0.0364531	0.0293126	0	0.229839	0.0463049	0	0.0138274	0
centroid=Ikaite.#2is.I31_HH9YSED01DN4W5;seqs=140;size=366;	k__Bacteria; p__Proteobacteria; c__Alphaproteobacteria; o__Rhodobacterales; f__Rhodobacteraceae; g__Octadecabacter; s__	0.0551898	0.0710345	0.0283206	0.0750122	0	0.0534257	0.107788	0.0392263	0.0146885	0.0144405	0.0718907	0.0842815	0.028082	0.0401606	0.248447	0.0539568	0.0108331	0	0.0159591	0	0	0.499002	0.046856	0.458283	0.0113122	0.0597461	0	0	0.00941841	0.0530082	0	0	0	0	0	0.016756	0.0112956	0.123305	0	0.02442	0	0	0	0.029979	0.0277829	0.0236016	0.0829646	0.064704
centroid=Ikaite.#5is.I74_HH9YSED01AUDTB;seqs=23;size=191;	k__Bacteria; p__Proteobacteria; c__Gammaproteobacteria; o__Chromatiales; f__Ectothiorhodospiraceae; g__Thioalkalivibrio; s__	0.0601228	0.0681485	0.0478626	0	0	0.00356432	0.217932	0.0016909	0.105577	0	0	0	0	0	0.0138026	0	0	0	0.0159591	0	0	0	0	0	0	0.029873	0	0.0287853	0.00941841	0	0.624337	0.423683	0.190408	1.71743	0	0	0	0	0	0.02442	0.0182266	0	0.0131354	0	0	0	0	0
centroid=Ikaite.#1.10is.I4_G2HJYAV02JS5OW;seqs=97;size=263;	k__Bacteria; p__Chloroflexi; c__TK17; o__; f__; g__; s__	0.0632651	0.0848611	0.027187	0	0	0.0831405	0.0805045	0.0364167	0.01565	0	0	0	0	0	0	0	0	0	0	0	0	0	0	0	0	0.0896191	0	0	0	0	0.01178	0	0.023801	0.805045	0	0.318365	0.0790692	0.27127	0.153919	0.21978	0.337191	0.11725	0.170761	0	0	0	0.0138274	0.64704
centroid=Ikaite.#9sd.I56_HH9YSED01B3YKG;seqs=102;size=320;	k__Bacteria; p__Proteobacteria; c__Alphaproteobacteria; o__Rhizobiales; f__Phyllobacteriaceae; g__; s__	0.0728732	0.0444628	0.128121	0.00617742	0	0.0580348	0.00903965	0.211777	0.02355	0.00304952	0.231648	0.126422	0.14041	0.0803213	0.124224	0.0899281	0.0649984	0.015528	0.0159591	0.0121981	0	0.012475	0.0374848	0.0404367	0	0.164302	0	0	0	0	0	0	0.0119005	0	0	0	0.0338868	0.135635	0.0118399	0	0.0182266	0	0.0131354	0	0	1.39249	0.359513	0.097056
centroid=Ikaite.#10ss.I65_HH9YSED01B8VFB;seqs=140;size=250;	k__Bacteria; p__Bacteroidetes; c__Cytophagia; o__Cytophagales; f__Cytophagaceae; g__Leadbetterella; s__	0.0447984	0.00284931	0.124194	0	0	0.00336564	0.00132521	0.00647348	0.271345	0.542689	0	0	0	0	0	0	0	0	0	0	0.01295	0	0	0	0	0	0	0	0	0.0132521	0	0	0	0	0	0	0	0	0	0	0.0729062	0	0	0	2.15781	0.0472032	0	0
centroid=Ikaite.#1.06is.E7_G2HJYAV02JMCWY;seqs=9;size=29;	k__Bacteria; p__Proteobacteria; c__Alphaproteobacteria; o__Rhodobacterales; f__Rhodobacteraceae; g__; s__	0.0515746	0.0370986	0.0809793	0	0	0.0461421	0.0116843	0.0259432	0.149774	0.245734	0	0	0	0	0	0	0	0.108696	0	0.121981	0.1554	0	0	0	0	0.029873	0	0	0.0141276	0.0132521	0.0824597	0.0760456	0	0.0134174	0.102928	0	0	0	0	0	0.0273398	0	0.0131354	0.149895	0.555658	0	0	0.032352
centroid=Ikaite.#10ss.I65_HH9YSED01CI18U;seqs=71;size=109;	k__Bacteria; p__Proteobacteria; c__Alphaproteobacteria; o__Rhodobacterales; f__Rhodobacteraceae; g__Loktanella; s__	0.0563226	0.0227261	0.119272	0	0	0.0284878	0.00981726	0.106387	0.135379	0.227146	0	0	0	0	0	0.0179856	0	0.559006	0.0319183	0.0731886	0.16835	0	0	0	0	0.104556	0.0261301	0.0143926	0.00941841	0.0265041	0.01178	0.0217273	0.023801	0	0.0343092	0	0.0451824	0.0986436	0.0118399	0.01221	0.0364531	0.0146563	0	0.129909	0.537137	0.0472032	0.0138274	0.016176
centroid=Ikaite.#1is.I11.3_HH9YSED02H5V0L;seqs=125;size=246;	k__Bacteria; p__Firmicutes; c__Clostridia; o__[Desulforudales]; f__[Desulforudaceae]; g__; s__	0.049561	0.0780962	0	0	0	0.08582	0.0517495	0	0	0	0.471284	0.519736	0.524197	0.0535475	0.0414079	0.107914	0.238327	0	0	0	0	0.112275	0.224909	0.148268	0.0226244	0	0	0	0.00941841	0	0	0	0	0	0	0.016756	0	0	0	0	0	0	0	0	0	0	0	0
centroid=Ikaite.#2is.I34_HH9YSED01EL6IK;seqs=177;size=253;	k__Bacteria; p__Proteobacteria; c__Gammaproteobacteria; o__Thiotrichales; f__Piscirickettsiaceae; g__Thiomicrospira; s__	0.0530132	0.0808998	0.00483302	0	0	0.0156472	0.229416	0.00869943	0	0	0.0239636	0	0.028082	0.0401606	0.207039	0	0	0	0	0	0	0.311876	0.440446	0.161747	1.38009	0	0	0	0	0	0	0	0	0	0	0	0	0	0	0	0.0273398	0	0.0131354	0	0	0	0	0.016176
centroid=Ikaite.#1.06is.E26_HH9YSED02IO48T;seqs=146;size=242;	k__Bacteria; p__Firmicutes; c__Erysipelotrichi; o__Erysipelotrichales; f__Erysipelotrichaceae; g__PSB-M-3; s__	0.05026	0.0724601	0.00791884	0	0	0.0455334	0.137818	0.00292395	0.0141624	0	0.00798786	0.0421408	0.0468033	0	0.0552105	0.0359712	0.0758314	0	0.0797957	0	0	0.137226	0	0.0134789	0.0339367	0.0896191	0.209041	0.302245	0.287262	0.145773	0.01178	0.195546	0.0119005	0.0536697	0	0.0335121	0	0.0123305	0.0355198	0.02442	0	0.0293126	0.0394063	0	0	0	0	0
centroid=Ikaite.#10ss.I67_HH9YSED01BZ6TS;seqs=6;size=11;	k__Bacteria; p__Cyanobacteria; c__Synechococcophycideae; o__Synechococcales; f__Synechococcaceae; g__Paulinella; s__	0.0571439	0.0203005	0.122545	0	0	0.0319029	0	0.0963084	0.155341	0.259983	0	0.0140469	0	0.0133869	0.220842	0.0719424	0.0324992	0.015528	0.0957549	0.0853867	0.03885	0	0	0	0	0.179238	0	0	0	0	0.0235599	0	0	0	0	0	0.124252	0.197287	0.0828795	0	0.164039	0	0.0131354	0.869391	0.0463049	0.212414	0.235066	0
centroid=Ikaite.#9sd.I56_HH9YSED01EB2XW;seqs=108;size=234;	k__Bacteria; p__Proteobacteria; c__Alphaproteobacteria; o__Rhodobacterales; f__Hyphomonadaceae; g__Maricaulis; s__	0.0690464	0.0883992	0.0374021	0	0	0.111565	0.0239608	0.0391409	0.0352285	0.00712874	0	0	0	0	0	0	0	0	0	0	0	0	0	0	0	0.134429	0	0	0	0	0.01178	0.065182	0.107105	0.174426	0	0.0837802	0.225912	0.147965	0.0710395	0.13431	0	0.0293126	0	0.009993	0.0185219	0	0	2.29699
centroid=Ikaite.#1.06is.E10_G2HJYAV02INFZH;seqs=140;size=347;	k__Bacteria; p__Proteobacteria; c__Betaproteobacteria; o__Rhodocyclales; f__Rhodocyclaceae; g__Sulfuritalea; s__	0.0572937	0.0764183	0.0050225	0	0	0.107343	0.031264	0.00514904	0.00486432	0.00304952	0.0239636	0	0	0.0401606	0.151829	0.0539568	0.0108331	0	0.36706	0.0121981	0	0	0	0	0	0.0149365	0.0522603	0.115141	0.0800565	0	0.01178	0.065182	0	0	0	0	0	0.0369914	0.402557	0.647131	0.0182266	0.263814	0.105083	0	0	0	0	0
centroid=Ikaite.#4is.I43_HH9YSED01BBVAB;seqs=20;size=35;	k__Bacteria; p__Proteobacteria; c__Epsilonproteobacteria; o__Campylobacterales; f__Helicobacteraceae; g__Sulfurimonas; s__	0.0497204	0.077908	0.000805503	0	0	0.0102049	0.232605	0.00144991	0	0	0.00798786	0	0	0	0.165631	0	0	0	0	0	0	0.261976	0.5529	0.269578	0.147059	0	0.261301	0.244675	0.230751	0.357805	0	0	0	0	0	0	0	0	0.0118399	0	0.0182266	0	0	0	0	0	0	0
centroid=Ikaite.#2is.I32_HH9YSED01BOX8X;seqs=4;size=13;	k__Bacteria; p__Bacteroidetes; c__Bacteroidia; o__Bacteroidales; f__ML635J-40; g__; s__	0.0535409	0.0834444	0.000805503	0	0	0.0969494	0.044284	0.00144991	0	0	0.183721	0.196657	0.159131	0.160643	0.110421	0.143885	0.270827	0	0.0159591	0	0	0.0748503	0.215537	0.0673945	0.0339367	0	0.0261301	0	0.0141276	0	0	0.0108637	0	0	0	0.016756	0	0	0	0	0	0	0	0	0	0	0	0
centroid=Ikaite.#10is.I86_HH9YSED01ESOCK;seqs=6;size=37;	k__Bacteria; p__Firmicutes; c__Clostridia; o__Clostridiales; f__Clostridiaceae; g__Tindallia_Anoxynatronum; s__	0.0541257	0.0787901	0.00216196	0	0	0.0445078	0.170744	0.00270147	0.00148756	0	0.00798786	0.0280938	0	0.0133869	0.0966184	0.179856	0.0541653	0	0.175551	0	0	0.349301	0.121826	0.148268	0.441176	0	0.156781	0.0431779	0.122439	0.265041	0	0.032591	0.0119005	0.0268348	0	0	0	0.0123305	0.0355198	0.02442	0.00911328	0.0293126	0.0262709	0	0	0	0	0
centroid=Ikaite.#10.7is.I9_HH9YSED01E36DS;seqs=1;size=1;	k__Bacteria; p__Firmicutes; c__Clostridia; o__Natranaerobiales; f__Anaerobrancaceae; g__Dethiobacter; s__	0.0507853	0.0779064	0.00299801	0	0	0.0967304	0.026534	0.00268295	0.00339183	0.00304952	0.231648	0.280938	0.234017	0.267738	0.165631	0.125899	0.0974976	0	0.0159591	0.0121981	0	0.0623752	0.046856	0.0269578	0.0339367	0.0149365	0.0261301	0.0143926	0.0329644	0	0	0.0217273	0	0	0	0.0502681	0	0.0123305	0.0236798	0	0.0637929	0	0	0	0	0	0	0
centroid=Ikaite.#1is.I19_HH9YSED01EP70O;seqs=101;size=236;	k__Bacteria; p__Firmicutes; c__Clostridia; o__Clostridiales; f__Clostridiaceae; g__Clostridium; s__	0.0483221	0.071085	0.00306835	0	0	0.0756275	0.064246	0.00402937	0.00186706	0	0.151769	0.238798	0.131049	0.0133869	0.0138026	0.323741	0.0866645	0	0.111714	0	0	0	0.0562272	0.0269578	0.0226244	0.0149365	0.104521	0.129534	0.249588	0.0530082	0	0	0	0	0	0.100536	0.0112956	0	0.0118399	0.01221	0	0	0.0131354	0	0	0	0	0
centroid=Ikka.Sediment.1_HH9YSED01CQ5IG;seqs=120;size=271;	k__Bacteria; p__Bacteroidetes; c__Flavobacteriia; o__Flavobacteriales; f__Flavobacteriaceae; g__; s__	0.0288202	0.0358346	0.0166749	0.236761	0.726055	0.00984634	0.096219	0.0270275	0.00373413	0	0.0399393	0	0.00936067	0	0	0.0179856	0.0108331	0.015528	0.0159591	0	0	0.0249501	0.112454	0.539156	0	0.029873	0	0	0.0470921	0.238537	0	0	0	0	0	0.0502681	0	0.0123305	0	0.01221	0	0	0	0	0	0.0708048	0.0138274	0
centroid=Ikka.Sediment.2_HH9YSED01CV2W4;seqs=57;size=145;	k__Bacteria; p__Proteobacteria; c__Gammaproteobacteria; o__Thiotrichales; f__Piscirickettsiaceae; g__; s__	0.0303977	0.0308845	0.0311941	0.0393945	1.00415	0.0409942	0.00353251	0.0561494	0	0	0.159757	0.224751	0.243377	0.0401606	0.0138026	0.0899281	0.0433323	0.0310559	0	0	0	0.012475	0.00937119	0.0134789	0	0	0	0	0	0	0	0	0	0	0	0	0	0.0369914	0	0	0	0	0	0	0	0.118008	0.0276549	0.129408
centroid=Ikaite.#4is.I39.3_HH9YSED02JOD7X;seqs=31;size=125;	k__Bacteria; p__Proteobacteria; c__Epsilonproteobacteria; o__Campylobacterales; f__Helicobacteraceae; g__Sulfurimonas; s__	0.0471431	0.073084	0.00220369	0	0	0.0241632	0.183186	0	0.00495831	0.0032375	0.00798786	0	0.00936067	0.0133869	0.331263	0.0359712	0.0108331	0	0	0	0.01295	0.237026	0.974604	0.175226	0.169683	0.0149365	0.0261301	0.0719632	0.0470921	0.119268	0.01178	0.0108637	0	0	0	0	0	0	0	0	0	0	0	0	0	0	0	0
centroid=Ikaite.#1.10is.I4_G2HJYAV02I09IO;seqs=83;size=260;	k__Bacteria; p__Proteobacteria; c__Gammaproteobacteria; o__Alteromonadales; f__HTCC2188; g__HTCC; s__	0.057337	0.0717043	0.0341824	0	0	0.0372705	0.147175	0.0251077	0.0455257	0.00712874	0	0	0	0.0133869	0	0	0	0	0	0	0	0	0	0	0	0.194175	0.104521	0.201497	0.136567	0.0132521	0.0353399	0.130364	0.0833036	0.885549	0.0228728	0.016756	0.0112956	0.0123305	0.0591996	0.01221	0.00911328	0.0586252	0.118219	0.009993	0.0185219	0	0	0.56616
centroid=Ikaite.#1is.I11.1_HH9YSED02HVGSM;seqs=157;size=234;	k__Bacteria; p__Proteobacteria; c__Gammaproteobacteria; o__Thiotrichales; f__Thiotrichaceae; g__; s__	0.0444974	0.0695859	0.000973975	0	0.0212585	0.095119	0.00134789	0.00175316	0	0	0.702932	0.842815	0.655247	0.0133869	0.0138026	0.0359712	0.0108331	0	0	0	0	0	0	0.0134789	0	0	0	0	0	0	0	0	0	0	0	0	0	0	0	0	0	0	0	0	0	0	0	0
centroid=Ikaite.#4is.I39.3_HH9YSED02FZFUD;seqs=7;size=21;	k__Bacteria; p__Proteobacteria; c__Alphaproteobacteria; o__Rhizobiales; f__Beijerinckiaceae; g__; s__	0.0562619	0.0427767	0.0779041	0	0	0.0541302	0.022422	0.0596992	0.10066	0.0771576	0	0.0140469	0	0.0133869	0.0690131	0.0719424	0.0216661	0.0776398	0.111714	0.0365943	0.01295	0	0	0	0	0.0746826	0.0261301	0.0143926	0.0188368	0	0.176699	0.0977729	0.130906	0.0670871	0.114364	0.0502681	0.056478	0.0493218	0.0947194	0.03663	0.0546797	0.0586252	0.0525417	0.249825	0.00926097	0.0708048	0	0
centroid=Ikaite.#1is.I11.1_HH9YSED02G3KV3;seqs=119;size=238;	k__Bacteria; p__Actinobacteria; c__Actinobacteria; o__Actinomycetales; f__Mycobacteriaceae; g__Mycobacterium; s__	0.0453845	0.0633353	0.0132228	0.0112313	0.0176991	0.0815989	0.0163609	0.0218756	0.00240675	0.00481349	0.487259	0.351173	0.411869	0.0401606	0.124224	0.107914	0.151663	0	0.0319183	0	0	0.012475	0.0374848	0.0539156	0	0	0	0.0143926	0.0188368	0.0265041	0	0	0	0	0	0.0837802	0.169434	0.0493218	0.0355198	0	0.100246	0	0.0131354	0.009993	0.00926097	0	0	0
centroid=Ikaite.#2is.I33_HH9YSED01EUV4V;seqs=2;size=3;	k__Bacteria; p__Proteobacteria; c__Epsilonproteobacteria; o__Campylobacterales; f__Helicobacteraceae; g__Sulfurimonas; s__	0.0465095	0.0727611	0.000965512	0	0	0.0310192	0.165666	0.00173792	0	0	0.0159757	0.0561877	0.112328	0.0133869	0.345066	0	0.0108331	0	0	0	0	0.237026	0.899635	0.283057	0.192308	0	0	0	0.00470921	0.0265041	0	0	0	0.0134174	0	0	0	0	0	0	0	0	0	0	0	0	0	0
centroid=Ikaite.#1is.I11.2_HH9YSED02GN1S6;seqs=2;size=2;	k__Bacteria; p__Firmicutes; c__Clostridia; o__Natranaerobiales; f__Anaerobrancaceae; g__Dethiobacter; s__	0.0497582	0.0784069	0	0	0	0.0992955	0.0204335	0	0	0	0.279575	0.280938	0.28082	0.240964	0.248447	0.215827	0.151663	0	0	0	0	0.0623752	0.0655984	0.0134789	0.0226244	0	0.0261301	0	0.0141276	0	0	0	0	0	0	0.016756	0	0	0.0118399	0	0.0729062	0	0	0	0	0	0	0
centroid=Ikaite.#1ss.I21_HH9YSED01DB133;seqs=2;size=2;	k__Bacteria; p__Cyanobacteria; c__Chloroplast; o__Stramenopiles; f__; g__; s__	0.0583488	0.014824	0.139613	0.00537721	0.0176991	0.0164153	0.0127143	0.213991	0.0466403	0.0313792	0.0159757	0	0	0.0133869	0.0276052	0.0899281	0.0433323	0.590062	0.0319183	0	0	0	0.0281136	0.0404367	0	0.164302	0	0	0.0188368	0.0397562	0	0	0.0833036	0	0	0	0.192025	0.295931	0	0	0.0182266	0.0146563	0	0.069951	0.0555658	0.0944064	0.124447	0.032352
centroid=Ikaite.#1is.I11.1_HH9YSED02H725N;seqs=48;size=183;	k__Bacteria; p__Firmicutes; c__Clostridia; o__Natranaerobiales; f__ML1228J-1; g__; s__	0.0462109	0.0713664	0	0	0	0.0956744	0.0106783	0	0	0	0.391405	0.407361	0.308902	0.321285	0.0828157	0.0719424	0.346658	0	0.0478774	0	0	0.012475	0.0281136	0	0	0	0	0.0143926	0.0518013	0	0	0	0	0	0	0.0502681	0	0	0	0	0.0637929	0	0	0	0	0	0	0
centroid=Ikaite.#4is.I43_HH9YSED01CCDZL;seqs=127;size=394;	k__Bacteria; p__Bacteroidetes; c__Flavobacteriia; o__Flavobacteriales; f__Flavobacteriaceae; g__Lutimonas; s__	0.0126603	0.0149373	0.00918898	0.128516	1.40584	0.00483733	0.0376836	0.0165402	0	0	0.0239636	0	0.0187213	0.0133869	0	0	0	0	0	0	0	0.0499002	0.046856	0.0943523	0	0	0	0.0287853	0.0376737	0.119268	0	0	0	0	0	0.0502681	0	0.0123305	0	0	0	0	0	0	0	0.118008	0	0
centroid=Ikaite.#2is.I34_HH9YSED01DF6WU;seqs=1;size=1;	k__Bacteria; p__Bacteroidetes; c__Bacteroidia; o__Bacteroidales; f__ML635J-40; g__; s__	0.0483726	0.0687561	0.00837064	0	0	0.00914561	0.214521	0.00144991	0.0170216	0	0.00798786	0	0.0187213	0	0.0138026	0.0179856	0.0108331	0	0.0957549	0	0	0.0873253	0.290507	0.714382	0.147059	0.0896191	0.130651	0.143926	0.174241	0.185529	0.01178	0.271592	0.0119005	0	0.0228728	0	0	0	0.0118399	0	0.0182266	0	0	0	0	0	0	0
centroid=Ikaite.#1.10is.I4_G2HJYAV02JYA6M;seqs=37;size=57;	k__Bacteria; p__Bacteroidetes; c__[Rhodothermi]; o__[Rhodothermales]; f__[Balneolaceae]; g__KSA1; s__	0.0675277	0.0990678	0.010796	0	0	0.123271	0.0358619	0.00872226	0.0133881	0	0	0	0	0	0	0.0539568	0.0108331	0	0.0478774	0	0	0	0	0	0	0	0.0522603	0	0.0188368	0	0	0.032591	0.107105	0.254931	0	0.0335121	0.0451824	0.0246609	0.0236798	0.0732601	0	0.0586252	0	0	0	0	0	2.39405
centroid=Ikaite.#4is.I38_HH9YSED01CVSWM;seqs=127;size=252;	k__Bacteria; p__Bacteroidetes; c__Flavobacteriia; o__Flavobacteriales; f__Flavobacteriaceae; g__; s__	0.0569239	0.0756709	0.025717	0	0	0.0935652	0.0251576	0.0213928	0.0311222	0.00249825	0	0	0	0.0133869	0.0414079	0.0539568	0.0216661	0.0621118	0	0	0	0	0	0	0	0.238984	0	0.0719632	0.0470921	0.132521	0	0	0	0	0	0.0335121	0	0.123305	0.0355198	0.647131	0.0455664	0.732815	0.420334	0.009993	0	0	0.0138274	0
centroid=Ikaite.#4is.I39.3_HH9YSED02IZOC9;seqs=9;size=47;	k__Bacteria; p__Bacteroidetes; c__Bacteroidia; o__Bacteroidales; f__ML635J-40; g__; s__	0.044649	0.070356	0	0	0	0.0217769	0.17991	0	0	0	0	0	0	0	0	0.0179856	0	0	0	0	0	0	0	0	0	0	0.627123	0.734024	0.437956	0	0	0	0	0	0	0	0	0	0	0	0	0	0	0	0	0	0	0
centroid=Ikaite.#1is.I16_HH9YSED01CIN2N;seqs=3;size=3;	k__Bacteria; p__Firmicutes; c__Clostridia; o__Thermoanaerobacterales; f__; g__; s__	0.0483767	0.0753246	0.00165961	0	0	0.0959679	0.0182482	0	0.00373413	0	0.11183	0.280938	0.205935	0.307898	0.220842	0.197842	0.368324	0	0	0	0	0.0249501	0.0655984	0.0134789	0.0226244	0.029873	0.0261301	0	0.0188368	0	0	0.0108637	0	0	0	0.016756	0	0	0	0	0.273398	0	0	0	0	0	0	0
centroid=Ikaite.#1.06is.E8_G2HJYAV02J019X;seqs=3;size=3;	k__Bacteria; p__Proteobacteria; c__Alphaproteobacteria; o__Rhodobacterales; f__Rhodobacteraceae; g__; s__	0.0466754	0.0499306	0.0433005	0	0	0.0656136	0.00729856	0.015755	0.0777323	0.136975	0	0	0	0	0	0	0	0.0776398	0	0.0731886	0.0777001	0	0	0	0	0.0149365	0	0.0143926	0.0188368	0.0397562	0.0471198	0	0.0119005	0	0	0	0	0	0	0	0.0182266	0.0146563	0.0131354	0.109923	0.28709	0	0	0.016176
centroid=Ikaite.#1.06is.E10_G2HJYAV02JO61O;seqs=2;size=2;	k__Bacteria; p__Firmicutes; c__Clostridia; o__Natranaerobiales; f__ML1228J-1; g__; s__	0.0573865	0.0860012	0.0081144	0	0	0.115425	0.00678332	0.00863132	0.00746826	0	0.0159757	0.0140469	0.028082	0.38822	0.124224	0.0539568	0.108331	0	0	0	0	0.012475	0.00937119	0	0.0113122	0.0597461	0	0.0143926	0.00941841	0	0	0.0108637	0	0	0	0.569705	0	0.0863132	0.0591996	0.0976801	0.264285	0.190532	0.118219	0	0	0	0	0
centroid=Ikaite.#1.06ss.E1_G2HJYAV02H790C;seqs=13;size=119;	k__Bacteria; p__Actinobacteria; c__Acidimicrobiia; o__Acidimicrobiales; f__C111; g__; s__	0.0480547	0.0474414	0.0429825	0.0523798	0.115093	0.0475128	0.0584851	0.0635575	0.0172637	0.0101783	0.119818	0.112375	0.14041	0.0133869	0.0414079	0.0719424	0.0433323	0.0931677	0.159591	0.0121981	0	0.012475	0.0937119	0.175226	0.0113122	0.0149365	0.0783904	0.0719632	0.0753473	0.0530082	0.0824597	0	0	0.0134174	0	0.016756	0.056478	0.0246609	0.0473597	0.0732601	0.0182266	0.0439689	0.0394063	0.009993	0.0185219	0.283219	0.0138274	0.032352
centroid=Ikaite.#10ss.I67_HH9YSED01EYSF9;seqs=2;size=2;	k__Bacteria; p__Firmicutes; c__Clostridia; o__Natranaerobiales; f__Anaerobrancaceae; g__; s__	0.049667	0.0557235	0.0413225	0	0	0.0319166	0.107288	0.0719608	0.00302469	0.00231524	0.0479272	0.0561877	0.0936067	0.0267738	0.0690131	0	0.0758314	0	0	0	0	0.162176	0.131197	0.377409	0	0.0149365	0.0261301	0.0287853	0.0423829	0.304797	0	0	0	0	0	0	0.0112956	0.0123305	0.0828795	0.02442	0.00911328	0.0146563	0.0131354	0	0.00926097	0	0.649889	0
centroid=Ikaite.#10ss.I64_HH9YSED01EXOMU;seqs=91;size=237;	k__Bacteria; p__Proteobacteria; c__Alphaproteobacteria; o__Rhodobacterales; f__Rhodobacteraceae; g__; s__	0.0531883	0.0268008	0.101861	0	0	0.0353905	0.00829305	0.0873789	0.119963	0.0792948	0	0.0140469	0	0.0133869	0.0276052	0.0539568	0.0108331	0.124224	0.0478774	0.0243962	0.0259	0	0	0	0	0.104556	0.0261301	0.0143926	0.00470921	0	0.153139	0.0108637	0.190408	0.0268348	0.194419	0.016756	0.124252	0.234279	0.106559	0.0976801	0.0546797	0.0293126	0.0788126	0.229839	0.0370439	0.0472032	0.0138274	0.16176
centroid=Ikaite.#2is.I32_HH9YSED01CI091;seqs=2;size=2;	k__Bacteria; p__Firmicutes; c__Clostridia; o__Natranaerobiales; f__Anaerobrancaceae; g__; s__	0.0507371	0.0651551	0.0262363	0	0	0.0378266	0.125824	0.046226	0.00124913	0.00249825	0.055915	0.126422	0.121689	0.0267738	0.0276052	0.0899281	0.0649984	0	0.0159591	0	0	0.199601	0.168681	0.593072	0	0	0.0522603	0.0143926	0.0470921	0.172277	0	0.0108637	0	0	0	0	0	0.0369914	0.0591996	0	0	0.0146563	0.0656771	0.009993	0	0.0236016	0.387168	0.016176
centroid=Ikaite.#4is.I38_HH9YSED01BF7BE;seqs=3;size=4;	k__Bacteria; p__Cyanobacteria; c__Synechococcophycideae; o__Synechococcales; f__Synechococcaceae; g__Paulinella; s__	0.0505322	0.0164723	0.110463	0	0	0.0260776	0.00134789	0.104084	0.118437	0.214468	0	0	0	0.0401606	0.0552105	0.0899281	0.0541653	0.015528	0.0957549	0.0609905	0.0518001	0	0	0.0134789	0	0.0896191	0	0	0	0	0	0	0	0	0	0	0.124252	0.135635	0.0118399	0.04884	0.136699	0.0439689	0	0.689517	0.0555658	0.118008	0.152102	0
centroid=Ikaite.#1is.I11.3_HH9YSED02HJ9AF;seqs=110;size=255;	k__Bacteria; p__Bacteroidetes; c__Flavobacteriia; o__Flavobacteriales; f__Flavobacteriaceae; g__Winogradskyella; s__	0.0506637	0.0278765	0.0943682	0.0457255	0.131061	0.0225842	0.0393865	0.157016	0.0160586	0.00971251	0.0718907	0.0140469	0.028082	0	0	0.0539568	0.0324992	0.170807	0.0159591	0	0.03885	0.0249501	0.046856	0.12131	0	0.0896191	0.0783904	0.0431779	0.0659289	0.0132521	0	0	0	0	0	0	0.0338868	0.27127	0	0	0	0.0146563	0.0131354	0	0	0.0236016	0.124447	0.064704
centroid=Ikaite.#4is.I39.3_HH9YSED02H32O6;seqs=150;size=364;	k__Bacteria; p__Actinobacteria; c__Thermoleophilia; o__Solirubrobacterales; f__; g__; s__	0.0392927	0.0581116	0.00608777	0.00537721	0.17704	0.0643226	0.0389902	0.00348972	0.00933532	0	0.319514	0.323079	0.327623	0.0267738	0	0.0719424	0.0649984	0	0.0159591	0	0	0.012475	0.0281136	0.107831	0.0226244	0.0746826	0	0.0287853	0.0706381	0.106016	0	0	0	0.0134174	0	0	0.0112956	0	0.0236798	0.1221	0	0.0146563	0.0262709	0	0	0.0236016	0	0
centroid=Ikaite.#1is.I11.3_HH9YSED02H9QKZ;seqs=92;size=281;	k__Bacteria; p__Firmicutes; c__Bacilli; o__Bacillales; f__Bacillaceae; g__; s__	0.0427427	0.0660942	0.00230632	0.00537721	0	0.0213964	0.166759	0.00415138	0	0	0.11183	0.0280938	0.131049	0.0133869	0.0276052	0.0179856	0	0	0	0	0	0.349301	0.327992	0.269578	0.339367	0	0.0783904	0.115141	0.108312	0.0795123	0	0	0	0	0	0	0	0.0123305	0.0236798	0.02442	0.0182266	0	0.0131354	0	0	0	0	0
centroid=Ikaite.#1.06ss.E1_G2HJYAV02FQ2MZ;seqs=149;size=197;	k__Bacteria; p__Proteobacteria; c__Gammaproteobacteria; o__Xanthomonadales; f__Xanthomonadaceae; g__; s__	0.0516326	0.0158297	0.120139	0	0	0.0206478	0.00268348	0.14802	0.0852891	0.0358267	0	0	0.00936067	0	0.0138026	0	0	0	0	0	0	0	0	0	0	0	0	0	0	0	0.0353399	0	0.0119005	0.0268348	0.491766	0	0	0	0.0118399	0.01221	0.0273398	0	0	0.059958	0.0833488	0.0472032	0	0
centroid=Ikaite.#9sd.I54_HH9YSED01B3J0Q;seqs=48;size=179;	k__Bacteria; p__Bacteroidetes; c__[Rhodothermi]; o__[Rhodothermales]; f__[Balneolaceae]; g__; s__	0.0478553	0.00344345	0.131936	0	0	0.00317086	0.00375331	0.175422	0.0775779	0.128611	0	0	0	0	0	0	0	0.0621118	0	0.304952	0.0518001	0	0	0	0	0.0597461	0	0	0	0.0132521	0.0235599	0.0108637	0	0.0134174	0.0228728	0.016756	1.14086	0.2836	0	0	0.0364531	0	0.0131354	0.129909	0.0277829	0.0236016	0	0
centroid=Ikaite.#5is.I74_HH9YSED01DTP2I;seqs=97;size=225;	k__Bacteria; p__Proteobacteria; c__Gammaproteobacteria; o__Oceanospirillales; f__Halomonadaceae; g__; s__	0.0518763	0.080118	0.00298189	0	0	0.0263222	0.201216	0	0.00670926	0	0.0239636	0	0.028082	0	0.0138026	0	0	0	0	0	0	0	0.0187424	0.0134789	0	0.029873	0	0	0.00470921	0.0265041	0	0.0434546	0.023801	1.90527	0	0.284853	0	0	0.0118399	0.01221	0	0.0293126	0.131354	0	0	0	0	0
centroid=Ikaite.#4is.I43_HH9YSED01C8R2G;seqs=1;size=1;	k__Bacteria; p__Proteobacteria; c__Alphaproteobacteria; o__Rhodobacterales; f__Rhodobacteraceae; g__Rhodobaca; s__	0.0468652	0.0274484	0.0850661	0	0	0.022911	0.0355935	0.0284818	0.155797	0.18006	0	0	0	0	0.0138026	0	0	0.0621118	0	0.268358	0.29785	0	0	0	0	0.029873	0	0.0431779	0	0.0795123	0.212039	0.20641	0.249911	0.0268348	0.0343092	0.016756	0.0903648	0.0369914	0.0473597	0	0	0	0.0131354	0.079944	0.0740878	0	0	0.032352
centroid=Ikaite.#1.10is.I4_G2HJYAV02FZI9I;seqs=115;size=196;	k__Bacteria; p__Bacteroidetes; c__Cytophagia; o__Cytophagales; f__Flammeovirgaceae; g__; s__	0.0516828	0.0361223	0.0830818	0	0	0.0496681	0	0.064385	0.106453	0	0	0	0	0	0	0	0	0	0	0	0	0	0	0	0	0	0	0	0	0	0.0235599	0	0.119005	0	0.709058	0	0.64385	0	0	0.0976801	0	0.0293126	0	0	0	0	0	1.00291
centroid=Ikaite.#10is.I63_HH9YSED01BIP3E;seqs=18;size=213;	k__Bacteria; p__Firmicutes; c__Clostridia; o__Thermoanaerobacterales; f__; g__; s__	0.0461887	0.0713624	0.000829807	0	0	0.0887638	0.0256545	0	0.00186706	0	0.159757	0.18261	0.14041	0.240964	0.151829	0.233813	0.292493	0	0.0319183	0	0	0.012475	0.0281136	0.0673945	0.0113122	0.0149365	0.0522603	0.0287853	0.0188368	0.0265041	0	0.0108637	0	0	0	0.0502681	0	0	0	0	0.255172	0	0	0	0	0	0	0
centroid=Ikaite.#1is.I19_HH9YSED01EPA7K;seqs=11;size=14;	k__Bacteria; p__Proteobacteria; c__Alphaproteobacteria; o__Rhizobiales; f__Phyllobacteriaceae; g__; s__	0.0623176	0.0270962	0.124146	0	0	0.0375803	0.0103962	0.213564	0.0123733	0.00981	0	0.0280938	0.0374427	0.0535475	0.0552105	0.0539568	0.0649984	0.108696	0.111714	0	0	0.0374251	0.0374848	0.0134789	0	0.0597461	0	0	0.00470921	0	0	0.0108637	0	0	0	0.016756	0.0338868	0.209618	0.0355198	0	0.0637929	0.0293126	0	0.029979	0.00926097	1.34529	0.290376	0.048528
centroid=Ikaite.#10is.I61_HH9YSED01BRWJJ;seqs=31;size=77;	k__Archaea; p__Crenarchaeota; c__Thaumarchaeota; o__Cenarchaeales; f__Cenarchaeaceae; g__Nitrosopumilus; s__	0.0427195	0.065937	0.00252751	0	0.0106293	0.0860702	0.0110236	0.00236016	0.00273669	0.00249825	0.351466	0.421408	0.290181	0	0.248447	0.0899281	0.0216661	0	0	0	0	0.012475	0	0	0	0	0.0261301	0	0.00470921	0.0132521	0	0	0.0119005	0.0536697	0	0	0	0	0.0118399	0.26862	0.0273398	0	0.0131354	0.009993	0	0.0236016	0	0.016176
centroid=Ikaite.#5is.I68_HH9YSED01DOMGK;seqs=120;size=244;	k__Bacteria; p__Bacteroidetes; c__Flavobacteriia; o__Flavobacteriales; f__Flavobacteriaceae; g__; s__	0.0452087	0.00321887	0.124702	0	0	0.00341424	0.00242811	0.00525947	0.274005	0.00231524	0	0	0	0	0	0	0	0	0	0	0	0	0	0	0	0	0	0	0	0	1.30757	0.0108637	0.154707	0.0134174	0.720494	0	0	0	0	0	0.0364531	0.0293126	0	0	0.00926097	0	0	0.016176
centroid=Ikaite.#10is.I61_HH9YSED01C7IH7;seqs=7;size=34;	k__Bacteria; p__Firmicutes; c__Clostridia; o__Natranaerobiales; f__ML1228J-1; g__; s__	0.0538399	0.0805977	0.00600184	0	0	0.109726	0.00582154	0.0048287	0.00746826	0	0.0239636	0.0421408	0.0468033	0.200803	0.124224	0.0539568	0.0649984	0	0.0319183	0	0	0	0.0374848	0	0.0113122	0.0597461	0	0	0.00941841	0	0	0	0	0	0	0.502681	0.0112956	0.0369914	0.0591996	0.1221	0.300738	0.146563	0.091948	0	0	0	0	0
centroid=Ikaite.#1.10ss.I1_G2HJYAV02JC0LT;seqs=123;size=359;	k__Bacteria; p__Proteobacteria; c__Gammaproteobacteria; o__Thiotrichales; f__Piscirickettsiaceae; g__; s__	0.0155591	0.0178611	0.0122032	0.150978	1.01814	0.0240392	0.0012475	0.0204722	0.00186706	0	0.11183	0.154516	0.177853	0	0	0.0179856	0.0108331	0.015528	0	0	0	0.012475	0	0	0	0.0149365	0	0	0	0	0	0	0	0	0	0.0335121	0	0.0246609	0	0	0	0	0	0	0	0.0944064	0	0
centroid=Ikaite.#10.7is.I9_HH9YSED01DBFW1;seqs=134;size=294;	k__Bacteria; p__Actinobacteria; c__Acidimicrobiia; o__Acidimicrobiales; f__C111; g__; s__	0.0326714	0.0476821	0.00608026	0.074212	0.263805	0.0466941	0.0468809	0.00945082	0.00186706	0	0.207684	0.126422	0.262099	0.0267738	0.0138026	0.125899	0.0324992	0	0.0159591	0	0	0.0499002	0.0281136	0.0943523	0	0.0149365	0.104521	0.0143926	0.0847657	0.0927644	0	0	0	0	0	0.016756	0	0.0493218	0.0473597	0	0	0.0146563	0	0	0	0	0.0276549	0
centroid=Ikaite.#2B.10sd.I6_G2HJYAV02HPL5T;seqs=1;size=1;	k__Bacteria; p__Proteobacteria; c__Epsilonproteobacteria; o__Campylobacterales; f__Helicobacteraceae; g__; s__	0.0422596	0.0635153	0.00563852	0	0.0796949	0.0100568	0.185464	0.0101493	0	0	0.0159757	0.0280938	0	0	0.0828157	0.0719424	0	0	0	0	0	0.0748503	0.046856	0.0134789	1.71946	0	0	0	0	0	0	0	0	0	0	0	0	0	0	0	0	0	0	0	0	0	0	0
centroid=Ikaite.#1.10is.I4_G2HJYAV02JQOVX;seqs=122;size=239;	k__Bacteria; p__Bacteroidetes; c__Flavobacteriia; o__Flavobacteriales; f__Flavobacteriaceae; g__Winogradskyella; s__	0.0552646	0.00957354	0.142102	0	0	0.009436	0.0089463	0.231062	0.0309021	0.0416744	0	0	0	0	0	0	0	1.67702	0	0	0	0	0	0	0	0	0	0	0	0	0	0.0760456	0.0119005	0.0134174	0.0686185	0	0	0	0	0	0	0	0	0	0.166698	0	0.318031	0.226464
centroid=Ikaite.#10is.I87_HH9YSED01EJ50Z;seqs=5;size=5;	k__Bacteria; p__Proteobacteria; c__Gammaproteobacteria; o__Vibrionales; f__Vibrionaceae; g__; s__	0.0513202	0.0797457	0.00205799	0	0	0.10965	0	0	0.00463049	0.00926097	0	0	0	0	0	0	0	0	0	0	0	0	0	0	0	0	0	0	0	0	0	0	0	0	0	0	0	0	0	0.0732601	0.00911328	1.2751	1.27414	0	0.0370439	0	0	0
centroid=Ikaite.#5is.I74_HH9YSED01E01U1;seqs=112;size=208;	k__Bacteria; p__Cyanobacteria; c__Chloroplast; o__; f__; g__; s__	0.049847	0.0749441	0.0066047	0	0	0.00318946	0.239661	0	0.0148606	0	0	0	0.0187213	0	0.0276052	0	0	0	0	0	0	0	0	0	0	0	0	0	0	0	0.01178	0.0217273	0.107105	2.37488	0	0.016756	0	0	0	0	0	0	0	0	0	0	0	0
centroid=Ikaite.#10ss.I66_HH9YSED01BX5IX;seqs=139;size=235;	k__Bacteria; p__Actinobacteria; c__Acidimicrobiia; o__Acidimicrobiales; f__SC3-41; g__; s__	0.0492555	0.0420378	0.0634512	0.0908205	0	0.0554513	0.00883334	0.112718	0.00186706	0	0.207684	0.266891	0.290181	0.120482	0.0276052	0.0359712	0.0216661	0.0621118	0.0319183	0	0	0.012475	0.00937119	0.0134789	0	0.0149365	0	0	0	0.0530082	0	0	0	0	0	0	0.0112956	0.0123305	0.0355198	0.02442	0	0	0.0131354	0	0	0.802455	0.0553097	0
centroid=Ikaite.#2B.10sd.I6_G2HJYAV02I54UI;seqs=73;size=228;	k__Bacteria; p__Firmicutes; c__Clostridia; o__Clostridiales	0.041941	0.0651182	0.00177948	0	0	0.0717118	0.0427816	0.00320306	0	0	0.119818	0.0983284	0.224656	0.254351	0.207039	0.0359712	0.184162	0	0	0	0	0.0499002	0.0655984	0	0.0113122	0	0.104521	0.0719632	0.0847657	0.0397562	0	0	0	0	0	0.0335121	0	0	0	0	0.0729062	0	0.0131354	0	0	0	0	0
centroid=Ikaite.#1is.I16_HH9YSED01A96N2;seqs=1;size=1;	k__Bacteria; p__Firmicutes; c__Clostridia; o__Natranaerobiales; f__ML1228J-1; g__; s__	0.0405351	0.0625636	0.00151483	0	0	0.0730358	0.0327699	0.00123305	0.00186706	0	0.207684	0.168563	0.243377	0.107095	0.110421	0.143885	0.151663	0	0.0159591	0	0	0.0623752	0.15931	0.0404367	0.0226244	0.0149365	0	0	0.0188368	0.0132521	0	0.0108637	0	0	0	0.16756	0	0.0123305	0.0118399	0.01221	0.191379	0.0146563	0	0	0	0	0	0
centroid=Ikaite.#1.06is.E26_HH9YSED02GVB1H;seqs=131;size=223;	k__Bacteria; p__Actinobacteria; c__Acidimicrobiia; o__Acidimicrobiales; f__; g__; s__	0.032588	0.0480305	0.00608715	0.0658582	0.277945	0.0266533	0.0945328	0.00853713	0.00302469	0.00231524	0.055915	0.0842815	0.0936067	0.0133869	0	0.107914	0.0216661	0.015528	0	0	0	0.0623752	0.0655984	0.269578	0.0565611	0.0149365	0.0522603	0.0863558	0.127149	0.212033	0	0	0	0.0134174	0	0.0335121	0.0451824	0.0246609	0.0118399	0.0732601	0	0	0.0131354	0	0.00926097	0	0	0
centroid=Ikaite.#10.7is.I9_HH9YSED01EG4SS;seqs=120;size=194;	k__Bacteria; p__Proteobacteria; c__Alphaproteobacteria; o__Rhodobacterales; f__Rhodobacteraceae; g__Amaricoccus; s__	0.0355865	0.0470207	0.0148275	0.0746889	0.129233	0.0380032	0.0671523	0.0153079	0.0142271	0.00231524	0.055915	0.0561877	0.102967	0.0535475	0	0.0179856	0.0758314	0	0.0319183	0	0	0.0374251	0.0187424	0.12131	0.0113122	0.104556	0.104521	0.100748	0.197787	0.0662603	0	0	0	0.0134174	0	0	0.135547	0	0	0.02442	0.0273398	0.0146563	0	0	0.00926097	0	0	0
centroid=Ikaite.#2is.I32_HH9YSED01D0B8Q;seqs=102;size=200;	k__Bacteria; p__Cyanobacteria; c__Chloroplast; o__Cryptophyta; f__; g__; s__	0.0262665	0.033503	0.0144587	0.382883	0	0.0288235	0.0413837	0.00483171	0.0264925	0.0462757	0.0239636	0	0.0187213	0.0267738	0	0	0	0	0	0.0243962	0.03885	0.112275	0.103083	0.0673945	0.113122	0.0149365	0	0	0.00470921	0.0132521	0	0	0.0119005	0	0	0.134048	0	0	0	0	0	0	0	0.019986	0.101871	0	0	0
centroid=Ikaite.#4is.I39.3_HH9YSED02GFV52;seqs=87;size=219;	k__Bacteria; p__Proteobacteria; c__Deltaproteobacteria; o__Desulfobacterales; f__Desulfobacteraceae; g__; s__	0.0419192	0.0633388	0.00497884	0	0	0.0488781	0.0917107	0	0.0112024	0	0.0479272	0.0280938	0.0187213	0.950469	0.0414079	0.0539568	0.0324992	0	0	0	0	0.0623752	0.262393	0.107831	0.0565611	0.0896191	0.0522603	0.115141	0.141276	0.119268	0	0	0	0	0	0	0	0	0	0	0	0	0	0	0	0	0	0
centroid=Ikaite.#2B.10is.I5_G2HJYAV02H3G5F;seqs=6;size=15;	k__Bacteria; p__Actinobacteria; c__Acidimicrobiia; o__Acidimicrobiales; f__C111; g__; s__	0.0402249	0.0394883	0.0429235	0.0636272	0.0478072	0.0433409	0.0278891	0.0601692	0.0213664	0.0155458	0.151769	0.18261	0.187213	0	0.0276052	0.0539568	0.0108331	0.232919	0.0159591	0	0.01295	0.0374251	0.0187424	0.0404367	0	0.0149365	0.0522603	0.0431779	0.0470921	0.0397562	0	0	0.0595026	0	0.0343092	0	0.0338868	0.0246609	0.0828795	0.02442	0.00911328	0	0.0131354	0.039972	0.00926097	0.14161	0.110619	0.032352
centroid=Ikaite.#9sd.I54_HH9YSED01CUZBB;seqs=10;size=15;	k__Bacteria; p__Bacteroidetes; c__Cytophagia; o__Cytophagales; f__Cyclobacteriaceae; g__; s__	0.0422671	0.00264426	0.117257	0	0	0.00195868	0.00402522	0.0838979	0.158956	0	0	0	0	0	0	0	0	0	0	0	0	0	0	0	0	0	0	0	0	0	0.1178	0	0.261811	0.0402522	0.89204	0	0.801988	0.0369914	0	0	0	0.0146563	0	0	0	0	0	0.032352
centroid=Ikka.Seawater.1_HH9YSED01EVQZG;seqs=15;size=60;	k__Bacteria; p__Actinobacteria; c__Acidimicrobiia; o__Acidimicrobiales; f__koll13; g__; s__	0.0183062	0.0288461	0	0.112653	0.761307	0.0203247	0.0464128	0	0	0	0.135794	0.126422	0.0936067	0	0	0	0.0324992	0	0	0	0	0	0.0187424	0.0404367	0.0113122	0	0.104521	0.0287853	0.0612197	0.172277	0	0	0	0.0268348	0	0	0	0	0	0.02442	0	0	0.0262709	0	0	0	0	0
centroid=Ikaite.#9sd.I56_HH9YSED01EXNIF;seqs=108;size=211;	k__Bacteria; p__Proteobacteria; c__Alphaproteobacteria; o__Rhodospirillales; f__; g__; s__	0.0453037	0.0580471	0.023571	0.00617742	0	0.0788025	0.00402522	0.0349595	0.00933532	0	0.0958543	0.0983284	0.056164	0	0	0	0.0108331	0	0.0159591	0	0	0	0	0	0	0.0746826	0	0	0	0	0	0	0	0.0402522	0	0.016756	0.0225912	0.147965	0.663036	0.537241	0.0729062	0.0879379	0.091948	0	0	0.165211	0.0138274	0.113232
centroid=Ikka.Sediment.2_HH9YSED01BZ8JX;seqs=113;size=192;	k__Bacteria; p__Proteobacteria; c__Deltaproteobacteria; o__Desulfobacterales; f__Desulfobacteraceae; g__Desulfococcus; s__	0.00519822	0.00819114	0	0.0571265	1.41469	0.00405468	0.0172995	0	0	0	0	0	0	0.0133869	0	0	0	0	0	0	0	0	0.00937119	0	0	0	0.0261301	0.0143926	0.0565105	0.0397562	0	0	0	0.0268348	0	0.016756	0	0	0.0118399	0.01221	0	0	0	0	0	0	0	0
centroid=Ikaite.#5is.I68_HH9YSED01B2BHH;seqs=1;size=1;	k__Bacteria; p__Proteobacteria; c__Alphaproteobacteria; o__Rhodobacterales; f__Rhodobacteraceae; g__Rhodobaca; s__	0.0431045	0.0264718	0.075106	0	0	0.028483	0.0205935	0.0504301	0.105951	0.132172	0	0	0	0	0	0	0	0.015528	0.0159591	0.182971	0.14245	0	0	0	0	0	0	0.0287853	0.00941841	0.0265041	0.188479	0.141228	0.119005	0	0.0114364	0	0.056478	0.0123305	0.0355198	0	0.00911328	0.0146563	0.0131354	0.119916	0.0833488	0	0	0
centroid=Ikaite.#10is.I59_HH9YSED01DUHQX;seqs=2;size=2;	k__Bacteria; p__Cyanobacteria; c__Oscillatoriophycideae; o__Oscillatoriales; f__Phormidiaceae; g__; s__	0.0441919	0.00485552	0.118764	0	0	0.00667634	0	0.0463059	0.209336	0.347724	0	0	0	0	0	0	0.0108331	0.232919	0	0.561112	0.543901	0	0	0	0	0.283794	0	0	0	0	0	0	0	0	0	0	0.0451824	0.184957	0.0947194	0	0.0546797	0	0	0.109923	0.175959	0	0	0
centroid=Ikaite.#10ss.I64_HH9YSED01EWAAZ;seqs=4;size=16;	k__Bacteria; p__Proteobacteria; c__Alphaproteobacteria; o__Rhodobacterales; f__Rhodobacteraceae; g__Phaeobacter; s__	0.0359961	0.0281773	0.0523303	0.091944	0.198299	0.0153256	0.0562038	0.0744709	0.0246547	0.00823401	0.0399393	0.0140469	0.00936067	0	0	0.0179856	0.0108331	0.108696	0	0	0.01295	0.112275	0.0937119	0.161747	0.0113122	0.164302	0.0261301	0.0431779	0.0470921	0.0397562	0	0	0	0.0268348	0	0	0.0225912	0.209618	0.0118399	0.02442	0.00911328	0.0146563	0.0131354	0.019986	0	0.0472032	0.152102	0.016176
centroid=Ikaite.#5is.I75_HH9YSED01EEUM6;seqs=82;size=189;	k__Bacteria; p__Bacteroidetes; c__Cytophagia; o__Cytophagales; f__Flammeovirgaceae; g__; s__	0.0395111	0.0202085	0.0770941	0	0	0.0106717	0.0410761	0.0362948	0.128093	0.142511	0	0	0	0.0133869	0	0	0.0108331	0.015528	0	0	0	0	0	0	0	0.0896191	0.104521	0.0575705	0.136567	0.0795123	0.01178	0.032591	0.261811	0	0.0914913	0	0	0	0	0	0.00911328	0	0.0131354	0.069951	0.500093	0.0236016	0	0.064704
centroid=Ikaite.#5is.I70_HH9YSED01E2QIZ;seqs=4;size=29;	k__Bacteria; p__Proteobacteria; c__Alphaproteobacteria; o__Rhodobacterales; f__Rhodobacteraceae	0.0438817	0.0380589	0.0534483	0	0	0.0411407	0.0332404	0.0530763	0.0539133	0.050426	0	0	0.00936067	0.0133869	0.0138026	0	0.0433323	0.139752	0.0638366	0.0121981	0.0518001	0	0	0	0	0.029873	0.0261301	0.0143926	0.023546	0.0530082	0.0706797	0.0543183	0.0833036	0.161009	0.0457457	0.016756	0.0790692	0.0863132	0.0828795	0.04884	0.0273398	0.0586252	0.0525417	0.109923	0.0277829	0.0472032	0	0
centroid=Ikka.Seawater.2_HH9YSED01AJN0W;seqs=3;size=3;	k__Bacteria; p__Proteobacteria; c__Alphaproteobacteria; o__Rhodobacterales; f__Rhodobacteraceae; g__Loktanella; s__	0.038414	0.0270781	0.0595574	0.069635	0	0.0290971	0.0227164	0.0351702	0.0900413	0.155056	0.00798786	0	0	0.0133869	0	0	0	0.0621118	0.0319183	0.0487924	0.0647501	0.012475	0.0281136	0	0.0226244	0.029873	0	0.0863558	0.0376737	0.0265041	0.0235599	0	0.023801	0.0134174	0.0228728	0.0335121	0	0.0123305	0.0118399	0	0.0182266	0.0293126	0.0131354	0.089937	0.416744	0.0708048	0.0414823	0.016176
centroid=Ikaite.#1.06is.E6_G2HJYAV02J45YF;seqs=69;size=183;	k__Bacteria; p__Bacteroidetes; c__Bacteroidia; o__Bacteroidales; f__ML635J-40; g__; s__	0.0362237	0.0566348	0.000815794	0	0	0.0778729	0	0.00146843	0	0	0.00798786	0	0	0	0	0	0	0	0	0	0	0	0	0	0	0	0	0	0	0	0	0	0	0	0	0	0	0	0	0	0	0	0	0	0	0	0	0.016176
centroid=Ikaite.#1ss.I21_HH9YSED01DPLIY;seqs=3;size=8;	k__Bacteria; p__Cyanobacteria; c__Oscillatoriophycideae; o__Oscillatoriales; f__Phormidiaceae; g__; s__	0.0441573	0.00359684	0.120971	0	0	0.00494566	0	0.0607042	0.196305	0.351535	0	0	0	0	0	0	0.0108331	0.388199	0	0.463528	0.634551	0	0	0	0	0.164302	0	0	0	0	0	0	0	0	0	0	0.0338868	0.184957	0.0591996	0.01221	0.0364531	0	0	0.159888	0.148176	0	0	0
centroid=Ikka.Seawater.2_HH9YSED01BDWQX;seqs=27;size=69;	k__Bacteria; p__Bacteroidetes; c__Flavobacteriia; o__Flavobacteriales; f__Flavobacteriaceae; g__; s__	0.0143131	0.0225539	0	0.671093	0.00884956	0.0264833	0.0108679	0	0	0	0	0	0	0	0	0	0	0	0	0	0	0.012475	0.0187424	0.0539156	0	0	0	0	0.023546	0	0	0	0	0	0	0.25134	0	0	0	0	0	0.0146563	0	0	0	0	0	0.016176
centroid=Ikaite.#1.10is.I4_G2HJYAV02GZ816;seqs=6;size=53;	k__Bacteria; p__Proteobacteria; c__Alphaproteobacteria; o__Rhodobacterales; f__Rhodobacteraceae; g__Paracoccus; s__	0.0479379	0.0601349	0.0282399	0	0	0.0703042	0.0297152	0.0275681	0.0290797	0.0166533	0.0479272	0.0561877	0.00936067	0	0.0690131	0.125899	0.0108331	0	0	0.0121981	0.0259	0	0	0	0.0791855	0.0597461	0	0	0.00470921	0.0132521	0.0353399	0.1195	0.0595026	0.0805045	0.0114364	0.016756	0.0112956	0.0493218	0.130239	0.01221	0.0273398	0.0879379	0.0656771	0.009993	0.0185219	0	0	0.630864
centroid=Ikaite.#1.06is.E10_G2HJYAV02JY0BV;seqs=14;size=14;	k__Bacteria; p__Proteobacteria; c__Alphaproteobacteria; o__Rhodobacterales; f__Rhodobacteraceae; g__; s__	0.0412148	0.0392195	0.0462759	0.022786	0	0.0529676	0.00389792	0.0601988	0.0288722	0.0331235	0.00798786	0	0	0	0	0.0539568	0.0108331	0.15528	0.0159591	0.0243962	0.0518001	0.012475	0	0	0	0.0746826	0	0	0	0.0265041	0	0	0.023801	0	0	0.0837802	0.0225912	0.0986436	0	0.01221	0.0273398	0	0.0131354	0.009993	0.0463049	0	0	0.032352
centroid=Ikaite.#1.06is.E8_G2HJYAV02I8WDF;seqs=99;size=199;	k__Bacteria; p__Bacteroidetes; c__Cytophagia; o__Cytophagales; f__Cyclobacteriaceae; g__; s__	0.0390636	0.046946	0.0267828	0	0	0.0645508	0	0.0463568	0.00231524	0.00463049	0	0	0	0	0	0	0	0	0	0	0	0	0	0	0	0	0	0	0	0	0	0	0	0	0	0.0335121	0	0	0	0.01221	0	0	0.0131354	0	0.0185219	0.0472032	0	0
centroid=Ikaite.#10ss.I66_HH9YSED01BQOYN;seqs=1;size=1;	k__Bacteria; p__Actinobacteria; c__Acidimicrobiia; o__Acidimicrobiales; f__C111; g__; s__	0.0420897	0.0132585	0.0919654	0	0	0.0163294	0.0141381	0.0342382	0.164124	0.117974	0	0	0	0	0.0138026	0	0.0108331	0	0.0957549	0	0.01295	0	0	0	0	0	0.0261301	0	0.00470921	0	0.494758	0.0434546	0.0833036	0.0670871	0.263038	0.0335121	0.0903648	0.0246609	0.0355198	0.0610501	0.0729062	0.0293126	0.0131354	0.449685	0.00926097	0.165211	0.0138274	0
centroid=Ikaite.#4is.I39.3_HH9YSED02G08X0;seqs=118;size=208;	k__Bacteria; p__Fibrobacteres; c__TG3; o__TG3-1; f__; g__; s__	0.0361583	0.0556189	0.00248942	0	0	0.00148305	0.179983	0	0.00560119	0	0.00798786	0	0	0	0.0276052	0	0	0	0	0	0	0.187126	0.337363	0.148268	0.633484	0.0448096	0.104521	0.143926	0.183659	0.0397562	0	0.0217273	0	0	0	0	0	0	0	0	0	0	0	0	0	0	0	0
centroid=Ikaite.#4is.I39.2_HH9YSED02FZ45U;seqs=4;size=14;	k__Bacteria; p__Actinobacteria; c__Acidimicrobiia; o__Acidimicrobiales; f__C111; g__; s__	0.0324288	0.0444537	0.0121849	0.0976284	0.092055	0.0402883	0.050005	0.0219327	0	0	0.239636	0.196657	0.112328	0	0.0138026	0.0179856	0.0216661	0	0	0	0	0.0249501	0.0187424	0.0404367	0	0	0.104521	0.143926	0.103603	0.0530082	0	0.0108637	0	0	0	0	0.0112956	0	0.0236798	0.02442	0	0.0146563	0.0131354	0	0	0.14161	0.0138274	0.016176
centroid=Ikaite.#1ss.I27_HH9YSED01CZS3O;seqs=5;size=16;	k__Bacteria; p__Cyanobacteria; c__Oscillatoriophycideae; o__Oscillatoriales; f__Phormidiaceae; g__; s__	0.0427805	0.00501913	0.114386	0	0	0.0069013	0	0.0577114	0.18523	0.322706	0	0	0	0	0	0	0	0.372671	0	0.378141	0.556851	0	0	0	0	0.179238	0	0	0	0	0.01178	0	0	0	0	0	0.056478	0.147965	0.0947194	0.01221	0.0455664	0	0.0131354	0.179874	0.175959	0	0	0
centroid=Ikka.Seawater.3_HH9YSED01C68M8;seqs=49;size=164;	k__Bacteria; p__Bacteroidetes; c__Flavobacteriia; o__Flavobacteriales; f__Flavobacteriaceae; g__Sediminicola; s__	0.00439378	0.00647091	0.000829807	0.932157	0	0.00842615	0.00113122	0	0.00186706	0	0	0	0	0	0.0138026	0	0	0	0	0	0	0	0	0	0.0113122	0.0149365	0	0	0	0	0	0	0	0	0	0.0502681	0	0	0	0.02442	0	0	0	0	0	0	0	0.016176
centroid=Ikaite.#10is.I63_HH9YSED01CM9DB;seqs=124;size=233;	k__Bacteria; p__Actinobacteria; c__Actinobacteria; o__Actinomycetales; f__Micrococcaceae; g__Micrococcus; s__	0.0446137	0.0459855	0.0445772	0	0	0.0576395	0.0134174	0.0473785	0.0410754	0	0.00798786	0	0	0	0	0	0	0	0	0	0	0	0	0	0	0.328603	0	0	0	0	0	0	0	0.134174	0	0.603217	0.056478	0.382244	0.0355198	0.01221	0.446551	0.0146563	0.0131354	0	0	0	0	0.226464
centroid=Ikaite.#1.06ss.E14_G2HJYAV02GZYIZ;seqs=135;size=220;	k__Bacteria; p__Spirochaetes; c__Spirochaetes; o__Spirochaetales; f__Spirochaetaceae; g__; s__	0.0389496	0.051547	0.0135852	0.00585412	0	0.0301208	0.105795	0.0158722	0.0107264	0.00304952	0.00798786	0.0140469	0.028082	0.0267738	0.0276052	0.0179856	0.0216661	0	0.0797957	0.0121981	0	0	0.00937119	0	0	0.0149365	0.130651	0.359816	0.254297	0.0265041	0.0353399	0.0760456	0.0119005	0.201261	0.0114364	0	0	0	0.0236798	0.0854701	0.0182266	0	0.0262709	0	0	0	0	0
centroid=Ikaite.#1.06is.E8_G2HJYAV02GV8L8;seqs=38;size=56;	k__Bacteria; p__Firmicutes; c__Clostridia; o__Clostridiales; f__Clostridiaceae; g__Clostridium; s__	0.034824	0.0544292	0.000815794	0	0	0.074644	0.000470921	0.00146843	0	0	0	0	0.00936067	0	0	0	0	0	0	0	0	0	0	0	0	0	0	0	0.00470921	0	0	0	0	0	0	0	0	0	0	0	0	0	0	0	0	0	0	0.016176
centroid=Ikaite.#1.06is.E24_G2HJYAV02JGAGZ;seqs=107;size=194;	k__Bacteria; p__Bacteroidetes; c__Bacteroidia; o__Bacteroidales; f__Porphyromonadaceae; g__Paludibacter; s__	0.0427483	0.0673609	0	0	0	0.0918403	0.00187424	0	0	0	0.055915	0	0.0187213	1.64659	0.0276052	0.0179856	0.0216661	0	0	0	0	0	0.0187424	0	0	0	0	0	0	0	0	0	0	0	0	0	0	0	0	0	0	0	0	0	0	0	0	0
centroid=Ikaite.#1.06is.E10_G2HJYAV02J2ESD;seqs=91;size=164;	k__Bacteria; p__Bacteroidetes; c__Bacteroidia; o__Bacteroidales; f__; g__; s__	0.0405231	0.0629259	0.000815794	0	0	0.0828561	0.0103968	0.00146843	0	0	0.207684	0.154516	0.196574	0.441767	0.0276052	0.161871	0.303326	0	0.0159591	0	0	0.0623752	0.0281136	0.0134789	0	0	0	0	0	0	0	0	0	0	0	0	0	0	0	0	0	0	0	0	0	0	0	0
centroid=Ikaite.#1.06is.E26_HH9YSED02GKH18;seqs=1;size=1;	k__Bacteria; p__Proteobacteria; c__Alphaproteobacteria; o__Rhodobacterales; f__Rhodobacteraceae; g__Phaeobacter; s__	0.0151835	0.0215393	0.00348829	0.655947	0	0.0269937	0.00789059	0.00505911	0.00152476	0.00304952	0.0159757	0	0	0.0133869	0	0	0	0.015528	0.0159591	0.0121981	0	0.012475	0.0187424	0.0269578	0.0113122	0	0	0	0.00941841	0	0	0	0	0	0	0.301609	0	0	0.0118399	0.01221	0	0	0.0131354	0	0	0	0	0
centroid=Ikaite.#2is.I34_HH9YSED01A0ZFO;seqs=8;size=84;	k__Bacteria; p__Proteobacteria; c__Epsilonproteobacteria; o__Campylobacterales; f__Helicobacteraceae; g__; s__	0.0362511	0.0533791	0.00686366	0	0.16117	0.00703154	0.159275	0.0110596	0.00161875	0.0032375	0.00798786	0	0.0187213	0	0.0552105	0.0539568	0.0108331	0	0	0	0.01295	0.0873253	0.0374848	0.0539156	1.41403	0	0	0	0	0	0	0	0	0	0	0	0	0	0	0	0	0	0	0	0	0.0236016	0	0
centroid=Ikaite.#1is.I18_HH9YSED01BN0IJ;seqs=1;size=1;	k__Bacteria; p__Firmicutes; c__Clostridia; o__Thermoanaerobacterales; f__; g__; s__	0.0363712	0.0564863	0.000627534	0	0	0.0753024	0.00727503	0.00112956	0	0	0.255611	0.238798	0.215295	0.227577	0.0828157	0.0359712	0.28166	0	0.0159591	0	0	0.0499002	0.00937119	0.0134789	0	0	0	0	0	0	0	0	0	0	0	0.016756	0.0112956	0	0	0	0.191379	0	0	0	0	0	0	0
centroid=Ikaite.#10ss.I65_HH9YSED01ASGKS;seqs=2;size=2;	k__Bacteria; p__Bacteroidetes; c__Flavobacteriia; o__Flavobacteriales; f__Flavobacteriaceae; g__Flavobacterium; s__	0.0320311	0.00236933	0.0881907	0	0	0.00158065	0.00402522	0	0.198429	0.370439	0	0	0	0	0	0	0	0	0	0	0	0	0	0	0	0	0	0	0	0	0.0942396	0	0	0.0402522	0.0114364	0	0	0	0.0118399	0	0.0182266	0	0	0	1.48176	0	0	0
centroid=Ikaite.#5is.I71_HH9YSED01CFJZF;seqs=1;size=1;	k__Bacteria; p__Proteobacteria; c__Alphaproteobacteria; o__Rhodobacterales; f__Rhodobacteraceae; g__Rhodobaca; s__	0.0400975	0.0192824	0.0795995	0	0	0.0190251	0.0195675	0.0408479	0.128039	0.142331	0.00798786	0	0	0	0	0	0	0.124224	0.0159591	0.19517	0.2072	0	0	0	0	0.029873	0	0	0.00941841	0.0265041	0.141359	0.1195	0.23801	0.0402522	0.0457457	0	0.0338868	0.0739827	0.0591996	0	0.0455664	0.0146563	0	0.129909	0.0370439	0	0	0
centroid=Ikaite.#10.7is.I9_HH9YSED01CU2BN;seqs=6;size=6;	k__Bacteria; p__Actinobacteria; c__Acidimicrobiia; o__Acidimicrobiales; f__C111; g__; s__	0.0383482	0.0506739	0.016995	0.0348175	0.067286	0.0482812	0.0529448	0.028098	0.00311619	0.00249825	0.191709	0.238798	0.177853	0.0133869	0.0138026	0.0719424	0	0.0310559	0.0159591	0	0	0.0249501	0.0655984	0.12131	0.0113122	0.0149365	0.104521	0.0575705	0.0376737	0.0662603	0	0	0	0.0402522	0	0.016756	0.0338868	0.0246609	0.0473597	0.03663	0	0.0293126	0.0262709	0.009993	0	0.0236016	0.0829646	0.016176
centroid=Ikaite.#10ss.I67_HH9YSED01CYPGY;seqs=3;size=3;	k__Bacteria; p__Proteobacteria; c__Alphaproteobacteria; o__Rhodobacterales; f__Rhodobacteraceae; g__Loktanella; s__	0.039083	0.0267792	0.0611514	0.122015	0	0.0248436	0.0335345	0.0965104	0.0169525	0.0189685	0	0	0	0	0	0	0	0.015528	0.0478774	0.0121981	0.0259	0	0.00937119	0.0134789	0.0452489	0.0597461	0.104521	0.0287853	0.0941841	0.0397562	0	0	0	0	0	0	0	0	0.0118399	0.01221	0	0	0	0.009993	0.0277829	0.0472032	0.179757	0.113232
centroid=Ikaite.#1.06is.E6_G2HJYAV02HX8DJ;seqs=6;size=18;	k__Bacteria; p__Proteobacteria; c__Alphaproteobacteria; o__Rhodobacterales; f__Rhodobacteraceae; g__Loktanella; s__	0.0442264	0.0284912	0.0710983	0	0	0.0220178	0.0491579	0.0941448	0.0422901	0.049516	0.0239636	0	0.00936067	0	0.0414079	0.0359712	0.0433323	0.0931677	0.0797957	0	0.0647501	0.0374251	0.046856	0.0673945	0.0452489	0.104556	0.0783904	0.0575705	0.0659289	0.0927644	0	0	0.0357015	0	0	0	0.0225912	0.135635	0.0118399	0.01221	0.0273398	0	0	0.049965	0.0833488	0.283219	0.138274	0.032352
centroid=Ikaite.#1.10is.I4_G2HJYAV02H9M6H;seqs=153;size=200;	k__Bacteria; p__Actinobacteria; c__Acidimicrobiia; o__Acidimicrobiales; f__; g__; s__	0.0447113	0.039753	0.0562855	0.0522262	0.0283284	0.0444502	0.0245046	0.0908583	0.0130695	0	0.159757	0.238798	0.14041	0.0401606	0.0552105	0	0.0324992	0.0776398	0	0	0	0.0249501	0	0.0404367	0	0.104556	0.0522603	0.0431779	0.00470921	0.0795123	0	0	0	0	0	0.0335121	0.056478	0.160296	0.0118399	0.03663	0.0273398	0	0.0394063	0	0	0.519235	0.0276549	0.016176
centroid=Ikaite.#1ss.I27_HH9YSED01DC6FM;seqs=1;size=1;	k__Bacteria; p__Proteobacteria; c__Alphaproteobacteria; o__Rhodobacterales; f__Rhodobacteraceae; g__Rhodobaca; s__	0.0390093	0.0208225	0.074519	0	0	0.018534	0.0242328	0.0206045	0.141912	0.182651	0.00798786	0	0	0	0.0552105	0.0359712	0	0.015528	0	0.280556	0.24605	0	0	0	0	0.0149365	0	0.0143926	0.00941841	0.0530082	0.153139	0.152091	0.202309	0.0134174	0.0343092	0	0.0677736	0.0493218	0.0118399	0	0.0273398	0	0	0.129909	0.0740878	0	0	0
centroid=Ikaite.#10ss.I64_HH9YSED01DG4HT;seqs=6;size=8;	k__Bacteria; p__Proteobacteria; c__Alphaproteobacteria; o__Rhodobacterales; f__Rhodobacteraceae; g__Rhodobaca; s__	0.0427971	0.00793513	0.109088	0	0	0.0102619	0.00155729	0.154432	0.0524084	0.0530973	0	0	0	0	0	0	0	0.0776398	0	0.0365943	0.0259	0	0	0	0	0.0448096	0	0	0.00470921	0	0.0353399	0.0108637	0.023801	0	0.102928	0	0.46312	0.0739827	0	0	0.0364531	0	0	0.149895	0	0.0236016	0.0138274	0
centroid=Ikaite.#4is.I39.3_HH9YSED02HPXRM;seqs=21;size=95;	k__Bacteria; p__Bacteroidetes; c__Bacteroidia; o__Bacteroidales; f__ML635J-40; g__; s__	0.0336617	0.0515941	0.0017692	0	0	0.0643519	0.0174118	0.0016909	0.00186706	0	0.0239636	0.0140469	0.028082	0	0	0.0179856	0.0108331	0	0.0159591	0	0	0	0	0	0	0.0149365	0.0261301	0.0431779	0.0518013	0.0530082	0	0	0	0	0	0	0	0	0	0	0	0	0	0	0	0	0	0
centroid=Ikaite.#10ss.I64_HH9YSED01AZ2UX;seqs=1;size=1;	k__Bacteria; p__Proteobacteria; c__Alphaproteobacteria; o__Rhodobacterales; f__Rhodobacteraceae; g__Rhodobaca; s__	0.0371422	0.0276535	0.053055	0	0	0.0297374	0.0262704	0.0483942	0.0588811	0.0566275	0.00798786	0	0	0	0	0	0	0.201863	0.0638366	0.0243962	0.0259	0	0	0	0	0.0448096	0	0.0287853	0.023546	0.0397562	0.0706797	0.130364	0.0833036	0.0402522	0.0457457	0	0.0451824	0.0616523	0	0	0.0273398	0.0146563	0.0131354	0.129909	0.0463049	0	0.0138274	0
centroid=Ikaite.#5is.I71_HH9YSED01CIVZ4;seqs=106;size=205;	k__Bacteria; p__Actinobacteria; c__Acidimicrobiia; o__Acidimicrobiales; f__; g__; s__	0.0458358	0.0467497	0.0467068	0	0	0.033225	0.0745338	0.00698433	0.0963599	0	0	0	0.00936067	0	0	0	0.0649984	0	0	0	0	0	0	0	0	0.0149365	0	0.0143926	0	0	0.01178	0.0869093	0.606926	0.644036	0.137237	0.0502681	0.0451824	0.0246609	0.0118399	0.0854701	0	0	0.0131354	0	0	0	0	0.113232
centroid=Ikaite.#1.10is.I4_G2HJYAV02JA9UJ;seqs=91;size=172;	k__Bacteria; p__Actinobacteria; c__Acidimicrobiia; o__Acidimicrobiales; f__; g__; s__	0.0513034	0.0796551	0.00217555	0	0	0.109526	0	0.003916	0	0	0	0	0	0	0	0	0	0	0	0	0	0	0	0	0	0	0	0	0	0	0	0	0	0	0	0	0	0.0246609	0	0.15873	0	0	0.0131354	0	0	0	0	2.44258
centroid=Ikaite.#1is.I11.1_HH9YSED02JPAPD;seqs=2;size=2;	k__Bacteria; p__Actinobacteria; c__Thermoleophilia; o__Solirubrobacterales; f__; g__; s__	0.0425009	0.0585329	0.0119236	0	0.00884956	0.0787132	0.0106304	0.0190823	0.00297513	0	0.0159757	0	0.0187213	0	0	0	0	0.0465839	0.0638366	0	0	0	0	0	0	0	0.0261301	0	0	0.0265041	0	0	0.023801	0.0536697	0	0.217828	0.0338868	0.0493218	0.201279	0.28083	0.191379	0.293126	0.486011	0	0	0.0472032	0.0138274	0.032352
centroid=Ikaite.#2B.10sd.I6_G2HJYAV02FQY2I;seqs=61;size=125;	k__Bacteria; p__Bacteroidetes; c__Flavobacteriia; o__Flavobacteriales; f__Flavobacteriaceae; g__Polaribacter; s__irgensii	0.0351623	0.0213336	0.0624685	0.215252	0	0.0276452	0.00405228	0.101295	0.0139354	0.00926097	0	0	0	0	0	0	0	0	0	0	0	0	0	0	0	0.0149365	0.0261301	0.0143926	0	0	0	0	0.0595026	0	0	0.368633	0	0.0123305	0	0	0	0	0	0	0.0370439	0	0	0.016176
centroid=Ikaite.#5is.I71_HH9YSED01D1ODP;seqs=101;size=191;	k__Bacteria; p__Actinobacteria; c__Acidimicrobiia; o__Acidimicrobiales; f__EB1017; g__; s__	0.0459655	0.0494673	0.0394392	0.00617742	0	0.0682455	0.00424077	0.0165406	0.0680625	0	0.00798786	0.0140469	0	0	0.0138026	0	0.0433323	0.0310559	0.0478774	0	0	0	0	0	0	0	0	0	0.00470921	0	0.0588998	0.0108637	0.428418	0.0268348	0.0571821	0.100536	0.0338868	0.0369914	0.130239	0.45177	0.0182266	0.102594	0.0656771	0	0	0	0	0.097056
centroid=Ikaite.#1.06ss.E14_G2HJYAV02FPB67;seqs=1;size=1;	k__Bacteria; p__Proteobacteria; c__Gammaproteobacteria; o__Chromatiales; f__Ectothiorhodospiraceae; g__Thioalkalivibrio; s__	0.0384921	0.0433834	0.0290035	0	0	0.00812243	0.128459	0.00562542	0.058226	0.0196929	0	0	0	0	0	0	0	0	0.0478774	0.0487924	0	0	0	0	0.0113122	0.268857	0.104521	0.0863558	0.0800565	0.119268	0.0353399	0.467137	0.0714031	0.41594	0.0114364	0	0	0.0246609	0.0591996	0	0.0455664	0.0146563	0	0.029979	0	0	0	0
centroid=Ikaite.#1.06ss.E14_G2HJYAV02HW114;seqs=4;size=7;	k__Bacteria; p__Bacteroidetes; c__Bacteroidia; o__Bacteroidales; f__ML635J-40; g__; s__	0.0335931	0.0516076	0.00243286	0	0	0.0647785	0.0148367	0.00315933	0.00152476	0.00304952	0.0239636	0.0280938	0.0187213	0	0.0138026	0	0	0	0	0.0121981	0	0	0	0	0.0113122	0	0.0261301	0.0287853	0.0423829	0.0397562	0	0	0	0	0	0	0	0	0	0	0	0	0	0	0	0	0	0.016176
centroid=Ikaite.#10is.I63_HH9YSED01EX3EO;seqs=34;size=126;	k__Bacteria; p__Firmicutes; c__Clostridia; o__Natranaerobiales; f__ML1228J-1; g__; s__	0.0397997	0.0610113	0.00312279	0	0	0.0831096	0.00187424	0.00462173	0.00124913	0.00249825	0.0319514	0	0.028082	0.374833	0.234645	0.0359712	0.108331	0	0	0	0	0	0.0187424	0	0	0	0	0	0	0	0	0	0	0	0	0.569705	0.0338868	0.0123305	0.0118399	0.02442	0.355418	0.0439689	0.0394063	0.009993	0	0	0	0
centroid=Ikaite.#1.06is.E26_HH9YSED02IS5I9;seqs=1;size=1;	k__Bacteria; p__Actinobacteria; c__Actinobacteria; o__Actinomycetales; f__Microbacteriaceae; g__Candidatus Aquiluna; s__rubra	0.00548347	0.00826696	0.000685025	0.814572	0	0.0113671	0	0.00123305	0	0	0	0	0	0	0	0	0	0	0	0	0	0	0	0	0	0	0	0	0	0	0	0	0	0	0	0.100536	0	0.0123305	0	0	0	0	0	0	0	0	0	0.016176
centroid=Ikaite.#2is.I32_HH9YSED01DWX76;seqs=86;size=105;	k__Bacteria; p__Firmicutes; c__Clostridia; o__Natranaerobiales; f__; g__; s__	0.0353022	0.0556277	0	0	0	0.0246162	0.124493	0	0	0	0.0798786	0.0983284	0.0187213	0.0803213	0.0828157	0.0359712	0.0974976	0	0	0	0	0.286926	0.543529	0.256099	0.158371	0	0	0	0	0	0	0	0	0	0	0	0	0	0	0	0	0.0146563	0.0131354	0	0	0	0	0
centroid=Ikaite.#4is.I39.3_HH9YSED02GMMXG;seqs=110;size=192;	k__Bacteria; p__Firmicutes; c__Clostridia; o__Clostridiales; f__Caldicoprobacteraceae; g__Caldicoprobacter; s__	0.0328026	0.051689	0	0	0	0.00208516	0.165569	0	0	0	0	0	0	0	0	0	0.0108331	0	0	0	0	0.0499002	0.23428	0	1.02941	0	0.104521	0.115141	0.122439	0	0	0	0	0	0	0	0	0	0.0118399	0	0	0	0	0	0	0	0	0
centroid=Ikaite.#10ss.I67_HH9YSED01CU58J;seqs=94;size=497;	k__Bacteria; p__Proteobacteria; c__Alphaproteobacteria; o__Rhodobacterales; f__Rhodobacteraceae; g__Phaeobacter; s__	0.0431165	0.0159287	0.0909232	0.0754891	0	0.0226661	0.00614553	0.15943	0.00529037	0.00463049	0.0239636	0.0280938	0	0	0.0138026	0.0179856	0.0108331	0.108696	0.0797957	0	0	0.012475	0.00937119	0.0134789	0	0	0.0261301	0	0	0	0	0	0.023801	0	0	0.0502681	0.0112956	0.0493218	0.0118399	0.02442	0	0	0.0262709	0	0.0185219	0	0.636062	0.210288
centroid=Ikaite.#10ss.I64_HH9YSED01EZ6OO;seqs=1;size=1;	k__Bacteria; p__Cyanobacteria; c__Oscillatoriophycideae; o__Oscillatoriales; f__Phormidiaceae; g__; s__	0.0387021	0.00369876	0.105025	0	0	0.0050858	0	0.0558296	0.166519	0.303166	0	0	0	0	0	0	0	0.326087	0	0.439131	0.4662	0	0	0	0	0.119492	0	0	0	0	0	0	0	0	0	0	0.0225912	0.209618	0.0947194	0	0.0273398	0	0	0.149895	0.157437	0	0	0
centroid=Ikka.Seawater.3_HH9YSED01AKMW6;seqs=1;size=2;	k__Bacteria; p__Proteobacteria; c__Alphaproteobacteria; o__Rickettsiales; f__Pelagibacteraceae; g__; s__	0.00795427	0.012534	0	0.734073	0	0.0172343	0	0	0	0	0	0	0	0	0.0138026	0	0	0	0	0	0	0	0	0	0	0	0	0	0	0	0	0	0	0	0	0.16756	0	0	0	0	0	0	0	0	0	0	0	0
centroid=Ikaite.#1.06is.E24_G2HJYAV02HXCRY;seqs=7;size=65;	k__Bacteria; p__Firmicutes; c__Clostridia; o__Clostridiales; f__Clostridiaceae; g__Alkaliphilus; s__transvaalensis	0.035126	0.0443837	0.020105	0	0	0.0448104	0.038921	0.0129373	0.0290645	0.0581289	0	0	0	0	0.0138026	0.0359712	0.0108331	0	0	0.219566	0.01295	0.137226	0.0187424	0.0673945	0	0	0	0.0143926	0.023546	0.0927644	0	0.0217273	0	0.0134174	0	0	0	0.0123305	0	0.0976801	0	0.0146563	0.0262709	0	0	0	0.0414823	0.016176
centroid=Ikaite.#1is.I11.3_HH9YSED02G75J9;seqs=70;size=184;	k__Bacteria; p__Nitrospirae; c__Nitrospira; o__Nitrospirales; f__Nitrospiraceae; g__; s__	0.04026	0.0619768	0.00268261	0	0.00884956	0.0846314	0.00140804	0.0048287	0	0	0.239636	0.280938	0.243377	0	0.0276052	0	0.0108331	0	0	0	0	0	0.00937119	0	0	0	0	0	0.00470921	0	0	0	0	0	0	0	0.0112956	0.0369914	0.0355198	0.04884	0	0.0146563	0	0	0	0	0	1.06762
centroid=Ikaite.#1is.I11.2_HH9YSED02JTX01;seqs=3;size=7;	k__Bacteria; p__Firmicutes; c__Clostridia; o__Thermoanaerobacterales; f__; g__; s__	0.0365219	0.057066	0	0	0	0.0715862	0.0181068	0	0	0	0.159757	0.196657	0.131049	0.133869	0.138026	0.107914	0.119164	0	0.0159591	0	0	0.0249501	0.0374848	0.0404367	0	0	0.0261301	0.0143926	0.0376737	0	0	0	0	0	0	0.016756	0	0	0	0	0.0637929	0	0.0131354	0	0	0	0	0
centroid=Ikaite.#10is.I63_HH9YSED01A1A8P;seqs=5;size=7;	k__Bacteria; p__Firmicutes; c__Clostridia; o__Natranaerobiales; f__ML1228J-1; g__; s__	0.0456318	0.0707837	0.00205508	0	0	0.0948164	0.00602692	0.00369914	0	0	0	0.0140469	0.00936067	0.267738	0.0828157	0.0899281	0.108331	0	0	0	0	0.012475	0.0187424	0.0134789	0	0	0	0	0.00470921	0	0	0.0108637	0	0	0	0.619973	0	0.0369914	0.0236798	0.02442	0.236945	0.11725	0.131354	0	0	0	0	0
centroid=Ikaite.#10ss.I65_HH9YSED01CHCRY;seqs=2;size=4;	k__Bacteria; p__Bacteroidetes; c__Flavobacteriia; o__Flavobacteriales; f__Flavobacteriaceae; g__Flavobacterium; s__	0.0295647	0.000398043	0.0846793	0	0	0.000547309	0	0.00236016	0.187578	0.333395	0	0	0	0	0	0	0	0	0	0	0	0	0	0	0	0.0149365	0	0	0	0	0.1178	0	0	0	0.0343092	0	0	0	0	0	0	0	0.0131354	0	1.33358	0.0236016	0	0
centroid=Ikaite.#1.10ss.I1_G2HJYAV02FS2LH;seqs=2;size=4;	k__Bacteria; p__Proteobacteria; c__Alphaproteobacteria; o__Rhodobacterales; f__Rhodobacteraceae; g__Rhodobaca; s__	0.037716	0.0337067	0.0471616	0	0	0.0336399	0.0304965	0.0297578	0.0689163	0.0449461	0.00798786	0	0	0	0	0.0179856	0	0.015528	0	0.0609905	0.03885	0	0	0	0	0.029873	0	0.0287853	0.00941841	0.0265041	0.200259	0.1195	0.107105	0.120757	0.0343092	0	0.0338868	0.0739827	0.0828795	0.03663	0.0182266	0.0586252	0.14449	0.079944	0	0	0	0
centroid=Ikka.Sediment.2_HH9YSED01CL2TX;seqs=112;size=169;	k__Bacteria; p__Proteobacteria; c__Deltaproteobacteria; o__Desulfobacterales; f__Desulfobulbaceae; g__; s__	0.00671727	0.0105848	0	0.0794356	1.10125	0.00252893	0.0288604	0	0	0	0	0.0140469	0	0	0	0	0	0	0	0	0	0	0	0.0404367	0	0	0.0522603	0.0431779	0.0329644	0.0795123	0	0	0	0.0402522	0	0.0335121	0	0	0	0	0	0	0.0131354	0	0	0	0	0
centroid=Ikaite.#2is.I34_HH9YSED01ASX73;seqs=48;size=205;	k__Bacteria; p__Verrucomicrobia; c__Verrucomicrobiae; o__Verrucomicrobiales; f__Verrucomicrobiaceae; g__; s__	0.0199629	0.0231506	0.0152279	0.440733	0.00884956	0.0295245	0.00553816	0.0274103	0	0	0.00798786	0.0140469	0	0.0133869	0.0138026	0	0	0	0	0	0	0.012475	0	0	0.0226244	0	0	0	0.00941841	0	0	0.0108637	0	0	0	0.16756	0.0225912	0	0	0.01221	0	0	0	0	0	0.0236016	0	0.048528
centroid=Ikaite.#1.06is.E6_G2HJYAV02FMUJA;seqs=81;size=163;	k__Bacteria; p__Firmicutes; c__Erysipelotrichi; o__Erysipelotrichales; f__Erysipelotrichaceae; g__PSB-M-3; s__	0.035842	0.0412734	0.0278755	0	0	0.0305995	0.0627635	0.00436824	0.0572597	0.108801	0	0	0	0	0	0	0	0	0	0.292754	0.14245	0.012475	0.0187424	0.0134789	0.20362	0	0	0.0143926	0.0376737	0.145773	0	0.141228	0	0.0402522	0.0228728	0	0	0	0.0118399	0.26862	0	0.0146563	0	0	0	0	0	0
centroid=Ikaite.#1.06ss.E1_G2HJYAV02H2F0Z;seqs=2;size=2;	k__Bacteria; p__Proteobacteria; c__Betaproteobacteria; o__Rhodocyclales; f__Rhodocyclaceae; g__Azoarcus; s__	0.0415953	0.0333369	0.0581599	0	0	0.0312093	0.0367053	0.0854326	0.024069	0.0250653	0.0159757	0	0	0.0133869	0.0414079	0.0359712	0.0108331	0.0776398	0.0159591	0.0243962	0.0259	0	0	0	0	0.0448096	0.0261301	0.0143926	0.023546	0.0927644	0.01178	0.0760456	0.0357015	0.134174	0	0	0.0112956	0.0369914	0.106559	0.0610501	0.00911328	0.0879379	0.0656771	0.049965	0	0.0472032	0.0138274	0
centroid=Ikaite.#1is.I18_HH9YSED01EAE5F;seqs=69;size=178;	k__Bacteria; p__Actinobacteria; c__Acidimicrobiia; o__Acidimicrobiales; f__; g__; s__	0.0422558	0.0432997	0.00899785	0	0.0106293	0.0848058	0	0.0151968	0.00124913	0.00249825	0	0	0	0	0.0828157	0	0.14083	0	0.606447	0	0	0	0	0	0	0	0	0	0	0	0	0	0	0	0	0.16756	0.0677736	0.0369914	0.142079	0.29304	0.0455664	0.102594	0.157625	0.009993	0	0.0472032	0	0.177936
centroid=Ikaite.#10ss.I67_HH9YSED01EYMVW;seqs=2;size=2;	k__Bacteria; p__Firmicutes; c__Clostridia; o__Natranaerobiales; f__Anaerobrancaceae; g__; s__	0.0412654	0.00210854	0.115346	0	0	0.00289924	0	0.205623	0.00249825	0.0049965	0	0	0	0	0	0	0.0216661	0	0	0	0	0	0	0	0	0	0	0	0	0	0	0	0	0	0	0	0	0	0	0.01221	0	0	0	0.019986	0	0.0236016	2.03263	0
centroid=Ikaite.#1is.I20_HH9YSED01C2R9C;seqs=2;size=2;	k__Bacteria; p__Actinobacteria; c__Thermoleophilia; o__Solirubrobacterales; f__; g__; s__	0.0409721	0.0528948	0.019617	0.00537721	0.00884956	0.0623562	0.0280896	0.0341326	0.00147249	0	0.055915	0.0702346	0.0655247	0.0133869	0.0414079	0.215827	0.0866645	0.0310559	0.0319183	0	0	0	0	0	0	0	0.0261301	0	0	0.0132521	0.01178	0	0	0.241513	0	0.0335121	0.0790692	0.0369914	0.142079	0.21978	0.0182266	0.161219	0.183896	0	0	0.165211	0	0
centroid=Ikaite.#1is.I11.3_HH9YSED02IDLBO;seqs=19;size=125;	k__Bacteria; p__Firmicutes; c__Clostridia; o__Natranaerobiales; f__ML1228J-1; g__; s__	0.0383124	0.0585606	0.00331923	0	0	0.0766544	0.00927957	0	0.00746826	0	0.0399393	0.0421408	0.0655247	0.254351	0.124224	0.125899	0.108331	0	0	0	0	0	0.0562272	0	0.0113122	0.0597461	0	0.0143926	0	0	0	0.0108637	0	0	0	0.569705	0	0	0	0.01221	0.282512	0.0293126	0.0262709	0	0	0	0	0
centroid=Ikaite.#10ss.I65_HH9YSED01BEH14;seqs=79;size=146;	k__Bacteria; p__Proteobacteria; c__Alphaproteobacteria; o__Rhodobacterales; f__Hyphomonadaceae; g__Hyphomonas; s__	0.0357005	0.00755476	0.0892843	0	0	0.0049105	0.0131455	0.0391809	0.151914	0.0595354	0	0	0	0	0.0138026	0	0	0.015528	0	0	0.01295	0	0	0	0	0	0	0	0	0.0132521	0.518318	0.0108637	0.0357015	0.107339	0.423147	0	0.0790692	0.0246609	0	0.01221	0.0273398	0.0146563	0	0.039972	0.185219	0	0	0.032352
centroid=Ikaite.#1ss.I26_HH9YSED01AMR96;seqs=32;size=106;	k__Bacteria; p__Cyanobacteria; c__Oscillatoriophycideae; o__Oscillatoriales; f__Phormidiaceae; g__; s__	0.0374058	0.0034187	0.101793	0	0	0.00418092	0.0012475	0.0551326	0.16012	0.27543	0	0	0	0	0.0138026	0	0	0.357143	0	0.353745	0.47915	0.012475	0	0	0	0.179238	0	0	0	0	0	0	0	0	0	0	0.0338868	0.160296	0.0591996	0	0.0273398	0	0	0.129909	0.138915	0	0	0
centroid=Ikaite.#4is.I39.3_HH9YSED02JSWC6;seqs=88;size=171;	k__Bacteria; p__Firmicutes; c__Clostridia; o__Clostridiales; f__Caldicoprobacteraceae; g__Caldicoprobacter; s__	0.0321995	0.045908	0.00619613	0	0	0.0305589	0.0829429	0.00724953	0.00487939	0.00304952	0.0239636	0.0421408	0.00936067	0	0	0.0179856	0.0433323	0	0.0478774	0.0121981	0	0	0.00937119	0	0.0452489	0.0149365	0.104521	0.100748	0.197787	0.0132521	0	0.358501	0.0119005	0	0	0.0335121	0	0	0	0.01221	0	0.0146563	0.0131354	0	0	0	0	0.016176
centroid=Ikaite.#2B.10sd.I6_G2HJYAV02I2OA4;seqs=85;size=170;	k__Bacteria; p__Firmicutes; c__Clostridia; o__Clostridiales; f__[Acidaminobacteraceae]; g__Fusibacter; s__	0.0353271	0.0522217	0.00631619	0	0	0.00109404	0.169706	0.0101493	0.00152476	0.00304952	0	0.0140469	0	0	0	0	0	0	0	0.0121981	0	0.386727	0.431075	0.175226	0.0339367	0	0.0261301	0.0287853	0.0188368	0.596342	0	0	0	0	0	0	0	0	0	0.01221	0	0	0	0	0	0	0	0
centroid=Ikaite.#1ss.I27_HH9YSED01AOTSX;seqs=1;size=1;	k__Bacteria; p__Proteobacteria; c__Alphaproteobacteria; o__Rhodobacterales; f__Rhodobacteraceae; g__Rhodobaca; s__	0.0346697	0.0204131	0.062733	0	0	0.0194732	0.0206276	0.0296069	0.104141	0.137724	0.00798786	0	0	0	0.0138026	0.0359712	0.0108331	0.0776398	0	0.182971	0.1554	0	0	0	0	0.0597461	0	0	0.00470921	0.0795123	0.0824597	0.108637	0.0714031	0.0134174	0.0686185	0	0.056478	0.0493218	0.0355198	0	0.0364531	0.0146563	0	0.119916	0.0926097	0	0	0
centroid=Ikka.Sediment.1_HH9YSED01EFY43;seqs=49;size=182;	k__Bacteria; p__Proteobacteria; c__Deltaproteobacteria; o__Desulfobacterales; f__Desulfobulbaceae; g__; s__	0.00508405	0.0064651	0.00194795	0.155078	1.01631	0.00552797	0.00966362	0.00350631	0	0	0	0	0	0	0	0	0	0	0.0159591	0	0	0	0	0.0134789	0.0113122	0	0	0	0.0188368	0.0530082	0	0	0	0	0	0.100536	0	0	0	0	0	0	0	0	0	0	0	0.016176
centroid=Ikaite.#4is.I39.2_HH9YSED02GVADZ;seqs=8;size=17;	k__Bacteria; p__Proteobacteria; c__Alphaproteobacteria; o__Rhodobacterales; f__Rhodobacteraceae	0.0369348	0.0529267	0.00966821	0	0	0.0501806	0.0542249	0.0134894	0.00489175	0.00231524	0.00798786	0.0561877	0.056164	0	0.386473	0.107914	0	0	0	0	0	0	0	0	0	0.029873	0.0783904	0.187104	0.11773	0.159025	0	0	0	0	0	0	0.0338868	0	0.0118399	0	0	0	0	0	0.00926097	0	0.0138274	0.032352
centroid=Ikaite.#1ss.I24_HH9YSED01AI4TA;seqs=100;size=183;	k__Bacteria; p__Proteobacteria; c__Alphaproteobacteria; o__Sphingomonadales; f__; g__; s__	0.0464458	0.0178234	0.0713554	0	0	0.0462058	0.00218462	0.122664	0.00721995	0.0032375	0.0798786	0.0140469	0.028082	0.0401606	0	0.179856	0.173329	0.015528	0.542611	0	0.01295	0.012475	0.00937119	0	0	0.0448096	0	0	0	0	0	0	0	0	0	0	0.0112956	0.160296	0	0	0	0	0	0	0	0.684447	0.179757	0.016176
centroid=Ikaite.#5is.I75_HH9YSED01BQQ2U;seqs=90;size=130;	k__Bacteria; p__Cyanobacteria; c__Nostocophycideae; o__Nostocales; f__Nostocaceae; g__; s__	0.0363366	0.00284612	0.0997546	0	0	0	0.00939219	0.0350631	0.180619	0	0	0	0	0	0	0	0	0	0	0	0	0	0	0	0	0.0149365	0	0	0	0	0	0	0.0119005	0.0939219	1.41812	0	0	0	0	0	0	0	0	0	0	0	0	0
centroid=Ikaite.#1is.I11.1_HH9YSED02G87D2;seqs=57;size=156;	k__Bacteria; p__Bacteroidetes; c__Bacteroidia; o__Bacteroidales; f__SB-1; g__; s__	0.0333783	0.0511453	0	0	0	0.0709391	0.0033135	0	0	0	0.359454	0.435454	0.224656	0.174029	0.0690131	0.0539568	0.119164	0	0.0478774	0	0	0	0.0187424	0	0	0	0	0.0143926	0	0	0	0	0	0	0	0	0	0	0	0	0.00911328	0	0	0	0	0	0	0
centroid=Ikaite.#1.06is.E24_G2HJYAV02H9JTZ;seqs=84;size=158;	k__Bacteria; p__Firmicutes; c__Clostridia; o__Clostridiales; f__Peptococcaceae; g__; s__	0.0321566	0.0391058	0.021203	0	0	0.0267321	0.0648918	0.00908297	0.0363531	0.0139621	0.00798786	0	0	0	0.0414079	0.0179856	0	0.015528	0	0.0365943	0	0.0499002	0.0281136	0.0134789	0.0113122	0.0448096	0.0261301	0	0.0282552	0.225285	0.0235599	0.065182	0.166607	0.201261	0	0.016756	0.0112956	0.0493218	0.0236798	0	0	0	0	0.009993	0.00926097	0	0	0
centroid=Ikaite.#1.06is.E28_HH9YSED02JREND;seqs=10;size=46;	k__Bacteria; p__Proteobacteria; c__Betaproteobacteria; o__Rhodocyclales; f__Rhodocyclaceae; g__Azoarcus; s__	0.0275605	0.0403333	0.00478819	0	0	0.0551331	0.00237638	0.00507271	0.00443255	0	0	0.0140469	0.00936067	0	0	0	0	0	0.0159591	0	0	0	0.00937119	0	0	0	0	0.0143926	0	0	0.0235599	0	0.0119005	0	0	0	0	0	0	0.03663	0	0	0	0	0	0	0	0
centroid=Ikaite.#1.06is.E6_G2HJYAV02JWY6B;seqs=83;size=154;	k__Bacteria; p__Firmicutes; c__Clostridia; o__Clostridiales; f__[Tissierellaceae]; g__Dethiosulfatibacter; s__	0.0321732	0.0392484	0.00414357	0	0	0.0330069	0.0806255	0.00447113	0.00373413	0	0.0639029	0.0421408	0	0	0	0.0359712	0.0433323	0.015528	0.303224	0	0	0.12475	0.0562272	0.0808734	0	0.029873	0.156781	0.143926	0.193077	0.0397562	0	0.0108637	0	0	0	0	0	0	0	0	0	0	0	0	0	0	0	0
centroid=Ikaite.#10ss.I67_HH9YSED01BWQ25;seqs=24;size=186;	k__Bacteria; p__Firmicutes; c__Clostridia; o__Natranaerobiales; f__Anaerobrancaceae; g__; s__	0.0398381	0.0101643	0.0964531	0	0	0.00862582	0.0128404	0.172438	0.00147249	0	0.00798786	0	0.00936067	0.0133869	0	0	0.0108331	0	0	0	0	0.0374251	0	0.0539156	0	0	0	0.0143926	0.00941841	0.0132521	0.01178	0	0	0	0	0	0	0	0.0118399	0.03663	0	0	0.0262709	0	0	0.0236016	1.70077	0
centroid=Ikaite.#10ss.I67_HH9YSED01EMW2O;seqs=2;size=2;	k__Bacteria; p__Cyanobacteria; c__Chloroplast; o__; f__; g__; s__	0.0420907	0.0054946	0.106202	0	0	0.0115449	0	0.188493	0.00333956	0	0	0	0	0.0133869	0	0.143885	0	0	0.0957549	0	0	0	0	0	0	0.0149365	0	0	0	0	0.01178	0	0	0	0	0	0	0.0246609	0.0118399	0.01221	0	0	0	0	0	0.118008	1.74226	0
centroid=Ikaite.#4is.I39.3_HH9YSED02GG5GY;seqs=86;size=154;	k__Archaea; p__[Parvarchaeota]; c__[Parvarchaea]; o__YLA114; f__; g__; s__	0.0298148	0.0458071	0.00215209	0	0	0.0109592	0.124861	0	0.00484219	0	0	0	0	0	0	0	0.0216661	0	0	0	0	0	0	0	0	0.0149365	0.261301	0.474957	0.367318	0	0	0.0108637	0.023801	0.134174	0	0	0	0	0	0	0	0	0	0	0	0	0	0.210288
centroid=Ikaite.#1is.I11.2_HH9YSED02G85Q4;seqs=3;size=4;	k__Bacteria; p__Firmicutes; c__Clostridia; o__Natranaerobiales; f__ML1228J-1; g__; s__	0.0385806	0.0576732	0.00483406	0	0	0.0784164	0.00371812	0.00123305	0.00933532	0	0.127806	0.140469	0.102967	0.160643	0.0828157	0.0719424	0.0541653	0	0.0159591	0	0	0	0.00937119	0	0	0.0746826	0	0.0143926	0	0	0	0	0	0.0134174	0	0.318365	0	0.0123305	0	0.0610501	0.236945	0.102594	0.0656771	0	0	0	0	0
centroid=Ikka.Seawater.3_HH9YSED01CD8I8;seqs=3;size=9;	k__Bacteria; p__Actinobacteria; c__Actinobacteria; o__Actinomycetales; f__Microbacteriaceae; g__Candidatus Aquiluna; s__rubra	0.0079637	0.0120176	0.000973975	0.669409	0	0.0165242	0	0.00175316	0	0	0	0	0	0	0	0	0	0	0	0	0	0	0	0	0	0	0	0	0	0	0	0	0	0	0	0.134048	0	0	0	0.01221	0	0	0	0	0	0	0	0.016176
centroid=Ikaite.#10.7is.I9_HH9YSED01CKRFL;seqs=9;size=29;	k__Bacteria; p__Proteobacteria; c__Alphaproteobacteria; o__Rhodobacterales; f__Rhodobacteraceae	0.033476	0.0276646	0.0424436	0	0	0.0176114	0.0554095	0.0253145	0.0638549	0.094779	0	0	0.00936067	0.0133869	0	0	0	0.15528	0.0638366	0.0365943	0.03885	0	0.00937119	0	0	0.0149365	0.0261301	0.0143926	0.0188368	0.225285	0.0353399	0.20641	0.0357015	0.0536697	0.0457457	0	0	0.0123305	0	0.02442	0.0455664	0.0293126	0.0131354	0.09993	0.203741	0	0.0414823	0
centroid=Ikka.Seawater.2_HH9YSED01BSBPZ;seqs=75;size=146;	k__Bacteria; p__Cyanobacteria; c__Chloroplast; o__Stramenopiles; f__; g__; s__	0.0335382	0.0265441	0.0473374	0.100045	0.00884956	0.0184152	0.0449951	0.0590968	0.0326381	0.0518576	0.0239636	0.0140469	0.0187213	0.0133869	0.0276052	0	0.0108331	0.263975	0.0159591	0	0.01295	0.0374251	0.046856	0.0269578	0	0.029873	0.0261301	0.0719632	0.0282552	0.185529	0	0	0.023801	0.0268348	0	0.0837802	0.0451824	0.0369914	0.0118399	0.02442	0.00911328	0.0146563	0	0	0.19448	0	0	0.064704
centroid=Ikaite.#1is.I11.2_HH9YSED02JBGPH;seqs=30;size=88;	k__Bacteria; p__Cyanobacteria; c__Chloroplast; o__Stramenopiles; f__; g__; s__	0.0248587	0.0199047	0.035322	0.238361	0.0371779	0.0217633	0.0134534	0.0290591	0.0431507	0.0416744	0	0.0280938	0	0	0.0138026	0	0.0216661	0.15528	0	0	0	0.0249501	0.00937119	0.0134789	0	0	0	0.0143926	0.0188368	0.0132521	0	0	0.178508	0.0402522	0	0.0670241	0	0	0	0.03663	0	0	0	0	0.166698	0	0	0.016176
centroid=Ikka.Seawater.2_HH9YSED01DR76K;seqs=20;size=86;	k__Bacteria; p__Proteobacteria; c__Alphaproteobacteria; o__Rhodobacterales; f__Rhodobacteraceae; g__Loktanella; s__	0.00546705	0.00697624	0.00300392	0.759128	0	0.00904017	0.00132521	0	0.00675882	0.00231524	0	0	0	0	0	0	0	0	0	0	0	0	0	0	0	0.0448096	0	0	0	0.0132521	0	0	0	0	0	0.184316	0	0	0	0	0	0	0.0131354	0	0.00926097	0	0	0
centroid=Ikaite.#1is.I11.2_HH9YSED02IJLIX;seqs=10;size=27;	k__Bacteria; p__Actinobacteria; c__Acidimicrobiia; o__Acidimicrobiales; f__Microthrixaceae; g__; s__	0.0336703	0.0319097	0.0387687	0	0.0442478	0.0376264	0.0149987	0.0218555	0.0599101	0.0169387	0.0878664	0.0842815	0.0936067	0.0133869	0	0.0719424	0.0758314	0.0310559	0	0	0	0	0	0	0	0.0149365	0	0.0143926	0.0282552	0	0.0588998	0	0.154707	0.107339	0.182983	0.016756	0.0225912	0	0.0473597	0.0610501	0.00911328	0.0146563	0.0262709	0.039972	0.0277829	0.118008	0	0.08088
centroid=Ikaite.#10is.I87_HH9YSED01BC81V;seqs=3;size=3;	k__Bacteria; p__Proteobacteria; c__Gammaproteobacteria; o__Methylococcales; f__Methylococcaceae; g__Methylomicrobium; s__	0.0348134	0.0467292	0.014902	0	0	0.0293715	0.0837145	0.00838942	0.0230426	0	0	0	0	0	0	0	0	0	0	0	0	0	0	0	0	0.0896191	0.0261301	0.0287853	0.0376737	0.0397562	0.0471198	0.369364	0.047602	0.335435	0	0.016756	0.0225912	0.0123305	0.390717	0.04884	0	0.0879379	0.14449	0	0	0	0	0.016176
centroid=Ikaite.#10is.I87_HH9YSED01D03IJ;seqs=13;size=29;	k__Bacteria; p__Proteobacteria; c__Gammaproteobacteria; o__Alteromonadales; f__[Chromatiaceae]; g__; s__	0.0370462	0.0337526	0.0451425	0	0	0.0410946	0.0127567	0.0721081	0.0114354	0.0198957	0.00798786	0.0140469	0.0187213	0	0.0276052	0	0	0.0776398	0	0	0.0518001	0	0	0	0	0	0.0522603	0.0143926	0.023546	0.0265041	0	0.0108637	0.0119005	0	0	0	0.0112956	0.0986436	0	0.01221	0	0.351751	0.31525	0	0.0277829	0	0.359513	0
centroid=Ikaite.#2is.I32_HH9YSED01ETH11;seqs=80;size=119;	k__Bacteria; p__Bacteroidetes; c__Bacteroidia; o__Bacteroidales; f__ML635J-40; g__; s__	0.0324173	0.0510818	0	0	0	0.00523506	0.156006	0	0	0	0	0.0140469	0	0.0133869	0.0552105	0.0179856	0.0108331	0	0	0	0	0.436627	0.262393	0.256099	0.0678733	0	0.182911	0.129534	0.131858	0.0927644	0	0	0	0	0	0	0	0	0	0	0	0	0	0	0	0	0	0
centroid=Ikaite.#4is.I38_HH9YSED01BFX29;seqs=10;size=51;	k__Bacteria; p__Cyanobacteria; c__Synechococcophycideae; o__Synechococcales; f__Synechococcaceae; g__Paulinella; s__	0.03589	0.013736	0.0740665	0	0	0.0222119	0	0.0758754	0.0718054	0.121206	0.00798786	0	0	0.0133869	0.0276052	0.0899281	0.0433323	0.0465839	0.0797957	0.0487924	0	0	0	0	0	0.0896191	0	0	0	0	0	0	0	0	0	0.0335121	0.0677736	0.160296	0.0236798	0.01221	0.109359	0.0439689	0.0262709	0.389727	0.0463049	0.118008	0.179757	0
centroid=Ikka.Seawater.3_HH9YSED01EMP50;seqs=13;size=51;	k__Bacteria; p__Proteobacteria; c__Alphaproteobacteria; o__Rhodobacterales; f__Rhodobacteraceae; g__Octadecabacter; s__	0.0227377	0.0287589	0.0129622	0.306703	0	0.0354312	0.00986939	0.0218383	0.00186706	0	0.0319514	0.140469	0.121689	0	0.0552105	0.0179856	0.0108331	0.015528	0	0	0	0	0	0.0269578	0	0.0149365	0.0261301	0.0143926	0.00470921	0.0265041	0	0	0	0	0	0.134048	0	0.0123305	0	0.03663	0	0.0146563	0.0394063	0	0	0.0472032	0.096792	0.048528
centroid=Ikaite.#9is.I51_HH9YSED01B1BHT;seqs=5;size=48;	k__Bacteria; p__Firmicutes; c__Clostridia; o__Natranaerobiales; f__ML1228J-1; g__; s__	0.0311687	0.0491144	0	0	0	0.0575029	0.0240704	0	0	0	0.215672	0.18261	0.102967	0.107095	0.0276052	0.107914	0.0758314	0	0	0	0	0.0374251	0.0655984	0.0673945	0.0226244	0	0	0	0.023546	0.0132521	0	0.0108637	0	0	0	0.117292	0	0	0.0236798	0	0.191379	0.0146563	0	0	0	0	0	0.016176
centroid=Ikaite.#4is.I43_HH9YSED01DMXCB;seqs=86;size=152;	k__Bacteria; p__Firmicutes; c__Clostridia; o__Clostridiales; f__Clostridiaceae; g__Proteiniclasticum; s__	0.0313984	0.0426492	0.0107431	0	0	0.0170874	0.102924	0.0193376	0	0	0.0479272	0.0280938	0.028082	0.0133869	0.0138026	0	0.0216661	0	0.0319183	0	0	0.012475	0.112454	0.0943523	0.214932	0	0.104521	0.129534	0.122439	0.238537	0	0	0	0	0	0	0.0338868	0	0	0	0	0	0	0	0	0	0	0
centroid=Ikaite.#2B.10is.I5_G2HJYAV02FOYB9;seqs=2;size=2;	k__Bacteria; p__Firmicutes; c__Clostridia; o__Clostridiales; f__Clostridiaceae; g__Tindallia_Anoxynatronum; s__	0.0318406	0.0448154	0.0053891	0	0	0.0302307	0.083317	0.00402937	0.00708876	0	0.0479272	0.0140469	0	0	0.0414079	0.0359712	0.0108331	0	0.0797957	0	0	0.12475	0.0937119	0.0943523	0.147059	0.0448096	0	0.100748	0.0941841	0.145773	0	0.032591	0.0119005	0	0	0	0.0112956	0	0.0236798	0.03663	0.00911328	0.0439689	0.0131354	0	0	0	0	0
centroid=Ikaite.#9is.I51_HH9YSED01BTY5M;seqs=2;size=2;	k__Bacteria; p__Actinobacteria; c__Actinobacteria; o__Actinomycetales; f__Microbacteriaceae; g__Candidatus Aquiluna; s__rubra	0.00667724	0.0105217	0	0.674479	0	0.0144674	0	0	0	0	0	0	0	0	0.0138026	0	0	0	0	0	0	0	0	0	0	0	0	0	0	0	0	0	0	0	0	0.16756	0	0	0	0	0	0	0	0	0	0	0	0
centroid=Ikaite.#1.06is.E24_G2HJYAV02JSA4Z;seqs=73;size=269;	k__Bacteria; p__Bacteroidetes; c__Bacteroidia; o__Bacteroidales; f__ML635J-40; g__; s__	0.0278146	0.0433167	0.000939391	0	0	0.0595605	0	0.0016909	0	0	0	0	0	0	0	0	0	0	0	0	0	0	0	0	0	0	0	0	0	0	0	0	0	0	0	0	0	0	0	0	0	0	0	0	0	0	0	0
centroid=Ikaite.#2B.10is.I5_G2HJYAV02HIEZA;seqs=1;size=1;	k__Bacteria; p__Proteobacteria; c__Alphaproteobacteria; o__Rhodobacterales; f__Rhodobacteraceae; g__Rhodobaca; s__	0.0319771	0.0250064	0.0465332	0	0	0.0266305	0.0186078	0.0285487	0.069014	0.0835468	0	0	0.00936067	0.0133869	0	0.0179856	0	0.0465839	0	0.0609905	0.0906501	0.012475	0	0	0	0.029873	0	0.0431779	0.0141276	0	0.0942396	0.0760456	0.0595026	0.0402522	0.0343092	0	0.10166	0.0493218	0.0355198	0	0.0729062	0	0	0.089937	0.0926097	0	0	0
centroid=Ikaite.#10is.I61_HH9YSED01CXQPR;seqs=93;size=202;	k__Bacteria; p__Actinobacteria; c__Actinobacteria; o__Actinomycetales; f__; g__; s__	0.0356837	0.0444651	0.0180205	0	0	0.061106	0.00646402	0.023803	0.0107924	0	0.0239636	0	0	0	0.138026	0.0179856	0.173329	0	0.0638366	0	0	0	0	0	0	0.0149365	0	0.0287853	0.0141276	0	0	0.0217273	0.0714031	0	0	0.0837802	0.112956	0	0.0710395	0.47619	0	0.0146563	0.0131354	0	0	0.0472032	0	0.016176
centroid=Ikaite.#2is.I31_HH9YSED01BNDVF;seqs=30;size=267;	k__Bacteria; p__Bacteroidetes; c__Bacteroidia; o__Bacteroidales; f__ML635J-40; g__; s__	0.0316428	0.0476091	0.00324259	0	0	0.0388057	0.0655724	0.00583667	0	0	0	0.0280938	0.00936067	0.0133869	0	0	0.0541653	0	0.0159591	0	0	0.237026	0.224909	0.161747	0.0226244	0	0	0	0.00941841	0	0	0	0	0	0	0	0	0	0	0	0	0	0	0	0	0	0	0
centroid=Ikka.Seawater.2_HH9YSED01DRFFL;seqs=58;size=107;	k__Bacteria; p__Bacteroidetes; c__Flavobacteriia; o__Flavobacteriales; f__Flavobacteriaceae; g__; s__	0.00606097	0.00955062	0	0.668439	0	0.0131321	0	0	0	0	0	0	0	0	0	0	0	0	0	0	0	0	0	0	0	0	0	0	0	0	0	0	0	0	0	0.100536	0	0	0	0	0	0	0	0	0	0	0	0
centroid=Ikaite.#1.06is.E24_G2HJYAV02HWSJC;seqs=2;size=2;	k__Bacteria; p__Proteobacteria; c__Alphaproteobacteria; o__Rhodobacterales; f__Rhodobacteraceae; g__Rhodobaca; s__	0.0327548	0.0231158	0.0522459	0	0	0.0192054	0.0301893	0.0168637	0.0964737	0.120964	0	0	0	0	0	0	0	0	0	0.19517	0.14245	0	0	0	0	0.029873	0	0	0	0.0795123	0.0942396	0.195546	0.0952041	0.0268348	0.0686185	0	0.056478	0	0.0473597	0	0.00911328	0	0.0131354	0.09993	0.0463049	0	0	0
centroid=Ikaite.#10is.I63_HH9YSED01D4FIS;seqs=71;size=237;	k__Bacteria; p__Actinobacteria; c__Actinobacteria; o__Actinomycetales; f__Micrococcaceae; g__; s__	0.0344236	0.0511538	0.00566387	0	0	0.0675412	0.00670871	0.00123305	0.0112024	0	0	0	0	0	0.0138026	0	0	0	0	0	0	0	0	0	0	0.0896191	0	0	0	0	0	0	0	0.0670871	0	0.904826	0	0.0123305	0.0236798	0	0.656156	0.0146563	0	0	0	0	0	0
centroid=Ikaite.#1.06is.E26_HH9YSED02JD0PX;seqs=5;size=7;	k__Bacteria; p__Proteobacteria; c__Alphaproteobacteria; o__Rhizobiales; f__Phyllobacteriaceae; g__; s__	0.0449119	0.0164509	0.0969256	0	0	0.021633	0.0071564	0.164274	0.0127404	0.0105443	0	0	0.0187213	0.0267738	0	0.0359712	0.0649984	0.0310559	0.0478774	0.0121981	0	0.0249501	0.0187424	0.0134789	0	0.0597461	0	0.0143926	0	0	0	0	0	0	0	0	0.0338868	0.147965	0.0118399	0.01221	0.0546797	0	0	0.029979	0	1.06207	0.193584	0
centroid=Ikaite.#4is.I43_HH9YSED01CHIAN;seqs=9;size=75;	k__Bacteria; p__Proteobacteria; c__Betaproteobacteria; o__Rhodocyclales; f__Rhodocyclaceae; g__Azoarcus; s__	0.0362696	0.0420536	0.0276807	0	0	0.0382499	0.0469772	0.0319899	0.0222942	0.0193296	0	0.0140469	0	0.0401606	0.0828157	0.0179856	0.0216661	0.015528	0	0.0243962	0.01295	0	0	0	0	0.029873	0	0.0431779	0.0188368	0.145773	0.0235599	0.141228	0.047602	0.120757	0	0.016756	0	0.0493218	0.142079	0.0976801	0.0273398	0.190532	0.0788126	0.039972	0	0.0708048	0	0.016176
centroid=Ikaite.#9sd.I54_HH9YSED01C7QV0;seqs=86;size=175;	k__Bacteria; p__Cyanobacteria; c__Synechococcophycideae; o__Pseudanabaenales; f__Pseudanabaenaceae; g__Halomicronema; s__	0.0384228	0.00104585	0.109082	0	0	0.00143804	0	0.156018	0.0504108	0	0	0	0	0	0	0	0.0108331	0.0310559	0	0	0	0	0	0	0	0.403286	0	0	0	0	0	0	0	0	0	0	0.0790692	0.616523	0.0236798	0	0	0	0	0	0	0	0.345686	0
centroid=Ikaite.#2is.I32_HH9YSED01DNUSQ;seqs=2;size=5;	k__Bacteria; p__Bacteroidetes; c__Bacteroidia; o__Bacteroidales; f__ML635J-40; g__; s__	0.0317277	0.0432799	0.0096514	0	0	0.0103289	0.122822	0.0161527	0.00152476	0.00304952	0	0	0	0	0	0.0359712	0	0	0.0478774	0.0121981	0	0.311876	0.384219	0.256099	0.0339367	0	0.0261301	0.0575705	0.0282552	0.119268	0	0.0108637	0	0	0	0	0	0	0	0	0	0	0	0	0	0	0	0
centroid=Ikaite.#2is.I33_HH9YSED01DC6PH;seqs=19;size=224;	k__Bacteria; p__Firmicutes; c__Clostridia; o__Natranaerobiales; f__ML1228J-1; g__; s__	0.0304619	0.0471433	0.000685025	0	0	0.0537945	0.028062	0.00123305	0	0	0.167745	0.0842815	0.168492	0.187416	0.0828157	0.0539568	0.184162	0	0.0159591	0	0	0.0374251	0.112454	0.0539156	0.0113122	0	0.0522603	0	0	0.0132521	0	0	0	0	0	0.0335121	0	0.0123305	0.0236798	0	0.164039	0.0146563	0	0	0	0	0	0
centroid=Ikaite.#5is.I71_HH9YSED01C9GDV;seqs=66;size=166;	k__Bacteria; p__Proteobacteria; c__Alphaproteobacteria; o__Rhodobacterales; f__Rhodobacteraceae; g__Rhodobacter; s__	0.0441507	0.0496882	0.0364515	0	0	0.0681251	0.000470921	0.0254059	0.0502586	0	0.00798786	0.0561877	0.028082	0.0401606	0.0828157	0.161871	0.0108331	0.108696	0	0	0	0	0	0	0	0.104556	0	0	0.00470921	0	0	0	0.297513	0	0	0	0.0338868	0	0	0.01221	0.00911328	0	0.0131354	0	0	0	0.096792	0.582336
centroid=Ikaite.#1ss.I26_HH9YSED01DUEND;seqs=80;size=157;	k__Bacteria; p__GN02; c__BD1-5; o__; f__; g__; s__	0.0317034	0.0069012	0.0789355	0	0	0.00771216	0.00426479	0.00489725	0.171483	0.342967	0	0.0561877	0	0	0	0	0	0	0	1.04904	0.1554	0	0	0	0	0	0	0.0143926	0.0282552	0	0	0	0	0	0	0	0	0	0	0	0.00911328	0	0	0.009993	0.157437	0	0	0.016176
centroid=Ikaite.#5is.I71_HH9YSED01AHZJK;seqs=21;size=103;	k__Bacteria; p__Bacteroidetes; c__Flavobacteriia; o__Flavobacteriales; f__Flavobacteriaceae; g__; s__	0.0368381	0.0413413	0.0306288	0	0	0.0526534	0.0100582	0.00779378	0.0591726	0.00231524	0.0159757	0.0561877	0.0655247	0.0267738	0.248447	0.0899281	0	0	0	0	0	0	0	0	0	0	0	0.0287853	0.00470921	0	0	0	0.46412	0.0670871	0	0	0	0	0	0.0610501	0	0.0146563	0.0131354	0	0.00926097	0	0	0.56616
centroid=Ikaite.#1is.I11.3_HH9YSED02I02RC;seqs=79;size=145;	k__Bacteria; p__Proteobacteria; c__Gammaproteobacteria; o__Thiohalorhabdales; f__; g__; s__	0.00487385	0.00624961	0.0026224	0.167433	0.872889	0.00589864	0.00646696	0.00472032	0	0	0.0159757	0	0.028082	0	0	0	0	0	0	0	0	0	0	0.0134789	0	0	0	0.0143926	0.023546	0.0132521	0	0	0	0	0	0.0502681	0	0	0	0	0	0	0	0	0	0.0472032	0	0.016176
centroid=Ikaite.#5is.I71_HH9YSED01ER4DU;seqs=89;size=123;	k__Bacteria; p__Proteobacteria; c__Gammaproteobacteria; o__Alteromonadales; f__OM60; g__; s__	0.03352	0.0293879	0.0420711	0	0	0.0129624	0.0674664	0.0429618	0.0409577	0.00231524	0	0	0.00936067	0.0133869	0.0138026	0.0539568	0	0.0776398	0.0159591	0	0	0	0	0	0	0.0448096	0.104521	0.115141	0.108312	0.225285	0.01178	0.0543183	0.261811	0.0670871	0	0	0	0.0493218	0.0236798	0.04884	0	0	0.0131354	0	0.00926097	0	0.0138274	0.016176
centroid=Ikaite.#5is.I68_HH9YSED01BQT24;seqs=1;size=1;	k__Bacteria; p__Cyanobacteria; c__Chloroplast; o__Stramenopiles; f__; g__; s__	0.0274453	0.00598384	0.0683159	0	0	0.00241317	0.0139551	0.0088889	0.1426	0.23384	0	0.0140469	0	0	0.0138026	0	0	0.015528	0	0	0	0	0	0	0	0.029873	0	0	0.00941841	0.119268	0.10602	0.0108637	0.023801	0	0.0457457	0	0	0.0123305	0.0118399	0	0.0182266	0	0	0	0.935358	0.0472032	0.0138274	0
centroid=Ikka.Seawater.2_HH9YSED01BC41L;seqs=106;size=178;	k__Bacteria; p__Proteobacteria; c__Deltaproteobacteria; o__Desulfobacterales; f__Desulfobacteraceae; g__Desulfosarcina; s__	0.00767229	0.0105566	0.00281061	0.127885	0.761307	0.00544513	0.0217685	0.00505911	0	0	0.00798786	0	0.028082	0	0	0	0.0108331	0.015528	0	0	0	0	0.00937119	0.0134789	0.0226244	0	0	0.0143926	0.0518013	0.106016	0	0	0	0	0	0.0837802	0	0	0	0	0	0	0	0	0	0	0	0
centroid=Ikaite.#1ss.I21_HH9YSED01EC2ZR;seqs=3;size=3;	k__Bacteria; p__Cyanobacteria; c__Chloroplast; o__Stramenopiles; f__; g__; s__	0.0382073	0.00201488	0.106683	0	0	0.00177833	0.0023811	0.173382	0.0233084	0.0287052	0	0	0	0	0	0	0.0216661	1.10248	0	0	0.01295	0	0	0	0	0.0597461	0	0.0143926	0.00941841	0	0	0	0.0119005	0	0	0	0.0451824	0.147965	0	0	0.00911328	0	0	0	0.101871	0.0236016	0.0276549	0
centroid=Ikaite.#1.06ss.E13_G2HJYAV02I1AGF;seqs=84;size=178;	k__Bacteria; p__Actinobacteria; c__Nitriliruptoria; o__Nitriliruptorales; f__Nitriliruptoraceae; g__; s__	0.0418434	0.0229235	0.0735347	0	0	0.0343914	0.00268348	0.119647	0.0158948	0.0230405	0	0	0	0	0.0138026	0.125899	0.0216661	0	0.0957549	0	0.01295	0	0	0	0	0	0	0	0	0	0.0235599	0	0	0.0268348	0.0114364	0.0335121	0.158138	0.0123305	0.0710395	0.0976801	0.0182266	0.0732815	0.0656771	0.069951	0.00926097	0.637243	0	0.032352
centroid=Ikaite.#1.06is.E10_G2HJYAV02IGFEJ;seqs=119;size=185;	k__Bacteria; p__Proteobacteria; c__Gammaproteobacteria; o__Alteromonadales; f__Alteromonadaceae; g__Glaciecola; s__punicea	0.035737	0.0382859	0.0330495	0	0	0.0502285	0.00579484	0.058299	0.00148756	0	0	0	0	0	0.0138026	0	0	0.139752	0	0	0	0.012475	0.0187424	0.0134789	0	0	0	0	0	0.0132521	0	0	0.0119005	0	0	0	0.0112956	0.135635	0	0.01221	0	0	0	0	0	0	0.138274	0.016176
centroid=Ikaite.#5is.I71_HH9YSED01BKWNL;seqs=2;size=2;	k__Bacteria; p__Proteobacteria; c__Alphaproteobacteria; o__Rhodobacterales; f__Rhodobacteraceae; g__Rhodobaca; s__	0.0309919	0.0129949	0.0657081	0	0	0.0122905	0.0133861	0.02749	0.113481	0.144393	0	0	0	0.0133869	0.0138026	0	0	0.0310559	0	0.109783	0.32375	0	0	0	0	0	0	0	0.00941841	0.0132521	0.10602	0.0977729	0.178508	0.0134174	0.0457457	0	0.0790692	0.0369914	0	0	0.00911328	0.0146563	0	0.069951	0.0740878	0	0	0
centroid=Ikaite.#1.10is.I4_G2HJYAV02HLPNS;seqs=103;size=253;	k__Bacteria; p__Actinobacteria; c__Acidimicrobiia; o__Acidimicrobiales; f__wb1_P06; g__; s__	0.038334	0.0556328	0.00874933	0	0	0.0748291	0.0039983	0.0121907	0.00444762	0	0.0958543	0.140469	0.056164	0	0	0.0179856	0.0216661	0.015528	0	0	0	0	0	0.0134789	0	0	0	0	0	0.0265041	0.01178	0	0.023801	0	0	0	0.0338868	0	0.0355198	0.13431	0	0	0	0	0	0.0236016	0.0138274	1.11614
centroid=Ikaite.#2B.10sd.I6_G2HJYAV02G7HFU;seqs=5;size=25;	k__Bacteria; p__Cyanobacteria; c__Synechococcophycideae; o__Synechococcales; f__Synechococcaceae; g__Paulinella; s__	0.0328767	0.00970116	0.0718719	0	0	0.0173289	0	0.0703967	0.0737158	0.132495	0	0	0	0.0133869	0.0414079	0.0359712	0.0108331	0.0310559	0.0957549	0.0121981	0.03885	0	0	0	0	0.0597461	0	0	0	0	0	0	0	0	0	0	0.0677736	0.147965	0.0118399	0.04884	0.0911328	0.0146563	0.0131354	0.469671	0.00926097	0.0472032	0.110619	0
centroid=Ikaite.#1ss.I24_HH9YSED01BPKWM;seqs=13;size=37;	k__Bacteria; p__Proteobacteria; c__Alphaproteobacteria; o__Rhodobacterales; f__Rhodobacteraceae; g__Octadecabacter; s__antarcticus	0.0200388	0.0155971	0.0266352	0.333896	0	0.0219022	0.00369305	0.0375472	0.0129951	0.0185219	0.0239636	0	0.0187213	0	0.0138026	0	0.0108331	0.0465839	0.0478774	0	0	0	0.0187424	0.0134789	0	0.029873	0	0	0.00470921	0	0	0	0	0	0	0.100536	0	0.0739827	0	0.01221	0	0.0146563	0.0262709	0	0.0740878	0.0944064	0.0553097	0.032352
centroid=Ikaite.#1is.I18_HH9YSED01DBQL0;seqs=1;size=1;	k__Bacteria; p__Proteobacteria; c__Gammaproteobacteria; o__Thiotrichales; f__Piscirickettsiaceae; g__Thiomicrospira; s__	0.0363325	0.0572512	0	0	0	0.0787204	0	0	0	0	0	0	0	0.0133869	1.82195	0.0539568	0	0	0	0	0	0	0	0	0	0	0	0	0	0	0	0	0	0	0	0	0	0	0	0	0	0	0	0	0	0	0	0
centroid=Ikaite.#9sd.I54_HH9YSED01D5HXV;seqs=26;size=69;	k__Bacteria; p__Chloroflexi; c__Thermomicrobia; o__AKYG1722; f__; g__; s__	0.03558	0.0502864	0.00882156	0	0	0.0704737	0	0.0143852	0.00186706	0	0	0	0	0	0	0	0	0	0.0319183	0	0	0	0	0	0	0.0149365	0	0	0	0	0	0	0	0	0	0.0335121	0.0338868	0.0246609	0.295998	0.25641	0.0637929	0.351751	0.302115	0	0	0.0708048	0	0.355872
centroid=Ikaite.#10ss.I65_HH9YSED01EYL7O;seqs=5;size=5;	k__Bacteria; p__Cyanobacteria; c__Chloroplast; o__Stramenopiles; f__; g__; s__	0.0296644	0.00027616	0.085191	0	0	0.00037972	0	0.0660847	0.109074	0.199477	0	0	0	0	0	0	0	0.574534	0	0	0	0	0	0	0	0.0746826	0	0	0	0	0	0	0	0	0	0	0	0.0863132	0	0	0.00911328	0	0	0.019986	0.777922	0	0	0
centroid=Ikaite.#1.06is.E10_G2HJYAV02GYNAW;seqs=90;size=170;	k__Bacteria; p__Proteobacteria; c__Gammaproteobacteria; o__Alteromonadales; f__Alteromonadaceae; g__Glaciecola; s__punicea	0.0363179	0.01449	0.0783535	0	0	0.0182509	0.00401484	0.127916	0.0164004	0.00304952	0	0	0	0	0	0	0	0.0310559	0	0.0121981	0	0	0	0.0134789	0	0	0	0	0	0.0132521	0	0	0.119005	0.0134174	0	0	0	0.0369914	0.0118399	0	0	0	0	0	0	0	0.165929	0.032352
centroid=Ikaite.#10ss.I65_HH9YSED01BNXLC;seqs=1;size=1;	k__Bacteria; p__Proteobacteria; c__Alphaproteobacteria; o__Rhodobacterales; f__Rhodobacteraceae; g__Rhodobaca; s__	0.0313512	0.0243411	0.0459446	0	0	0.0280416	0.013026	0.0420215	0.0508485	0.0371906	0	0	0	0	0.0138026	0	0	0.0310559	0	0.0243962	0.0259	0	0	0	0	0	0	0	0.0141276	0.0132521	0.188479	0.0760456	0.023801	0.0268348	0.0457457	0	0.056478	0.0369914	0.0236798	0	0	0.0293126	0.0131354	0.079944	0.0185219	0	0	0
centroid=Ikaite.#4is.I43_HH9YSED01E29N3;seqs=1;size=1;	k__Bacteria; p__Firmicutes; c__Clostridia; o__Clostridiales; f__Clostridiaceae; g__Alkaliphilus; s__transvaalensis	0.028289	0.0293489	0.0261442	0	0	0.0334332	0.0198035	0.00794537	0.0488927	0.0977854	0	0	0	0	0.0138026	0	0	0	0.0319183	0.329349	0.0518001	0.0249501	0	0	0	0	0	0	0.0188368	0.132521	0	0.0217273	0	0	0	0	0.0112956	0.0246609	0.0355198	0.14652	0.0364531	0	0.0131354	0.009993	0	0	0	0
centroid=Ikaite.#1.06is.E26_HH9YSED02GOYP8;seqs=119;size=209;	k__Bacteria; p__Proteobacteria; c__Gammaproteobacteria; o__Oceanospirillales; f__Halomonadaceae; g__Candidatus Portiera; s__	0.00562084	0.00885708	0	0.619567	0	0.0121785	0	0	0	0	0	0	0	0	0	0	0	0	0	0	0	0	0	0	0	0	0	0	0	0	0	0	0	0	0	0.0502681	0	0	0	0	0	0	0	0	0	0	0	0
centroid=Ikaite.#10.7is.I9_HH9YSED01B4XRG;seqs=36;size=296;	k__Bacteria; p__Firmicutes; c__Clostridia; o__Natranaerobiales; f__ML1228J-1; g__; s__	0.0378413	0.0578972	0.00317445	0.00617742	0	0.0781601	0.00347638	0.00123305	0.00560119	0	0.0239636	0.0140469	0.00936067	0.160643	0.0690131	0.0179856	0.0866645	0	0	0	0	0	0.0187424	0	0.0113122	0.0448096	0	0	0.00470921	0	0	0	0	0	0	0.469169	0	0.0123305	0.0236798	0.0610501	0.182266	0.131907	0.0656771	0	0	0	0	0
centroid=Ikaite.#1.06is.E10_G2HJYAV02GS5U2;seqs=85;size=183;	k__Bacteria; p__Firmicutes; c__Clostridia; o__Clostridiales; f__Peptococcaceae; g__Desulfitobacter; s__	0.0296833	0.0453671	0.000805503	0	0	0.0459664	0.0425837	0.00144991	0	0	0.0159757	0.0561877	0.0374427	0.0535475	0.0828157	0.0359712	0.0324992	0	0.0319183	0	0	0	0.140568	0.0539156	0	0	0.0522603	0.0719632	0.0565105	0.0397562	0	0.0108637	0	0	0	0	0	0	0	0.02442	0	0.0439689	0.0525417	0	0	0	0	0
centroid=Ikaite.#2B.10sd.I6_G2HJYAV02IAJCX;seqs=62;size=175;	k__Bacteria; p__Cyanobacteria; c__Chloroplast; o__Stramenopiles; f__; g__; s__	0.0339016	0.00794892	0.0833651	0.0117082	0	0.0101488	0.00187424	0.127249	0.0285095	0.0279659	0	0	0	0.0133869	0	0	0	0.217391	0	0	0	0	0.0187424	0	0	0.0448096	0	0	0	0	0	0	0.0714031	0	0	0	0.0112956	0.221948	0	0	0	0	0	0.009993	0.101871	0	0	0.064704
centroid=Ikaite.#1ss.I27_HH9YSED01C6WCK;seqs=43;size=272;	k__Bacteria; p__Cyanobacteria; c__Oscillatoriophycideae; o__Oscillatoriales; f__Phormidiaceae; g__; s__	0.0314228	0.00374629	0.0830221	0	0	0.00529632	0.0012475	0.0468785	0.128202	0.219851	0	0	0	0	0	0	0	0.310559	0.0159591	0.317151	0.2849	0.012475	0	0	0	0.134429	0	0	0	0	0.01178	0	0	0	0	0	0.0225912	0.135635	0.0473597	0	0.0637929	0	0	0.119916	0.157437	0	0	0
centroid=Ikaite.#9sd.I56_HH9YSED01CP073;seqs=47;size=204;	k__Bacteria; p__Bacteroidetes; c__Cytophagia; o__Cytophagales; f__Cyclobacteriaceae; g__; s__	0.0341435	0.00256881	0.0939272	0	0	0.00353211	0	0.109508	0.0744511	0.0541221	0	0	0	0	0.0276052	0.0179856	0	0.357143	0	0.0243962	0.01295	0	0	0	0	0.0149365	0	0	0	0	0.235599	0	0.0714031	0	0.0571821	0	0.0677736	0.184957	0.0118399	0	0.0273398	0	0	0.169881	0.00926097	0	0	0
centroid=Ikaite.#1.06is.E26_HH9YSED02GIVAR;seqs=77;size=130;	k__Bacteria; p__Proteobacteria; c__Gammaproteobacteria; o__Oceanospirillales; f__Halomonadaceae; g__Candidatus Portiera; s__	0.00248435	0.00391473	0	0.686101	0	0.00538275	0	0	0	0	0	0	0	0	0	0	0	0	0	0	0	0	0	0	0	0	0	0	0	0	0	0	0	0	0	0.0335121	0	0	0	0	0	0	0	0	0	0	0	0
centroid=Ikaite.#10is.I63_HH9YSED01CIBPH;seqs=98;size=143;	k__Bacteria; p__Proteobacteria; c__Gammaproteobacteria; o__Pseudomonadales; f__Pseudomonadaceae; g__Pseudomonas; s__veronii	0.0231385	0.0364607	0	0	0	0.0501335	0	0	0	0	0.00798786	0	0.0187213	0	0	0	0	0	0	0	0	0	0	0	0	0	0	0	0	0	0	0	0	0	0	0	0	0	0.0118399	0	1.13916	0	0	0	0	0	0	0
centroid=Ikaite.#10ss.I65_HH9YSED01C4IMB;seqs=1;size=1;	k__Bacteria; p__Proteobacteria; c__Alphaproteobacteria; o__Rhodobacterales; f__Rhodobacteraceae; g__Loktanella; s__	0.0291775	0.0271376	0.0345384	0	0	0.0323578	0.0118953	0.0111508	0.063773	0.0976504	0	0	0	0	0	0.0179856	0	0.0621118	0	0.0365943	0.0518001	0	0	0	0	0.0149365	0.0261301	0.0287853	0	0.0397562	0.0588998	0.0108637	0	0.0134174	0.0457457	0	0.0112956	0	0	0	0.00911328	0.0146563	0.0262709	0.079944	0.222263	0.0236016	0	0
centroid=Ikaite.#1is.I11.1_HH9YSED02GIHSK;seqs=59;size=132;	k__Bacteria; p__Actinobacteria; c__Acidimicrobiia; o__Acidimicrobiales; f__; g__; s__	0.0237419	0.0374115	0	0	0	0.0514408	0	0	0	0	0.511223	0.252845	0.458673	0	0	0	0	0	0	0	0	0	0	0	0	0	0	0	0	0	0	0	0	0	0	0	0	0	0.0118399	0	0	0	0	0	0	0	0	0
centroid=Ikaite.#5is.I70_HH9YSED01A9XQQ;seqs=1;size=1;	k__Bacteria; p__Bacteroidetes; c__Bacteroidia; o__Bacteroidales; f__ML635J-40; g__; s__	0.0296948	0.0376605	0.0167408	0	0	0.0386171	0.0315986	0.0252839	0.00606185	0.00914857	0	0	0	0	0.0276052	0	0.0108331	0	0	0.0365943	0	0	0	0	0	0	0	0.0287853	0.0565105	0	0	0.217273	0.0119005	0.0134174	0	0.016756	0	0.0123305	0.0947194	0.0854701	0.0455664	0.102594	0.157625	0	0	0.0944064	0	0
centroid=Ikaite.#9is.I51_HH9YSED01CB8OT;seqs=5;size=24;	k__Bacteria; p__Firmicutes; c__Clostridia; o__Natranaerobiales; f__ML1228J-1; g__; s__	0.0354542	0.0523384	0.00646937	0	0	0.0713165	0.00155729	0.00268295	0.0112024	0	0.0319514	0.0280938	0.00936067	0.120482	0.124224	0.0179856	0.0216661	0	0	0	0	0	0	0	0	0.0896191	0	0	0.00470921	0	0	0.0108637	0	0	0	0.301609	0	0.0123305	0.0236798	0.0732601	0.127586	0.0879379	0.0525417	0	0	0	0	0
centroid=Ikaite.#10is.I86_HH9YSED01EQKLO;seqs=1;size=1;	k__Bacteria; p__Proteobacteria; c__Gammaproteobacteria; o__Alteromonadales; f__[Chromatiaceae]; g__; s__	0.0338927	0.0401359	0.0243299	0.00617742	0	0.0536367	0.00372047	0.0206752	0.0288983	0.0430114	0	0	0	0	0	0	0.0108331	0.139752	0	0.0609905	0.0647501	0.012475	0	0	0.0113122	0	0	0	0	0	0.0353399	0	0.023801	0.0134174	0	0	0	0.0246609	0.0236798	0	0	0.688847	0.551688	0	0.0463049	0	0.0276549	0
centroid=Ikaite.#1.06is.E28_HH9YSED02IBHCL;seqs=83;size=141;	k__Bacteria; p__Proteobacteria; c__Gammaproteobacteria; o__; f__; g__; s__	0.0230647	0.035952	0.000719445	0	0	0.0411746	0.0198226	0	0.00161875	0.0032375	0	0	0	0	0.0276052	0	0	0	0	0	0.01295	0.0748503	0.0562272	0.0134789	0	0	0	0	0	0	0	0	0	0.0536697	0	0	0	0	0	0	0	0	0	0	0	0	0	0
centroid=Ikaite.#2is.I33_HH9YSED01A2O04;seqs=3;size=3;	k__Bacteria; p__Firmicutes; c__Clostridia; o__Clostridiales; f__Lachnospiraceae	0.0305401	0.0452585	0.00347982	0	0	0.00476875	0.1411	0.00236016	0.00487939	0.00304952	0	0.0280938	0	0.0133869	0	0.0179856	0.0108331	0	0.0319183	0.0121981	0	0.224551	0.337363	0.687424	0.0226244	0.0149365	0.0261301	0.0143926	0.0188368	0.0662603	0	0	0.0119005	0.0134174	0	0	0	0	0	0	0	0	0	0	0	0.0236016	0	0
centroid=Ikaite.#4is.I38_HH9YSED01CZX2B;seqs=2;size=2;	k__Bacteria; p__Proteobacteria; c__Alphaproteobacteria; o__Rhizobiales; f__Beijerinckiaceae; g__; s__	0.0336124	0.0384577	0.021277	0	0	0.048892	0.019145	0.0241561	0.017678	0.0049965	0	0	0.0187213	0	0.0138026	0	0.0108331	0.0310559	0.0957549	0	0	0	0	0	0	0.0149365	0.0261301	0	0.00941841	0	0.0588998	0.0217273	0.047602	0.134174	0	0	0.0790692	0.0493218	0.130239	0.14652	0.0364531	0.146563	0.0525417	0.019986	0	0.0472032	0	0.129408
centroid=Ikaite.#1is.I20_HH9YSED01DBIJR;seqs=68;size=149;	k__Bacteria; p__Proteobacteria; c__Epsilonproteobacteria; o__Campylobacterales; f__Helicobacteraceae; g__Sulfurimonas; s__	0.0342692	0.054	0	0	0	0.0737302	0.0012475	0	0	0	0.127806	0.0421408	0.0748853	0.133869	0.276052	0.863309	0.238327	0	0	0	0	0.012475	0	0	0	0	0	0	0	0	0	0	0	0	0	0	0	0	0	0	0	0	0.0131354	0	0	0	0	0
centroid=Ikaite.#1.06is.E26_HH9YSED02IAEVT;seqs=88;size=147;	k__Bacteria; p__Proteobacteria; c__Alphaproteobacteria; o__Rickettsiales; f__Pelagibacteraceae; g__; s__	0.0136033	0.0214355	0	0.429518	0	0.0290025	0.00113122	0	0	0	0	0	0	0	0.0138026	0	0	0	0	0	0	0	0	0	0.0113122	0	0	0	0	0	0	0	0	0	0	0.318365	0	0	0.0118399	0	0	0	0	0	0	0	0	0.064704
centroid=Ikaite.#2B.10sd.I6_G2HJYAV02JJBFS;seqs=25;size=227;	k__Bacteria; p__Firmicutes; c__Clostridia; o__Clostridiales; f__Clostridiaceae; g__Alkaliphilus; s__transvaalensis	0.0288544	0.0371918	0.0151722	0	0	0.0357615	0.0369052	0.0100822	0.0215346	0.0430693	0	0	0.00936067	0	0.0276052	0	0.0216661	0	0	0.146377	0.0259	0.274451	0.0281136	0.0134789	0	0	0	0	0	0.0530082	0	0	0	0	0	0	0	0	0.0118399	0.0610501	0	0	0	0	0	0	0.0138274	0
centroid=Ikaite.#5is.I74_HH9YSED01AVYZT;seqs=62;size=154;	k__Bacteria; p__Tenericutes; c__Mollicutes; o__; f__; g__; s__	0.0328742	0.0503592	0.00264456	0	0	0	0.166185	0	0.00595026	0	0	0	0	0	0	0	0	0	0	0	0	0	0	0	0	0	0	0	0	0	0	0.065182	0.047602	1.59667	0	0	0	0	0	0	0	0	0	0	0	0	0	0
centroid=Ikaite.#2is.I34_HH9YSED01E2E3P;seqs=18;size=101;	k__Bacteria; p__Proteobacteria; c__Epsilonproteobacteria; o__Campylobacterales; f__Helicobacteraceae; g__Sulfurimonas; s__	0.0271484	0.0423399	0.000805503	0	0	0.00476361	0.128289	0.00144991	0	0	0.00798786	0	0.00936067	0	0.0552105	0	0.0216661	0	0	0	0	0.162176	0.515416	0.215662	0.361991	0	0	0.0143926	0	0.0132521	0	0	0	0	0	0	0	0	0	0	0	0	0	0	0	0	0	0
centroid=Ikaite.#1is.I11.3_HH9YSED02JBFVF;seqs=74;size=166;	k__Bacteria; p__OD1; c__ZB2; o__; f__; g__; s__	0.0274715	0.0432885	0	0	0	0.0584035	0.00268348	0	0	0	0.303539	0.435454	0.187213	0	0	0	0	0	0	0	0	0	0	0	0	0	0	0	0	0	0	0	0	0.0268348	0	0	0	0	0	0	0	0	0.45974	0	0	0	0	0
centroid=Ikaite.#1ss.I21_HH9YSED01EQVRU;seqs=2;size=2;	k__Bacteria; p__Cyanobacteria; c__Synechococcophycideae; o__Synechococcales; f__Synechococcaceae; g__Paulinella; s__	0.0309525	0.00784648	0.0723732	0	0	0.0127838	0	0.0683861	0.0773571	0.132309	0	0	0	0	0.0138026	0.0539568	0.0541653	0.0310559	0.0478774	0.0365943	0.0259	0	0	0	0	0.0896191	0	0	0	0	0	0	0	0	0	0	0.056478	0.0493218	0	0.02442	0.0637929	0.0146563	0.0262709	0.429699	0.0370439	0.165211	0.124447	0
centroid=Ikaite.#5is.I70_HH9YSED01AQ3UH;seqs=1;size=1;	k__Bacteria; p__Proteobacteria; c__Betaproteobacteria; o__Rhodocyclales; f__Rhodocyclaceae; g__Azoarcus; s__	0.0309369	0.0329639	0.0271663	0	0	0.0329151	0.0329765	0.017804	0.0388691	0.0494742	0	0.0280938	0	0.0133869	0.151829	0.0179856	0.0108331	0.0776398	0.0319183	0.0731886	0.0647501	0	0	0	0	0.029873	0	0.0143926	0.0141276	0.0795123	0.01178	0.141228	0.0714031	0.0805045	0	0	0.0112956	0.0369914	0.224959	0.0976801	0.00911328	0.0732815	0.091948	0.059958	0	0.0236016	0.0138274	0
centroid=Ikaite.#1.10ss.I1_G2HJYAV02JPY99;seqs=80;size=355;	k__Bacteria; p__Proteobacteria; c__Alphaproteobacteria; o__Rhodobacterales; f__Rhodobacteraceae	0.0381255	0.00657488	0.0980864	0	0	0.00760844	0.00343685	0.163113	0.0168036	0	0	0	0	0.0267738	0	0	0	0.139752	0	0	0	0.0249501	0	0	0	0.134429	0	0	0.00941841	0	0	0	0	0	0	0	0.0112956	0.147965	0	0	0.0364531	0	0.0131354	0	0	0	0.0553097	0.08088
centroid=Ikaite.#1.06is.E26_HH9YSED02FLMM3;seqs=4;size=22;	k__Bacteria; p__Actinobacteria; c__Actinobacteria; o__Actinomycetales; f__Microbacteriaceae; g__Candidatus Aquiluna; s__rubra	0.00589775	0.00929342	0	0.562643	0	0.0127784	0	0	0	0	0	0	0	0	0	0	0	0	0	0	0	0	0	0	0	0	0	0	0	0	0	0	0	0	0	0.0335121	0	0	0	0	0	0	0	0	0	0	0	0
centroid=Ikaite.#4is.I39.2_HH9YSED02GOUK7;seqs=1;size=1;	k__Bacteria; p__Proteobacteria; c__Alphaproteobacteria; o__Rhodobacterales; f__Rhodobacteraceae	0.0294202	0.0201693	0.047128	0	0	0.0181376	0.0246243	0.0352813	0.0619363	0.083383	0	0	0	0	0	0.0179856	0.0108331	0.170807	0.0159591	0.0609905	0.0259	0	0	0	0.0113122	0.0448096	0	0.0143926	0.00941841	0.132521	0	0.065182	0.0714031	0.0134174	0.0457457	0.016756	0.0112956	0.0123305	0.0473597	0.01221	0.0455664	0	0.0131354	0.079944	0.166698	0.0708048	0.0414823	0
centroid=Ikaite.#10is.I63_HH9YSED01DIJVD;seqs=19;size=100;	k__Bacteria; p__Cyanobacteria; c__Oscillatoriophycideae; o__Oscillatoriales; f__Phormidiaceae; g__; s__	0.0308727	0.00382337	0.0821782	0	0	0.00525713	0	0.0433957	0.130656	0.224761	0	0	0	0	0	0	0	0.326087	0	0.243962	0.4662	0	0	0	0	0.134429	0	0	0	0	0.01178	0	0	0	0	0	0.0338868	0.0739827	0.0710395	0	0.0273398	0.0146563	0.0131354	0.049965	0.138915	0	0	0
centroid=Ikaite.#5is.I74_HH9YSED01C99ZO;seqs=72;size=162;	k__Bacteria; p__Proteobacteria; c__Gammaproteobacteria; o__Alteromonadales; f__Shewanellaceae; g__Shewanella; s__algae	0.032059	0.0493115	0.00221039	0	0	0.0234807	0.106374	0	0.00497338	0.0032375	0.0239636	0.0280938	0	0	0	0.0179856	0.0108331	0	0	0	0.01295	0.012475	0	0	0	0.0149365	0	0	0.00470921	0	0	0	0.0119005	1.04656	0	0.268097	0	0	0	0	0	0.0146563	0.091948	0	0	0	0	0
centroid=Ikaite.#5is.I71_HH9YSED01AQ161;seqs=3;size=3;	k__Bacteria; p__Bacteroidetes; c__[Rhodothermi]; o__[Rhodothermales]; f__[Balneolaceae]; g__; s__	0.0334425	0.0226354	0.0533401	0	0	0.0300909	0.00567067	0.0721842	0.0297851	0.00823401	0	0	0	0	0.0414079	0	0	0.015528	0.0319183	0	0.01295	0	0	0	0	0.0149365	0	0	0	0.0132521	0	0.0434546	0.190408	0	0	0.0335121	0.0112956	0.160296	0.106559	0.10989	0.0455664	0.102594	0.0656771	0.019986	0	0.0708048	0	0.08088
centroid=Ikaite.#1.06is.E28_HH9YSED02FTDVK;seqs=2;size=2;	k__Bacteria; p__Firmicutes; c__Clostridia; o__Natranaerobiales; f__ML1228J-1; g__; s__	0.0322828	0.0492486	0.00297217	0	0	0.0655216	0.00526856	0.00236261	0.00373413	0	0.0399393	0.0561877	0.0187213	0.160643	0.124224	0.0539568	0.0758314	0	0	0	0	0.012475	0.00937119	0	0	0.029873	0.0261301	0	0.00470921	0	0	0	0	0	0	0.184316	0.0112956	0.0123305	0.0355198	0.10989	0.164039	0.0146563	0.0262709	0	0	0	0	0
centroid=Ikaite.#4is.I39.3_HH9YSED02IMW88;seqs=3;size=4;	k__Bacteria; p__Firmicutes; c__Clostridia; o__Natranaerobiales; f__ML1228J-1; g__; s__	0.0267992	0.0417455	0	0	0	0.0548768	0.00765153	0	0	0	0.207684	0.224751	0.187213	0.0535475	0.0414079	0.143885	0.0974976	0	0.0159591	0	0	0.0249501	0.046856	0	0	0	0	0	0.00470921	0	0	0	0	0	0	0.0837802	0	0	0	0	0.136699	0	0	0	0	0	0	0
centroid=Ikaite.#1.06is.E8_G2HJYAV02G9EWP;seqs=8;size=36;	k__Bacteria; p__Bacteroidetes; c__Bacteroidia; o__Bacteroidales; f__Marinilabiaceae; g__; s__	0.0303757	0.0345354	0.00493166	0	0	0.0295494	0.0781583	0.00765718	0.00152476	0.00304952	0.00798786	0	0	0.0669344	0	0	0.0649984	0	0.351101	0.0121981	0	0.0748503	0.168681	0.161747	0.192308	0	0.0522603	0.0575705	0.023546	0.0397562	0	0.0108637	0	0	0	0	0	0	0	0	0	0	0.0131354	0	0	0.0472032	0	0
centroid=Ikaite.#10is.I63_HH9YSED01EI3VZ;seqs=86;size=153;	k__Bacteria; p__Proteobacteria; c__Gammaproteobacteria; o__HTCC2188; f__; g__; s__	0.0324552	0.0304635	0.0370231	0	0	0.023174	0.0465079	0.0187041	0.0599218	0	0	0	0	0	0	0	0	0	0.0159591	0	0	0	0	0	0	0.029873	0	0.0143926	0.00470921	0	0.129579	0.0434546	0.285612	0.402522	0.0343092	0	0	0.0369914	0.0236798	0.02442	0.0729062	0.0146563	0.0525417	0	0	0	0	0.258816
centroid=Ikaite.#2B.10is.I5_G2HJYAV02FJSIW;seqs=2;size=2;	k__Bacteria; p__Proteobacteria; c__Alphaproteobacteria; o__Rhodobacterales; f__Rhodobacteraceae	0.0313142	0.0361239	0.0233496	0	0	0.0437331	0.0158455	0.0183801	0.0295614	0.00481349	0.0159757	0	0	0	0.0138026	0	0.0108331	0	0.0159591	0	0	0	0	0	0	0.029873	0	0	0	0	0.0706797	0.0108637	0.0595026	0.147592	0.0571821	0.0670241	0.0338868	0.0739827	0.0710395	0.0610501	0.0455664	0.0586252	0.105083	0.009993	0.00926097	0	0	0.032352
centroid=Ikaite.#1.06is.E8_G2HJYAV02JGIFE;seqs=63;size=203;	k__Bacteria; p__Actinobacteria; c__Nitriliruptoria; o__Nitriliruptorales; f__Nitriliruptoraceae; g__; s__	0.0269342	0.0150048	0.0467548	0	0	0.0217878	0.00360879	0.0274597	0.0708736	0.135154	0.00798786	0	0.0187213	0.0133869	0	0	0.0108331	0	0.0638366	0.0731886	0.0777001	0	0	0	0	0.0149365	0	0	0.00941841	0.0132521	0	0	0	0.0134174	0.0114364	0	0	0.0123305	0	0.03663	0.0911328	0.0293126	0	0.389727	0	0	0	0
centroid=Ikaite.#10is.I63_HH9YSED01C1R7B;seqs=18;size=30;	k__Bacteria; p__Firmicutes; c__Clostridia; o__Natranaerobiales; f__ML1228J-1; g__; s__	0.0300609	0.0469161	0.000829807	0	0	0.0625106	0.00479764	0	0.00186706	0	0.0159757	0.0280938	0	0.240964	0.0966184	0.0719424	0.0974976	0	0	0	0	0.012475	0.00937119	0	0	0.0149365	0.0261301	0	0	0	0	0	0	0	0	0.0670241	0	0	0	0.01221	0.264285	0	0	0	0	0	0	0
centroid=Ikaite.#5is.I68_HH9YSED01EWYBK;seqs=119;size=162;	k__Bacteria; p__Proteobacteria; c__Gammaproteobacteria; o__Oceanospirillales; f__Oceanospirillaceae; g__Oleibacter; s__	0.0298866	0.00641593	0.0745766	0	0	0.00671035	0.00506772	0.0569495	0.0966104	0.0223813	0	0	0	0	0	0	0	0	0	0.0487924	0.01295	0.0374251	0	0	0	0	0	0	0	0.0132521	0.671457	0	0.0119005	0	0	0	0	0	0	0	0.0182266	0.0439689	0.0788126	0	0.0277829	0	0.525442	0
centroid=Ikaite.#10is.I63_HH9YSED01E1S8H;seqs=20;size=84;	k__Bacteria; p__Actinobacteria; c__Acidimicrobiia; o__Acidimicrobiales; f__; g__; s__	0.0305497	0.0442891	0.00528487	0	0	0.0610866	0.00273797	0.00236016	0.00894075	0	0.00798786	0	0	0	0.0138026	0	0	0	0.0319183	0	0	0	0	0	0	0.0597461	0	0	0.0141276	0.0132521	0.01178	0	0	0	0	0.117292	0	0	0.118399	0.45177	0.154926	0.249157	0.210167	0	0	0.0236016	0	0.048528
centroid=Ikaite.#9sd.I56_HH9YSED01D74F9;seqs=50;size=143;	k__Bacteria; p__Proteobacteria; c__Gammaproteobacteria; o__Thiotrichales; f__Piscirickettsiaceae; g__; s__	0.0294097	0.00787153	0.0696435	0	0	0.00957819	0.0045843	0.0417429	0.104519	0.0148065	0	0	0	0	0	0	0.0108331	0.015528	0.0159591	0	0	0	0	0	0	0.119492	0	0	0	0.0132521	0.153139	0.032591	0.321314	0	0.182983	0.0335121	0.0790692	0.197287	0.0828795	0.02442	0.00911328	0.0146563	0.0262709	0.049965	0.00926097	0.0472032	0	0
centroid=Ikaite.#10ss.I65_HH9YSED01BBUKT;seqs=16;size=50;	k__Bacteria; p__Cyanobacteria; c__Chloroplast; o__Stramenopiles; f__; g__; s__	0.0316	0.00378811	0.084344	0	0	0.00501244	0.000470921	0.120926	0.0386168	0.0504574	0	0	0	0	0.0276052	0	0	0.326087	0	0	0.01295	0	0	0	0	0	0	0	0.00470921	0	0	0	0.107105	0	0	0	0	0.0246609	0	0	0.0364531	0	0.0131354	0.049965	0.138915	0	0	0.016176
centroid=Ikaite.#4is.I39.2_HH9YSED02FKUBQ;seqs=29;size=83;	k__Bacteria; p__Bacteroidetes; c__Bacteroidia; o__Bacteroidales; f__ML635J-40; g__; s__	0.0230884	0.0331824	0.00497884	0	0	0.0030808	0.103704	0	0.0112024	0	0	0.0280938	0	0	0	0.0179856	0	0	0.0159591	0	0	0.012475	0	0.0404367	0	0.0896191	0.209041	0.388601	0.320226	0.0662603	0	0	0	0	0	0	0	0	0	0	0	0	0	0	0	0	0	0
centroid=Ikaite.#9sd.I54_HH9YSED01AZNH0;seqs=1;size=1;	k__Bacteria; p__OD1; c__Mb-NB09; o__; f__; g__; s__	0.0265917	0.00139426	0.0742642	0	0	0.0019171	0	0.131236	0.00304952	0.00609905	0.00798786	0	0	0.0133869	0.0138026	0	0.0108331	0	0	0.0243962	0	0	0	0	0	0	0	0	0	0	0	0	0	0	0	0	1.2877	0.0246609	0	0	0	0	0	0	0	0	0	0
centroid=Ikaite.#10ss.I67_HH9YSED01D6B2Z;seqs=2;size=2;	k__Bacteria; p__Firmicutes; c__Clostridia; o__Clostridiales; f__Clostridiaceae; g__Alkaliphilus; s__transvaalensis	0.0300896	0.0277702	0.0351268	0	0	0.0109962	0.0668467	0.0580752	0.00644135	0.00914857	0.00798786	0	0.00936067	0.0267738	0.0138026	0.0719424	0.0216661	0	0.0159591	0.0365943	0	0.0249501	0.0843407	0.417846	0.0339367	0.0149365	0.0261301	0	0.0282552	0.0530082	0	0	0	0	0	0	0	0	0.0118399	0.02442	0	0	0.0131354	0	0	0	0.580752	0
centroid=Ikaite.#5is.I74_HH9YSED01EXEHA;seqs=2;size=2;	k__Bacteria; p__Proteobacteria; c__Gammaproteobacteria; o__Chromatiales; f__Ectothiorhodospiraceae; g__Thioalkalivibrio; s__	0.0297697	0.0361679	0.0196935	0	0	0	0.119354	0	0.0443104	0	0	0	0	0	0	0	0	0	0	0	0	0	0	0	0	0	0	0	0	0	0.247379	0.173819	0.107105	1.01972	0	0	0	0	0	0	0	0	0	0	0	0	0	0
centroid=Ikaite.#5is.I68_HH9YSED01A9JA9;seqs=6;size=15;	k__Bacteria; p__Proteobacteria; c__Alphaproteobacteria; o__Rhodobacterales; f__Rhodobacteraceae; g__Rhodobaca; s__	0.0290378	0.024577	0.0388291	0	0	0.0279567	0.0140083	0.0379197	0.0399659	0.0430091	0	0	0	0	0.0276052	0	0.0108331	0.0465839	0	0.0487924	0.0647501	0	0	0	0	0.029873	0	0	0	0.0397562	0.0706797	0.0869093	0.0357015	0.0134174	0.0114364	0	0.0112956	0.0246609	0.0355198	0	0.0182266	0	0	0.039972	0.0185219	0	0	0
centroid=Ikaite.#10ss.I67_HH9YSED01CNCQO;seqs=1;size=1;	k__Bacteria; p__Cyanobacteria; c__Synechococcophycideae; o__Synechococcales; f__Synechococcaceae; g__Paulinella; s__	0.0301762	0.00870422	0.0676716	0	0	0.0146282	0	0.0582316	0.0794715	0.144796	0	0	0	0.0133869	0.0138026	0.107914	0.0216661	0.0310559	0.0638366	0.0487924	0.01295	0	0	0	0	0.0448096	0	0	0	0	0.01178	0	0	0	0	0.016756	0.056478	0.0863132	0	0.03663	0.0182266	0.0146563	0.0131354	0.489657	0.0277829	0.188813	0.096792	0
centroid=Ikaite.#1ss.I27_HH9YSED01B8QUA;seqs=2;size=4;	k__Bacteria; p__Proteobacteria; c__Alphaproteobacteria; o__Rhodobacterales; f__Rhodobacteraceae; g__Rhodobaca; s__	0.0280666	0.0173309	0.0493078	0	0	0.0175013	0.015189	0.0175688	0.0889815	0.121089	0	0	0	0.0133869	0.0138026	0	0	0.0310559	0	0.0609905	0.29785	0	0	0	0	0.0149365	0	0	0.00941841	0.0530082	0.0706797	0.0760456	0.119005	0.0134174	0.0228728	0	0.0338868	0.0123305	0.0118399	0	0.00911328	0	0	0.069951	0.0555658	0	0	0.016176
centroid=Ikaite.#1.06is.E24_G2HJYAV02F11XP;seqs=3;size=6;	k__Bacteria; p__Bacteroidetes; c__Bacteroidia; o__Bacteroidales; f__ML635J-40; g__; s__	0.0258842	0.0353588	0.00995221	0	0	0.0465219	0.00503152	0.017914	0	0	0	0	0	0	0	0	0	0	0	0	0	0	0	0	0	0	0	0.0143926	0.00941841	0.0265041	0	0	0	0	0	0	0	0	0	0	0.00911328	0	0	0	0	0	0	0
centroid=Ikaite.#2B.10is.I5_G2HJYAV02GX0PS;seqs=62;size=189;	k__Bacteria; p__Bacteroidetes; c__Flavobacteriia; o__Flavobacteriales; f__Flavobacteriaceae; g__Psychroserpens; s__	0.0278313	0.0111998	0.0598686	0.0740584	0.0283284	0.010691	0.0113007	0.0945193	0.0165553	0.0032375	0.00798786	0	0.00936067	0.0133869	0.0138026	0	0.0216661	0.0776398	0	0	0.01295	0.0499002	0	0.0404367	0	0.119492	0	0	0.00941841	0.0132521	0	0	0	0	0	0	0.0225912	0.320592	0	0.02442	0	0	0	0	0	0.0708048	0.096792	0.032352
centroid=Ikaite.#2is.I34_HH9YSED01CQ4J3;seqs=5;size=23;	k__Bacteria; p__Proteobacteria; c__Epsilonproteobacteria; o__Campylobacterales; f__Helicobacteraceae; g__; s__	0.0266555	0.0415632	0.000805503	0	0	0.00383248	0.127961	0.00144991	0	0	0	0	0	0.0133869	0.0138026	0.0539568	0.0108331	0	0	0	0	0.012475	0.00937119	0	1.24434	0	0	0	0	0	0	0	0	0.0134174	0	0	0	0	0	0	0	0	0	0	0	0	0	0
centroid=Ikaite.#10is.I86_HH9YSED01CTK1A;seqs=25;size=54;	k__Bacteria; p__Proteobacteria; c__Gammaproteobacteria; o__Vibrionales; f__Vibrionaceae; g__; s__	0.0315842	0.0490217	0.00137005	0.00617742	0	0.0674049	0	0.00246609	0	0	0	0	0	0	0	0	0	0	0	0	0	0	0	0	0	0	0	0	0	0	0	0	0	0	0	0	0	0.0246609	0	0.03663	0	0.806097	0.77499	0	0	0	0	0
centroid=Ikaite.#1is.I11.3_HH9YSED02GKW68;seqs=12;size=47;	k__Bacteria; p__Firmicutes; c__Clostridia; o__Natranaerobiales; f__YAB3B13; g__; s__	0.0269966	0.0405769	0.000939391	0	0	0.0424264	0.0368681	0.0016909	0	0	0.103842	0.0983284	0.0936067	0.0267738	0.0552105	0.0899281	0.162496	0	0.0478774	0	0	0.0873253	0.140568	0.0943523	0.0226244	0	0	0.0143926	0.00941841	0	0	0	0	0	0	0	0	0	0.0236798	0	0	0	0	0	0	0	0	0
centroid=Ikaite.#1is.I20_HH9YSED01EWL3C;seqs=20;size=66;	k__Bacteria; p__Firmicutes; c__Clostridia; o__Natranaerobiales; f__; g__; s__	0.0257582	0.0401361	0.000829807	0	0	0.0509697	0.0101217	0	0.00186706	0	0.199696	0.210704	0.234017	0.187416	0.0552105	0.0539568	0.0866645	0	0	0	0	0	0.0281136	0.0134789	0	0.0149365	0.0261301	0.0287853	0.00470921	0	0	0	0	0	0	0.0335121	0	0	0	0	0.0546797	0	0.0131354	0	0	0	0	0
centroid=Ikaite.#1ss.I21_HH9YSED01DVE32;seqs=49;size=122;	k__Bacteria; p__Proteobacteria; c__Gammaproteobacteria; o__Alteromonadales; f__[Chromatiaceae]; g__; s__	0.030073	0.0201849	0.049872	0	0	0.0242062	0.00851535	0.0688072	0.026203	0.0412037	0	0	0	0	0.0138026	0	0	0.372671	0	0	0.0259	0	0	0	0	0.0448096	0.0261301	0.0143926	0.00470921	0.0265041	0	0	0	0.0134174	0	0	0	0.0493218	0	0	0	0.161219	0.170761	0	0.138915	0	0.193584	0
centroid=Ikaite.#9sd.I56_HH9YSED01B3FVA;seqs=93;size=279;	k__Bacteria; p__Proteobacteria; c__Gammaproteobacteria; o__Xanthomonadales; f__Xanthomonadaceae	0.0270785	0.0108262	0.0566055	0.00585412	0	0.0157633	0.00108637	0.0398037	0.0776077	0.138093	0	0	0	0	0.0138026	0	0.0108331	0	0.0319183	0.170773	0.0647501	0	0	0	0	0.0448096	0	0	0	0	0.01178	0.0108637	0.0119005	0	0	0.0335121	0.0338868	0.209618	0.201279	0	0.0273398	0	0.0262709	0.279804	0.0370439	0	0	0
centroid=Ikaite.#4is.I39.1_HH9YSED02HWAOA;seqs=51;size=125;	k__Bacteria; p__Firmicutes; c__Clostridia; o__Clostridiales; f__Peptococcaceae; g__; s__	0.0250073	0.0317969	0.0104026	0	0	0.0379083	0.0203335	0.0145176	0.00525889	0.00304952	0	0	0.0187213	0	0.0690131	0.0359712	0	0	0.0638366	0.0121981	0	0	0	0	0	0.029873	0.0783904	0.0575705	0.0565105	0	0	0.0108637	0	0	0	0.016756	0	0	0.0236798	0.01221	0.0182266	0.0146563	0.0131354	0	0	0	0	0
centroid=Ikaite.#1.06is.E8_G2HJYAV02IDL61;seqs=1;size=1;	k__Bacteria; p__Proteobacteria; c__Alphaproteobacteria; o__Rhodobacterales; f__Rhodobacteraceae; g__Rhodobaca; s__	0.0274669	0.0130363	0.055449	0	0	0.0125996	0.0127806	0.0187073	0.101376	0.124762	0	0	0	0	0.0276052	0.0179856	0	0.015528	0	0.182971	0.1813	0	0	0	0	0.029873	0	0.0143926	0	0.0265041	0.1178	0.0869093	0.107105	0	0.0571821	0	0.0451824	0.0123305	0.0118399	0.01221	0.0273398	0	0	0.069951	0.0648268	0.0236016	0	0
centroid=Ikaite.#5is.I68_HH9YSED01BN5QP;seqs=4;size=7;	k__Bacteria; p__Actinobacteria; c__Acidimicrobiia; o__Acidimicrobiales; f__C111; g__; s__	0.0280145	0.0134277	0.0563133	0	0	0.0124268	0.0144872	0.0180333	0.104163	0.0324773	0	0	0	0	0	0.0179856	0	0.015528	0	0	0	0	0	0	0	0	0	0	0	0.0132521	0.494758	0.0108637	0.0714031	0.120757	0.137237	0.016756	0.0225912	0.0246609	0.0591996	0.01221	0.0273398	0.0586252	0.091948	0.129909	0	0.0708048	0	0
centroid=Ikaite.#1.06is.E8_G2HJYAV02J3FNB;seqs=55;size=166;	k__Bacteria; p__Bacteroidetes; c__Bacteroidia; o__Bacteroidales; f__ML635J-40; g__; s__	0.0272802	0.0376878	0.00971531	0	0	0.0474737	0.0104327	0.0174876	0	0	0	0	0	0	0	0	0.0108331	0	0	0	0	0	0	0	0	0	0.0522603	0.0143926	0.0376737	0	0	0	0	0	0	0	0	0	0.0118399	0	0	0	0	0	0	0	0	0.016176
centroid=Ikaite.#4is.I39.3_HH9YSED02G2LQ1;seqs=9;size=62;	k__Bacteria; p__Proteobacteria; c__Betaproteobacteria; o__Rhodocyclales; f__Rhodocyclaceae; g__Azoarcus; s__	0.0284085	0.0282693	0.0302421	0	0	0.0261614	0.0305013	0.0372445	0.021489	0.0236696	0	0	0.00936067	0.0267738	0.0966184	0	0.0216661	0.0465839	0	0.0487924	0.0259	0	0	0	0	0.029873	0.0261301	0.0287853	0.0565105	0.0530082	0.0235599	0.0869093	0.023801	0.0536697	0	0.016756	0	0.0123305	0.0118399	0.0610501	0.0182266	0.0586252	0.0394063	0.019986	0	0.0236016	0	0
centroid=Ikaite.#1ss.I24_HH9YSED01EBSID;seqs=72;size=119;	k__Bacteria; p__Firmicutes; c__Bacilli; o__Bacillales	0.0265047	0.0375925	0.00144333	0	0	0.043399	0.0310689	0.00259799	0	0	0.103842	0.196657	0.121689	0.0401606	0.0414079	0.143885	0.0649984	0	0.111714	0	0	0	0	0	0	0	0.104521	0.0863558	0.0800565	0.0397562	0	0	0	0	0	0	0.0112956	0	0.0355198	0	0	0.0146563	0.0131354	0	0	0	0	0
centroid=Ikaite.#5is.I71_HH9YSED01ELY45;seqs=8;size=8;	k__Bacteria; p__Proteobacteria; c__Alphaproteobacteria; o__Rhodobacterales; f__Rhodobacteraceae; g__Rhodobaca; s__	0.0272619	0.0246709	0.0335266	0	0	0.0298766	0.00971013	0.0336811	0.0333335	0.024987	0	0.0421408	0	0	0.0276052	0.0179856	0	0.0310559	0	0.0243962	0	0	0	0	0	0.0149365	0	0.0143926	0.0188368	0.0530082	0.0588998	0.0108637	0.0357015	0	0.0571821	0	0.10166	0.0246609	0	0	0	0	0	0.019986	0.0555658	0	0.0138274	0.08088
centroid=Ikaite.#9sd.I54_HH9YSED01CRQU5;seqs=57;size=397;	k__Bacteria; p__Actinobacteria; c__Acidimicrobiia; o__Acidimicrobiales; f__C111; g__; s__	0.0283017	0.013162	0.0540838	0	0	0.0192932	0.00351447	0.0372544	0.0751205	0.059775	0	0	0	0	0	0	0.0108331	0	0.0638366	0	0	0	0	0	0	0	0	0	0	0	0.235599	0.0217273	0.0119005	0.0134174	0.114364	0.016756	0.0903648	0.0123305	0.0355198	0.0976801	0.0637929	0.0879379	0.0788126	0.229839	0.00926097	0.188813	0	0
centroid=Ikaite.#1.06is.E7_G2HJYAV02HLRI9;seqs=1;size=1;	k__Bacteria; p__Proteobacteria; c__Alphaproteobacteria; o__Rhodobacterales; f__Rhodobacteraceae; g__; s__	0.0265954	0.0218322	0.0368053	0	0	0.0281694	0.00443978	0.028155	0.0476182	0.0833661	0	0	0	0	0	0.0179856	0	0.0621118	0	0.0731886	0.0906501	0	0	0	0	0	0	0	0.00941841	0.0132521	0.01178	0.0217273	0.0357015	0	0	0	0.0338868	0.0123305	0	0	0	0	0	0.039972	0.129654	0	0	0
centroid=Ikaite.#1ss.I26_HH9YSED01EHAY4;seqs=12;size=45;	k__Bacteria; p__Cyanobacteria; c__Oscillatoriophycideae; o__Oscillatoriales; f__Phormidiaceae; g__; s__	0.0280104	0.0017113	0.0777814	0	0	0.00235304	0	0.0407249	0.124102	0.218331	0	0	0	0	0	0	0	0.186335	0	0.341547	0.37555	0	0	0	0	0.119492	0	0	0	0	0	0	0	0	0	0	0.0112956	0.209618	0.0473597	0	0.00911328	0	0	0.109923	0.0463049	0	0	0
centroid=Ikaite.#5is.I68_HH9YSED01E3KQC;seqs=4;size=5;	k__Bacteria; p__Cyanobacteria; c__Oscillatoriophycideae; o__Chroococcales; f__Gomphosphaeriaceae; g__; s__	0.0271218	0.00296502	0.0729161	0	0	0.00351785	0.00134174	0.0142693	0.146224	0.00481349	0	0	0	0	0	0	0	0	0	0	0	0	0	0	0	0.029873	0	0	0	0	0.388738	0	0	0.0134174	0.73193	0.0335121	0.0112956	0.0369914	0.0118399	0.02442	0	0.0146563	0	0.009993	0.00926097	0.0944064	0	0
centroid=Ikka.Sediment.1_HH9YSED01BGTVN;seqs=15;size=86;	k__Bacteria; p__Bacteroidetes; c__Flavobacteriia; o__Flavobacteriales; f__Flavobacteriaceae; g__Lutimonas; s__	0.00984007	0.0139954	0.00276854	0.0603273	0.612644	0.00238813	0.0404535	0.00348972	0.00186706	0	0	0.0140469	0	0	0	0	0	0	0	0	0	0.0374251	0.046856	0.229141	0	0.0149365	0	0.0143926	0.023546	0.0397562	0	0	0	0.0134174	0	0.0335121	0.0112956	0	0	0	0	0	0	0	0	0.0236016	0	0
centroid=Ikaite.#10is.I86_HH9YSED01B9MJ1;seqs=1;size=1;	k__Bacteria; p__Firmicutes; c__Clostridia; o__Clostridiales; f__Clostridiaceae; g__Tindallia_Anoxynatronum; s__	0.0266483	0.0386679	0.00165961	0	0	0.0264551	0.0720914	0	0.00373413	0	0.00798786	0	0.0187213	0.0401606	0.0414079	0.0539568	0.0216661	0	0.0797957	0	0	0.12475	0.112454	0.188705	0.113122	0.029873	0.0261301	0.0431779	0.0376737	0.0397562	0	0.0217273	0	0.0134174	0	0	0	0	0.0591996	0.01221	0.0182266	0.0439689	0.0262709	0	0	0	0	0
centroid=Ikaite.#1ss.I24_HH9YSED01AZYS5;seqs=16;size=29;	k__Bacteria; p__Cyanobacteria; c__Chloroplast; o__; f__; g__; s__	0.0367003	0.029962	0.0191744	0	0	0.0651364	0	0.0345139	0	0	0.00798786	0	0	0.0401606	0	0.791367	0.119164	0	0.574529	0	0	0	0	0	0	0	0	0	0	0	0	0	0	0	0	0	0	0.0123305	0.0118399	0	0.0182266	0	0	0	0	0.236016	0.096792	0
centroid=Ikaite.#2B.10is.I5_G2HJYAV02J5RPF;seqs=4;size=4;	k__Bacteria; p__Firmicutes; c__Clostridia; o__Thermoanaerobacterales; f__; g__; s__	0.0239975	0.0331549	0.008542	0	0	0.0368359	0.0210049	0.00750905	0.00983318	0.0121981	0.0159757	0.0421408	0.00936067	0	0.0276052	0	0.0649984	0	0	0.0487924	0	0	0.00937119	0	0	0.029873	0.0522603	0.0575705	0.0376737	0.0397562	0	0	0	0.0134174	0	0.016756	0	0	0.0118399	0	0.0546797	0	0	0	0	0	0	0
centroid=Ikaite.#10is.I61_HH9YSED01B1W73;seqs=1;size=1;	k__Bacteria; p__Actinobacteria; c__Acidimicrobiia; o__Acidimicrobiales; f__; g__; s__	0.0297811	0.0325942	0.0182988	0	0	0.0450777	0.0137377	0.0258681	0.00883723	0	0	0	0	0.0133869	0.0138026	0.0179856	0.0541653	0	0.143632	0	0	0	0	0	0	0	0	0	0	0	0.0235599	0.0434546	0.0357015	0.0939219	0.0114364	0.016756	0.056478	0.0369914	0.248638	0.30525	0.0182266	0.11725	0.091948	0	0	0.165211	0	0
centroid=Ikaite.#5is.I68_HH9YSED01BYVL6;seqs=1;size=1;	k__Bacteria; p__Proteobacteria; c__Gammaproteobacteria; o__Chromatiales; f__Ectothiorhodospiraceae; g__Thioalkalivibrio; s__	0.0260669	0.0248765	0.0279242	0	0	0.00757746	0.0670982	0.00123305	0.0612882	0.0177459	0	0	0	0	0	0	0	0	0.0319183	0.0609905	0	0	0	0	0	0.253921	0.0261301	0.0431779	0.0659289	0.0795123	0.1178	0.228137	0.047602	0.228096	0	0	0	0.0123305	0.0710395	0	0.0364531	0.0293126	0.0131354	0.009993	0	0	0	0
centroid=Ikaite.#10is.I87_HH9YSED01AL3ZU;seqs=4;size=10;	k__Bacteria; p__Proteobacteria; c__Betaproteobacteria; o__Rhodocyclales; f__Rhodocyclaceae; g__Azoarcus; s__	0.0289478	0.0318041	0.0253195	0	0	0.0307734	0.0310974	0.0264655	0.0238871	0.0276464	0.00798786	0	0	0	0.0138026	0.0719424	0.0108331	0.015528	0	0.0487924	0.0518001	0	0.00937119	0	0	0.0448096	0.0261301	0.0287853	0.023546	0.0397562	0	0.0760456	0.0357015	0.107339	0	0	0.0112956	0.0123305	0.118399	0.04884	0.0364531	0.131907	0.14449	0.009993	0	0	0.0138274	0
centroid=Ikaite.#1is.I20_HH9YSED01A0D41;seqs=4;size=4;	k__Bacteria; p__Firmicutes; c__Clostridia; o__Natranaerobiales; f__; g__; s__	0.023625	0.0372273	0	0	0	0.0494135	0.00425769	0	0	0	0.199696	0.224751	0.177853	0.147256	0.0690131	0.0359712	0.108331	0	0	0	0	0.012475	0.00937119	0	0.0113122	0	0	0	0.00941841	0	0	0	0	0	0	0	0	0	0	0	0.0273398	0	0	0	0	0	0	0
centroid=Ikka.Seawater.2_HH9YSED01BN3B5;seqs=1;size=1;	k__Bacteria; p__Actinobacteria; c__Actinobacteria; o__Actinomycetales; f__Microbacteriaceae; g__Candidatus Aquiluna; s__rubra	0.00390342	0.0057772	0.000685025	0.567697	0	0.00794365	0	0.00123305	0	0	0	0	0	0	0.0138026	0	0	0	0	0	0	0	0	0	0	0	0	0	0	0	0	0	0	0	0	0.0502681	0	0.0123305	0	0	0	0	0	0	0	0	0	0.048528
centroid=Ikaite.#10is.I61_HH9YSED01CX6K5;seqs=54;size=179;	k__Bacteria; p__Proteobacteria; c__Alphaproteobacteria; o__Rhodobacterales; f__Rhodobacteraceae; g__Rhodobacter; s__	0.0359432	0.0553163	0.00242285	0	0	0.0723406	0.0089263	0.00286748	0.00186706	0	0	0	0	0	0	0	0	0	0	0	0	0	0	0	0.0113122	0.0149365	0	0	0	0	0	0.0108637	0	0.0670871	0	0.0335121	0.0112956	0	0	0.0732601	0	0.0146563	0.0131354	0	0	0	0	1.37496
centroid=Ikaite.#10ss.I67_HH9YSED01CEK8U;seqs=2;size=2;	k__Bacteria; p__Proteobacteria; c__Alphaproteobacteria; o__Rhodobacterales; f__Rhodobacteraceae; g__Loktanella; s__	0.0299316	0.0112964	0.0622125	0	0	0.0155073	0.00644426	0.0863355	0.0320588	0.0118398	0	0	0	0.0133869	0	0.0179856	0.0758314	0.124224	0.0638366	0.0121981	0.0259	0	0.0374848	0.0269578	0	0.209111	0	0	0	0	0	0	0	0	0	0	0.0225912	0.369914	0.0118399	0	0.0273398	0.0293126	0.0262709	0	0.00926097	0.118008	0.0829646	0
centroid=Ikaite.#1ss.I24_HH9YSED01EOF6F;seqs=2;size=2;	k__Bacteria; p__Bacteroidetes; c__Bacteroidia; o__Bacteroidales; f__ML635J-40; g__; s__	0.0239041	0.0348583	0.00248942	0	0	0.00590497	0.105648	0	0.00560119	0	0	0.0140469	0	0	0.0138026	0.0179856	0	0	0.0478774	0	0	0.0374251	0.0281136	0	0	0.0448096	0.313562	0.331031	0.24017	0.0927644	0	0	0	0.0134174	0	0	0	0	0.0118399	0	0	0	0	0	0	0	0	0
centroid=Ikaite.#4is.I38_HH9YSED01C877K;seqs=22;size=159;	k__Bacteria; p__Cyanobacteria; c__Chloroplast; o__Stramenopiles; f__; g__; s__	0.0215981	0.0030685	0.056769	0	0	0.00145834	0.00662603	0.00278584	0.124248	0.21087	0	0.0140469	0	0	0	0	0	0.015528	0	0	0	0	0	0	0	0.0448096	0	0	0	0.0662603	0.0471198	0	0.0357015	0	0.0228728	0	0	0.0123305	0.0118399	0	0.00911328	0	0	0.009993	0.833488	0	0	0
centroid=Ikka.Seawater.2_HH9YSED01DN08U;seqs=1;size=1;	k__Bacteria; p__Proteobacteria; c__Gammaproteobacteria; o__Chromatiales; f__; g__; s__	0.00506024	0.00750316	0.000862664	0.0832669	0.725908	0.00673859	0.00858782	0.0015528	0	0	0.00798786	0.0280938	0.0187213	0.0133869	0	0	0	0.015528	0	0	0	0	0.0187424	0	0	0	0	0	0.0141276	0.0530082	0	0	0	0	0	0.0837802	0	0	0	0	0	0	0	0	0	0	0	0
centroid=Ikaite.#1is.I20_HH9YSED01A48XA;seqs=19;size=107;	k__Bacteria; p__Firmicutes; c__Clostridia; o__Natranaerobiales; f__; g__; s__	0.024271	0.0382452	0	0	0	0.0451544	0.0178387	0	0	0	0.167745	0.18261	0.056164	0.174029	0.0828157	0.107914	0.108331	0	0	0	0	0	0.0187424	0.0269578	0.0113122	0	0.0261301	0.0575705	0.0376737	0	0	0	0	0	0	0.016756	0	0	0	0.01221	0.0546797	0	0	0	0	0	0	0
centroid=Ikaite.#2is.I31_HH9YSED01C6GOU;seqs=55;size=113;	k__Bacteria; p__Proteobacteria; c__Epsilonproteobacteria; o__Campylobacterales; f__Helicobacteraceae; g__Sulfurimonas; s__	0.0250809	0.0390689	0.000829807	0	0	0.022114	0.0758536	0	0.00186706	0	0.0239636	0.0280938	0.0374427	0.0401606	0.179434	0.0179856	0	0	0	0	0	0.411677	0.131197	0.215662	0	0.0149365	0	0	0	0	0	0	0	0	0	0	0	0	0	0	0	0	0	0	0	0	0	0
centroid=Ikaite.#2is.I33_HH9YSED01EYECA;seqs=1;size=1;	k__Bacteria; p__Firmicutes; c__Clostridia; o__Clostridiales; f__Clostridiaceae; g__Tindallia_Anoxynatronum; s__	0.0253983	0.0315491	0.00843995	0	0	0.0184386	0.0726269	0.0044394	0.0134406	0.00304952	0	0	0.00936067	0	0.0552105	0.0359712	0.0108331	0	0.127673	0.0121981	0	0.137226	0.121826	0.12131	0.124434	0.0597461	0.0261301	0.0431779	0.0376737	0.0927644	0.01178	0.0217273	0.023801	0	0	0	0	0.0123305	0.0118399	0.02442	0.00911328	0	0	0	0	0	0	0
centroid=Ikaite.#9is.I51_HH9YSED01BNA98;seqs=1;size=1;	k__Bacteria; p__Firmicutes; c__Clostridia; o__Natranaerobiales; f__ML1228J-1; g__; s__	0.0293366	0.0441389	0.00382889	0	0	0.0584872	0.00528904	0.00123305	0.00707369	0	0.00798786	0.0140469	0.028082	0.160643	0.0690131	0.0539568	0.0541653	0	0	0	0	0	0.0187424	0	0.0113122	0.0448096	0	0	0.00941841	0	0.01178	0	0	0.0134174	0	0.402145	0	0.0123305	0.0236798	0.02442	0.191379	0.0293126	0.0394063	0	0	0	0	0
centroid=Ikaite.#10is.I63_HH9YSED01BA51W;seqs=1;size=1;	k__Bacteria; p__Firmicutes; c__Clostridia; o__Natranaerobiales; f__ML1228J-1; g__; s__	0.0248773	0.0392006	0	0	0	0.0504376	0.00831183	0	0	0	0.0718907	0.154516	0.0748853	0.0937082	0.0414079	0.0899281	0.216661	0	0	0	0	0.0249501	0.046856	0	0.0113122	0	0	0	0	0	0	0	0	0	0	0.184316	0	0	0	0	0.191379	0	0	0	0	0	0	0
centroid=Ikaite.#1.06is.E10_G2HJYAV02G885S;seqs=10;size=13;	k__Bacteria; p__Proteobacteria; c__Gammaproteobacteria; o__Alteromonadales; f__Alteromonadaceae; g__Glaciecola; s__	0.028785	0.0353943	0.018267	0	0	0.0436547	0.0120299	0.0304608	0.00302469	0.00231524	0	0.0140469	0	0	0	0	0	0.0465839	0	0	0	0	0.0281136	0.0808734	0.0113122	0.0149365	0	0	0	0	0	0	0	0	0	0	0.0225912	0.0123305	0.0118399	0	0	0	0.0262709	0	0.00926097	0.0236016	0.0276549	0.016176
centroid=Ikaite.#1.06is.E24_G2HJYAV02HKZ8J;seqs=14;size=15;	k__Bacteria; p__Proteobacteria; c__Deltaproteobacteria; o__Desulfobacterales; f__Desulfobacteraceae; g__; s__	0.0230434	0.0340447	0.00415452	0	0	0.0349142	0.0285535	0.00630014	0.00147249	0	0.00798786	0	0	0.0133869	0	0.0179856	0.0216661	0	0	0	0	0	0.00937119	0.0404367	0	0	0.104521	0.0287853	0.0518013	0.0397562	0.01178	0.0108637	0	0	0	0	0	0	0	0	0	0	0	0	0	0	0	0
centroid=Ikaite.#4is.I38_HH9YSED01DIWL9;seqs=77;size=128;	k__Bacteria; p__Cyanobacteria	0.0279094	0.00166602	0.0775727	0	0	0.00229078	0	0.0879843	0.0645581	0	0	0	0	0	0.0138026	0	0	0	0	0	0	0	0	0	0	0.492905	0	0	0	0	0.0235599	0	0	0	0	0.016756	0.0338868	0.776819	0	0.02442	0	0	0	0	0	0	0.0691372	0
centroid=Ikaite.#1ss.I24_HH9YSED01D60UP;seqs=3;size=3;	k__Bacteria; p__Firmicutes; c__Clostridia; o__Clostridiales; f__Peptococcaceae; g__Desulfitobacter; s__	0.0300641	0.0145579	0.0016456	0	0	0.0518769	0.0288668	0.00146843	0.00186706	0	0	0.0140469	0.00936067	0	0.0276052	0.0179856	0	0	1.0533	0	0	0.0499002	0.00937119	0.0269578	0	0.0149365	0.0261301	0.0287853	0.0282552	0.119268	0	0	0	0	0	0	0	0	0	0	0.0273398	0	0	0	0	0	0	0
centroid=Ikaite.#1.10ss.I1_G2HJYAV02HY4QT;seqs=10;size=25;	k__Bacteria; p__Proteobacteria; c__Alphaproteobacteria; o__Rhizobiales; f__Phyllobacteriaceae; g__; s__	0.0311127	0.0261243	0.0410998	0	0.00884956	0.0339177	0.00640372	0.070456	0.00440468	0	0.0239636	0.0421408	0.00936067	0	0.0138026	0.0179856	0.0108331	0.0310559	0.0159591	0	0	0	0	0	0	0	0	0	0	0.0397562	0	0.0108637	0.023801	0.0134174	0.0114364	0	0.0225912	0	0.0473597	0.02442	0.0182266	0	0.0131354	0	0	0.401227	0.0276549	0.258816
centroid=Ikka.Sediment.1_HH9YSED01EX9JL;seqs=73;size=361;	k__Bacteria; p__Bacteroidetes; c__Flavobacteriia; o__Flavobacteriales; f__Flavobacteriaceae; g__Lutimonas; s__	0.00453813	0.00643579	0.0013112	0.0966907	0.708209	0.00699649	0.00444654	0.00236016	0	0	0.0239636	0	0.0187213	0	0	0.0179856	0	0	0	0	0	0	0	0	0	0	0	0	0.00470921	0.0397562	0	0	0	0	0	0.0670241	0	0	0	0	0	0	0	0	0	0.0236016	0	0.032352
centroid=Ikaite.#1.06is.E10_G2HJYAV02IN95T;seqs=63;size=149;	k__Bacteria; p__Bacteroidetes; c__Bacteroidia; o__Bacteroidales; f__ML635J-40; g__; s__	0.0240197	0.0374098	0.000805503	0	0	0.0462837	0.0123714	0.00144991	0	0	0	0.0140469	0.00936067	0.0267738	0.0138026	0	0.0108331	0	0	0	0	0.0499002	0.046856	0.0269578	0	0	0	0	0	0	0	0	0	0	0	0	0	0	0	0	0	0	0	0	0	0	0	0
centroid=Ikaite.#4is.I38_HH9YSED01DP3HM;seqs=2;size=4;	k__Bacteria; p__Proteobacteria; c__Alphaproteobacteria; o__Rhodobacterales; f__Rhodobacteraceae; g__Phaeobacter; s__	0.0287251	0.00495978	0.0738906	0.0182089	0.00884956	0.00662348	0.000470921	0.107187	0.0322699	0.00555275	0	0	0.00936067	0	0	0	0.0216661	0.108696	0	0	0.01295	0	0	0	0	0.224048	0	0	0.00470921	0	0	0	0.0119005	0	0	0	0	0.357583	0.0118399	0	0	0	0.0131354	0	0.00926097	0	0.110619	0.048528
centroid=Ikaite.#1.06is.E6_G2HJYAV02H73JF;seqs=11;size=224;	k__Bacteria; p__Proteobacteria; c__Alphaproteobacteria; o__Rhodobacterales; f__Rhodobacteraceae; g__Rhodobaca; s__	0.0256183	0.0134127	0.0494185	0	0	0.0110505	0.0177407	0.0168985	0.0900686	0.101915	0	0.0140469	0	0	0.0138026	0.0179856	0	0.015528	0	0.121981	0.2072	0	0	0	0	0.029873	0.0261301	0	0	0.0132521	0.1178	0.0977729	0.130906	0.0402522	0.0343092	0	0.0338868	0.0123305	0	0	0.0273398	0	0	0.059958	0.0185219	0	0	0
centroid=Ikaite.#9sd.I56_HH9YSED01CQIL3;seqs=94;size=134;	k__Bacteria; p__Verrucomicrobia; c__[Spartobacteria]; o__[Chthoniobacterales]; f__[Chthoniobacteraceae]; g__Candidatus Xiphinematobacter; s__	0.025281	0.00486299	0.0641186	0	0	0.00500943	0.00402522	0.083876	0.0394218	0.0265657	0	0	0	0	0.0138026	0	0	0.0776398	0	0	0	0	0	0	0	0.209111	0	0	0	0	0	0	0	0.0402522	0	0	0.440529	0.320592	0.0710395	0	0.00911328	0	0.0262709	0.059958	0.0463049	0	0	0
centroid=Ikaite.#5is.I68_HH9YSED01BG2MW;seqs=51;size=87;	k__Bacteria; p__Proteobacteria; c__Alphaproteobacteria; o__Rhodobacterales; f__Hyphomonadaceae; g__Oceanicaulis; s__	0.0248487	0.0116995	0.0503361	0	0	0.00176405	0.0343745	0.0180817	0.090654	0.0119422	0	0	0	0	0	0	0	0	0	0	0	0	0	0	0	0.029873	0	0	0	0	0.541878	0.0217273	0.0714031	0.322018	0.0343092	0	0.0451824	0.135635	0	0.01221	0.0182266	0	0	0.019986	0.0277829	0	0	0
centroid=Ikaite.#1.06is.E24_G2HJYAV02JIH2D;seqs=1;size=1;	k__Bacteria; p__Bacteroidetes; c__Bacteroidia; o__Bacteroidales; f__ML635J-40; g__; s__	0.0217479	0.0315995	0.00489476	0	0	0.0416503	0.00431779	0.00881057	0	0	0	0	0	0	0	0	0.0216661	0	0	0	0	0	0	0	0	0	0	0.0431779	0	0	0	0	0	0	0	0	0	0	0	0	0	0	0	0	0	0	0	0
centroid=Ikaite.#1.10ss.I1_G2HJYAV02JTQYR;seqs=6;size=14;	k__Bacteria; p__Proteobacteria; c__Alphaproteobacteria; o__Rhodobacterales; f__Rhodobacteraceae	0.0240129	0.00997717	0.046646	0.140547	0	0.0135193	0.00845788	0.0736827	0.0128501	0.00481349	0.00798786	0	0	0.0133869	0	0.0179856	0	0	0.0797957	0	0	0.012475	0	0.0673945	0	0.0597461	0	0	0.00470921	0	0	0	0.023801	0	0	0.0335121	0	0.0493218	0	0	0	0	0	0.009993	0.00926097	0.0236016	0.193584	0.048528
centroid=Ikaite.#2is.I31_HH9YSED01DJ1PJ;seqs=1;size=1;	k__Bacteria; p__Firmicutes; c__Clostridia; o__Clostridiales; f__Clostridiaceae; g__Tindallia_Anoxynatronum; s__	0.0247542	0.0335735	0.00464109	0	0	0.021625	0.068468	0.00268295	0.00708876	0	0.0159757	0.0280938	0.028082	0.0133869	0	0.143885	0.0324992	0	0.0957549	0	0	0.137226	0.0749695	0.0808734	0.0904977	0.0448096	0.0783904	0.0431779	0.0518013	0.106016	0	0.0217273	0.0119005	0	0	0	0	0.0123305	0.0236798	0.02442	0	0	0.0131354	0	0	0	0	0
centroid=Ikaite.#2is.I33_HH9YSED01C54KH;seqs=36;size=113;	k__Bacteria; p__Firmicutes; c__Clostridia; o__Natranaerobiales; f__Anaerobrancaceae; g__KF-Gitt2-16; s__	0.0204686	0.0322536	0	0	0	0.0352836	0.0217561	0	0	0	0.191709	0.168563	0.215295	0.0133869	0	0	0.0216661	0	0	0	0	0.0249501	0.0843407	0.0404367	0	0	0.0522603	0	0.00470921	0	0	0.0108637	0	0	0	0	0	0	0.0236798	0	0.0182266	0.0146563	0	0	0	0	0	0
centroid=Ikka.Sediment.1_HH9YSED01ARSL8;seqs=7;size=32;	k__Bacteria; p__Proteobacteria; c__Deltaproteobacteria; o__Myxococcales; f__; g__; s__	0.00823005	0.0124373	0.000973975	0.0185322	0.625004	0.00219161	0.0357833	0.00175316	0	0	0	0	0.00936067	0	0	0	0.0108331	0	0	0	0	0	0.0187424	0.0808734	0.0113122	0	0.0261301	0.0287853	0.0329644	0.159025	0	0	0	0	0	0	0	0	0	0	0.0182266	0	0	0	0	0	0	0
centroid=Ikaite.#4is.I39.1_HH9YSED02H2LN8;seqs=1;size=1;	k__Bacteria; p__Proteobacteria; c__Alphaproteobacteria; o__Rhodobacterales; f__Rhodobacteraceae; g__Paracoccus	0.0233499	0.0224548	0.0262881	0	0	0.0165138	0.0344679	0.0135562	0.042203	0.0121252	0	0	0	0	0	0	0	0	0	0	0	0	0.00937119	0	0	0	0.0261301	0.0143926	0.00470921	0	0.0942396	0.0217273	0.0119005	0.268348	0.182983	0	0.0225912	0.0123305	0	0	0	0	0	0.029979	0.0185219	0	0	0
centroid=Ikaite.#1.06is.E28_HH9YSED02G1FK7;seqs=1;size=1;	k__Bacteria; p__Proteobacteria; c__Alphaproteobacteria; o__Rhodobacterales; f__Rhodobacteraceae; g__Rhodobaca; s__	0.0241664	0.00893779	0.0534281	0	0	0.004083	0.0196955	0.0209132	0.0940717	0.102484	0.00798786	0	0	0	0	0.0179856	0	0.0621118	0	0.121981	0.14245	0	0	0	0	0.0597461	0	0	0	0.0397562	0.129579	0.130364	0.119005	0.0268348	0.0343092	0	0.056478	0.0246609	0	0	0	0.0146563	0	0.089937	0.0555658	0	0	0
centroid=Ikaite.#1is.I11.3_HH9YSED02JXB7L;seqs=2;size=2;	k__Bacteria; p__Proteobacteria; c__Deltaproteobacteria; o__Myxococcales; f__; g__; s__	0.0101029	0.0159197	0	0.0465257	0.49404	0.0103557	0.0276814	0	0	0	0.0319514	0.0421408	0.028082	0.0133869	0	0	0.0108331	0	0	0	0	0.012475	0.00937119	0.0673945	0	0	0.0522603	0	0.0423829	0.0795123	0	0	0	0.0134174	0	0.0837802	0	0	0	0	0	0	0.0131354	0	0	0	0	0
centroid=Ikaite.#1is.I11.2_HH9YSED02HR6Z4;seqs=81;size=109;	k__Bacteria; p__Bacteroidetes; c__Flavobacteriia; o__Flavobacteriales; f__Flavobacteriaceae; g__; s__	0.0222281	0.0341688	0.000685025	0	0.00884956	0.0434256	0.0101313	0.00123305	0	0	0.231648	0.238798	0.290181	0	0.0690131	0.143885	0.0216661	0	0.0159591	0	0	0.0374251	0.0187424	0.0404367	0	0	0	0	0.00470921	0	0	0	0	0	0	0	0	0.0123305	0	0	0	0	0	0	0	0	0	0
centroid=Ikaite.#1is.I11.3_HH9YSED02GVEWW;seqs=2;size=2;	k__Bacteria; p__Firmicutes; c__Clostridia; o__Natranaerobiales; f__Anaerobrancaceae; g__Dethiobacter; s__	0.0239298	0.0301933	0.0111164	0	0	0.0343743	0.0219272	0.00955391	0.0130695	0	0.0319514	0.0702346	0.0655247	0.0401606	0.0276052	0.0719424	0.0433323	0	0.0478774	0	0	0.0249501	0	0.0134789	0	0.104556	0.0261301	0.0575705	0.0706381	0.0265041	0	0	0	0	0	0	0.0338868	0.0616523	0.0947194	0.19536	0.0273398	0	0	0	0	0	0	0
centroid=Ikaite.#9is.I51_HH9YSED01DAE0V;seqs=5;size=11;	k__Bacteria; p__Proteobacteria; c__Alphaproteobacteria; o__Rhodobacterales; f__Rhodobacteraceae; g__Octadecabacter; s__	0.0133739	0.010347	0.0187797	0.295795	0	0.0132585	0.0039206	0.0313104	0.00311619	0.00249825	0.0159757	0	0	0	0.0138026	0	0	0.0310559	0.0159591	0	0	0.012475	0	0.0134789	0	0.0149365	0	0	0	0.0132521	0	0	0	0	0	0.0837802	0	0.0616523	0	0	0	0	0	0.009993	0	0.0472032	0.0414823	0
centroid=Ikaite.#10is.I63_HH9YSED01DF0FC;seqs=80;size=107;	k__Bacteria; p__Chloroflexi; c__Anaerolineae; o__; f__; g__; s__	0.0257765	0.0401781	0.000805503	0	0	0.0531239	0.00509041	0.00144991	0	0	0.0319514	0.0140469	0	0.615797	0.345066	0.0359712	0.119164	0	0	0	0	0.0374251	0	0.0134789	0	0	0	0	0	0	0	0	0	0	0	0.0335121	0	0	0	0	0.0364531	0.0146563	0	0	0	0	0	0
centroid=Ikaite.#1is.I11.2_HH9YSED02F44E1;seqs=3;size=3;	k__Bacteria; p__Planctomycetes; c__Planctomycetia; o__Pirellulales; f__Pirellulaceae; g__; s__	0.0197692	0.0311514	0	0	0	0.0314635	0.0272872	0	0	0	0.271587	0.168563	0.215295	0	0	0	0	0	0	0	0	0	0	0	0	0	0.0522603	0.115141	0.0518013	0	0	0	0	0.0536697	0	0	0	0	0	0	0	0	0	0	0	0	0	0
centroid=Ikka.Seawater.2_HH9YSED01B8DT5;seqs=5;size=11;	k__Bacteria; p__Proteobacteria; c__Alphaproteobacteria; o__Rhodobacterales; f__Rhodobacteraceae	0.00511286	0.00805663	0	0.460235	0	0.0105162	0.00134789	0	0	0	0	0	0	0	0	0	0	0	0	0	0	0	0	0.0134789	0	0	0	0	0	0	0	0	0	0	0	0.0670241	0	0	0	0	0	0	0	0	0	0	0	0
centroid=Ikaite.#2B.10sd.I6_G2HJYAV02GZOO8;seqs=64;size=128;	k__Bacteria; p__Bacteroidetes; c__Flavobacteriia; o__Flavobacteriales; f__Flavobacteriaceae; g__Psychroflexus; s__	0.0258582	0.00734344	0.0612384	0	0	0.00588827	0.0101015	0.0806731	0.0369451	0.014343	0	0	0	0	0	0	0	0	0	0	0.03885	0.0374251	0.00937119	0	0.0339367	0.0149365	0	0	0.00941841	0	0.188479	0.0108637	0.0119005	0	0.0228728	0	0	0	0	0	0	0.0146563	0.0131354	0	0.0185219	0	0	0.016176
centroid=Ikaite.#1is.I11.1_HH9YSED02ISPRM;seqs=60;size=105;	k__Bacteria; p__Chlamydiae; c__Chlamydiia; o__Chlamydiales; f__; g__; s__	0.0198548	0.0312864	0	0	0	0.0430188	0	0	0	0	0.311526	0.36522	0.355705	0	0	0	0	0	0	0	0	0	0	0	0	0	0	0	0	0	0	0	0	0	0	0	0	0	0	0	0	0	0	0	0	0	0	0
centroid=Ikka.Seawater.2_HH9YSED01DSMQ8;seqs=51;size=94;	k__Bacteria; p__Actinobacteria; c__Actinobacteria; o__Actinomycetales; f__Microbacteriaceae; g__; s__	0.0060463	0.00952751	0	0.458328	0	0.0131003	0	0	0	0	0	0	0	0	0	0	0	0	0	0	0	0	0	0	0	0	0	0	0	0	0	0	0	0	0	0.150804	0	0	0	0	0	0	0	0	0	0	0	0.032352
centroid=Ikaite.#1.06is.E8_G2HJYAV02GUDPD;seqs=79;size=167;	k__Bacteria; p__Proteobacteria; c__Gammaproteobacteria; o__Pseudomonadales; f__Pseudomonadaceae; g__Pseudomonas; s__	0.0263098	0.00531671	0.0662588	0	0	0.00600303	0.00313787	0.0752801	0.0549822	0.103285	0	0	0	0	0	0	0.0108331	0.0310559	0	0.231764	0.11655	0	0	0	0	0.0149365	0	0	0.00470921	0.0132521	0.01178	0	0	0.0134174	0	0	0	0.0123305	0	0	0	0.0293126	0.0131354	0	0.0648268	0.0472032	0.48396	0.016176
centroid=Ikaite.#4is.I39.2_HH9YSED02I3AKA;seqs=63;size=105;	k__Bacteria; p__Spirochaetes; c__Spirochaetes; o__Spirochaetales; f__Spirochaetaceae; g__; s__	0.020456	0.0237978	0.012806	0	0	0.00199489	0.0785328	0.00225912	0.0259896	0	0	0	0	0	0	0	0	0	0.0478774	0	0	0	0	0	0	0.029873	0.156781	0.187104	0.202496	0.0530082	0	0.065182	0.166607	0.120757	0.0114364	0	0.0225912	0	0	0	0	0	0	0	0	0	0	0
centroid=Ikaite.#1.06is.E24_G2HJYAV02GON9E;seqs=21;size=40;	k__Bacteria; p__Proteobacteria; c__Alphaproteobacteria; o__Rhodobacterales; f__Rhodobacteraceae	0.0238474	0.0194424	0.0314749	0	0	0.0273148	0.00179613	0.0475738	0.0113513	0.0189685	0	0	0.00936067	0	0	0.0539568	0	0.139752	0.0319183	0.0121981	0.0259	0	0	0	0	0.0149365	0	0	0.00470921	0.0132521	0	0	0	0	0	0	0.0451824	0.0369914	0	0	0	0	0	0.009993	0.0277829	0.0236016	0.0276549	0.032352
centroid=Ikaite.#1is.I20_HH9YSED01BPUWD;seqs=17;size=54;	k__Bacteria; p__Firmicutes; c__Clostridia; o__Thermoanaerobacterales; f__; g__; s__	0.0217257	0.0337819	0.000829807	0	0	0.0410893	0.012866	0	0.00186706	0	0.0639029	0.112375	0.0655247	0.120482	0.124224	0.0359712	0.0974976	0	0	0	0	0	0.0281136	0.0134789	0.0226244	0.0149365	0	0.0143926	0.023546	0.0265041	0	0	0	0	0	0	0	0	0	0	0.0637929	0	0	0	0	0	0	0
centroid=Ikaite.#10is.I61_HH9YSED01BWWXO;seqs=16;size=74;	k__Bacteria; p__Actinobacteria; c__Acidimicrobiia; o__Acidimicrobiales; f__C111; g__; s__	0.0279745	0.0325212	0.0176466	0	0	0.0473765	0	0.0305859	0.00147249	0	0	0	0	0	0	0	0	0	0.0638366	0	0	0	0	0	0	0	0	0	0	0	0.01178	0	0	0	0	0.100536	0.0451824	0.0246609	0.0947194	0.3663	0.0273398	0.131907	0.288979	0	0	0.236016	0	0.032352
centroid=Ikaite.#1ss.I27_HH9YSED01CR1M6;seqs=1;size=1;	k__Bacteria; p__Proteobacteria; c__Alphaproteobacteria; o__Rhodobacterales; f__Rhodobacteraceae; g__Rhodobaca; s__	0.0235293	0.00791955	0.0534542	0	0	0.00369464	0.0172674	0.0161479	0.100087	0.119676	0	0	0	0	0.0138026	0	0	0.0621118	0	0.146377	0.24605	0	0	0	0	0.0149365	0	0	0	0.0397562	0.0942396	0.1195	0.178508	0.0134174	0.0343092	0	0.0677736	0	0.0118399	0	0.00911328	0	0	0.039972	0.0463049	0	0	0
centroid=Ikaite.#2is.I34_HH9YSED01EF60Z;seqs=25;size=76;	k__Bacteria; p__Actinobacteria; c__Actinobacteria; o__Actinomycetales; f__Micrococcaceae; g__; s__	0.0253238	0.0352817	0.0075879	0.00537721	0	0.0456923	0.00836402	0.0136582	0	0	0.0239636	0	0.0187213	0	0	0.0179856	0	0	0.0159591	0	0	0.012475	0	0	0.0339367	0	0	0.0143926	0.00941841	0	0	0	0	0.0134174	0	0.402145	0.124252	0.0123305	0	0.01221	0.227832	0	0	0	0	0	0	0.355872
centroid=Ikaite.#4is.I43_HH9YSED01C13AN;seqs=3;size=3;	k__Bacteria; p__Proteobacteria; c__Alphaproteobacteria; o__Rhodobacterales; f__Rhodobacteraceae; g__Loktanella; s__	0.0230381	0.0178388	0.0338499	0	0	0.0140894	0.0250536	0.0194448	0.0518563	0.0823341	0	0	0	0	0	0	0	0.108696	0	0.0853867	0.0906501	0	0	0	0	0.0149365	0	0.0287853	0.00470921	0.119268	0.0353399	0.0977729	0.023801	0	0.0114364	0	0	0.0123305	0.0118399	0	0.0364531	0	0.0131354	0.069951	0.0833488	0	0	0
centroid=Ikaite.#2is.I31_HH9YSED01CNNAS;seqs=3;size=4;	k__Bacteria; p__Bacteroidetes; c__Flavobacteriia; o__Flavobacteriales; f__Flavobacteriaceae; g__Lutimonas; s__	0.0132432	0.0181707	0.00494518	0.0240631	0.398426	0.00375723	0.0509459	0.00890133	0	0	0	0.0561877	0.00936067	0	0	0	0	0	0	0	0	0.0374251	0.046856	0.188705	0	0	0	0.0575705	0.0329644	0.132521	0	0	0	0.0134174	0	0.016756	0.0225912	0	0	0	0	0	0	0	0	0	0.0138274	0
centroid=Ikaite.#1is.I19_HH9YSED01CYGP5;seqs=10;size=12;	k__Bacteria; p__Firmicutes; c__Clostridia; o__Natranaerobiales; f__Anaerobrancaceae; g__Dethiobacter; s__	0.0223015	0.0328477	0.00331923	0	0	0.0329593	0.0308912	0	0.00746826	0	0.0878664	0.0421408	0.0655247	0.0669344	0.0552105	0.0719424	0.0433323	0	0.0159591	0	0	0.0374251	0	0	0.0113122	0.0597461	0.0261301	0.0287853	0.0188368	0.0132521	0	0.1195	0	0.0536697	0	0.016756	0	0	0.0118399	0.02442	0.0820195	0.0439689	0	0	0	0	0	0
centroid=Ikaite.#1.06is.E26_HH9YSED02GQ6UT;seqs=80;size=132;	k__Bacteria; p__Bacteroidetes; c__Flavobacteriia; o__Flavobacteriales; f__; g__; s__	0.00668859	0.0105396	0	0.421433	0	0.0138922	0.00143926	0	0	0	0	0	0	0	0	0	0	0	0	0	0	0	0	0	0	0	0	0.0143926	0	0	0	0	0	0	0	0.16756	0	0	0	0	0	0	0	0	0	0	0	0
centroid=Ikaite.#1.10ss.I1_G2HJYAV02GMPCD;seqs=64;size=124;	k__Bacteria; p__Proteobacteria; c__Gammaproteobacteria; o__Alteromonadales; f__OM60; g__; s__	0.00801392	0.0033729	0.0169677	0.373768	0.092055	0.00403804	0.00143926	0.0290481	0.00186706	0	0	0	0.00936067	0	0	0	0	0	0	0	0	0	0	0	0	0.0149365	0	0.0143926	0	0	0	0	0	0	0	0	0	0.0123305	0	0	0	0	0	0	0	0.0708048	0	0.048528
centroid=Ikaite.#1is.I11.2_HH9YSED02G50RJ;seqs=1;size=1;	k__Bacteria; p__Firmicutes; c__Clostridia; o__Natranaerobiales; f__ML1228J-1; g__; s__	0.020595	0.0324527	0	0	0	0.0405071	0.00987687	0	0	0	0.151769	0.154516	0.149771	0.0133869	0.0690131	0.0179856	0.0758314	0	0	0	0	0.0249501	0	0.0269578	0.0113122	0	0.0261301	0	0.00941841	0	0	0	0	0	0	0.016756	0	0	0	0	0.0820195	0	0	0	0	0	0	0
centroid=Ikaite.#1is.I18_HH9YSED01BR18H;seqs=63;size=106;	k__Bacteria; p__; c__; o__; f__; g__; s__	0.0236879	0.0373264	0	0	0	0.0508041	0.0012475	0	0	0	0.00798786	0	0.00936067	0.240964	0.510697	0	0.119164	0	0	0	0	0.012475	0	0	0	0	0	0	0	0	0	0	0	0	0	0.0837802	0	0	0	0	0.227832	0	0	0	0	0	0	0
centroid=Ikaite.#2is.I32_HH9YSED01C3IGZ;seqs=10;size=21;	k__Bacteria; p__Firmicutes; c__Clostridia; o__Clostridiales; f__[Acidaminobacteraceae]; g__WH1-8; s__	0.0223694	0.0352487	0	0	0	0.0146162	0.0812419	0	0	0	0.0798786	0.0983284	0.0936067	0.0401606	0.0138026	0	0.0108331	0	0	0	0	0.324351	0.178053	0.310015	0	0	0	0	0	0	0	0	0	0	0	0	0	0	0	0	0	0	0	0	0	0	0	0
centroid=Ikaite.#4is.I39.3_HH9YSED02IMLBZ;seqs=2;size=2;	k__Bacteria; p__Firmicutes; c__Clostridia; o__Clostridiales; f__Peptococcaceae; g__Desulfitobacter; s__	0.0273159	0.0146332	0.00066114	0	0	0.0486959	0.0239824	0	0.00148756	0	0	0	0	0	0	0.0539568	0	0	0.92563	0	0	0.0249501	0.0281136	0.0134789	0	0	0.0261301	0.0143926	0.0423829	0.0795123	0	0.0108637	0.0119005	0	0	0	0	0	0	0.01221	0.0273398	0	0	0	0	0	0	0
centroid=Ikaite.#1is.I19_HH9YSED01B9801;seqs=1;size=1;	k__Bacteria; p__Firmicutes; c__Clostridia; o__Natranaerobiales; f__Anaerobrancaceae; g__Dethiobacter; s__	0.0230433	0.025099	0.0143483	0	0	0.0273086	0.0284573	0.0108904	0.0186706	0	0	0	0.0187213	0.0133869	0.0138026	0.0719424	0.0108331	0	0.111714	0	0	0	0.0281136	0	0.0113122	0.149365	0.0783904	0.0431779	0.0753473	0.0265041	0	0.0217273	0	0	0	0	0.0225912	0.0863132	0.153919	0.0732601	0.0546797	0.0293126	0.0394063	0	0	0	0	0
centroid=Ikaite.#1ss.I24_HH9YSED01ALSGY;seqs=52;size=102;	k__Bacteria; p__Cyanobacteria; c__Synechococcophycideae; o__Pseudanabaenales; f__Pseudanabaenaceae; g__; s__	0.0318367	0.00329745	0.079721	0	0	0.00863657	0.00132521	0.127951	0.0194337	0.00231524	0.00798786	0	0.00936067	0	0	0	0.0541653	0.0776398	0.111714	0	0	0	0	0	0	0.134429	0	0	0	0.0132521	0.01178	0	0	0	0	0	0.0903648	0.147965	0.0118399	0.01221	0	0	0	0	0.00926097	0.73165	0.138274	0
centroid=Ikaite.#9is.I51_HH9YSED01CE1XI;seqs=6;size=14;	k__Bacteria; p__Actinobacteria; c__Acidimicrobiia; o__Acidimicrobiales; f__C111; g__; s__	0.0244169	0.0262589	0.0135303	0.0175623	0	0.039516	0.00777512	0.0128293	0.0144065	0.00749475	0	0	0	0	0.0138026	0.0539568	0	0	0.159591	0	0	0	0	0	0	0.0149365	0.0261301	0.0287853	0.00941841	0	0.0588998	0	0	0.0134174	0.0114364	0.0502681	0.0338868	0	0.0355198	0.10989	0.154926	0.131907	0.210167	0.029979	0	0.0944064	0	0
centroid=Ikaite.#1.06is.E24_G2HJYAV02JEDXS;seqs=1;size=1;	k__Bacteria; p__Proteobacteria; c__Alphaproteobacteria; o__Rhodobacterales; f__Rhodobacteraceae; g__Loktanella; s__	0.024975	0.0111325	0.0464206	0.00585412	0	0.0184519	0.00202821	0.0635603	0.024996	0.0321963	0	0	0	0	0.0276052	0.0179856	0	0.108696	0.0957549	0.0365943	0.0259	0	0	0	0	0.0597461	0	0	0.00941841	0	0	0.0108637	0	0	0.0114364	0	0.0112956	0.0863132	0	0	0.00911328	0	0	0.019986	0.0463049	0.0236016	0.0414823	0
centroid=Ikaite.#1.06is.E26_HH9YSED02IOJ5U;seqs=67;size=110;	k__Bacteria; p__Bacteroidetes; c__Flavobacteriia; o__Flavobacteriales; f__Cryomorphaceae; g__; s__	0.0062409	0.00983415	0	0.416686	0	0.013522	0	0	0	0	0	0	0	0	0	0	0	0	0	0	0	0	0	0	0	0	0	0	0	0	0	0	0	0	0	0.150804	0	0	0	0	0	0	0	0	0	0	0	0
centroid=Ikaite.#2is.I31_HH9YSED01DISMC;seqs=66;size=96;	k__Bacteria; p__Proteobacteria; c__Epsilonproteobacteria; o__Campylobacterales; f__Helicobacteraceae; g__; s__	0.0209088	0.0329472	0	0	0.0106293	0.0048215	0.097154	0	0	0	0.00798786	0	0.028082	0.0133869	0.0414079	0	0	0	0	0	0	0.449102	0.346734	0.107831	0.0678733	0	0	0	0	0	0	0	0	0	0	0	0	0	0	0	0.00911328	0	0	0	0	0	0	0
centroid=Ikaite.#1is.I11.3_HH9YSED02I53SI;seqs=28;size=113;	k__Bacteria; p__Firmicutes; c__Bacilli; o__Bacillales	0.0217986	0.0324149	0	0	0	0.0462532	0.00234516	0	0	0	0.119818	0.0702346	0.0936067	0.160643	0.0828157	0	0.227494	0	0.0638366	0	0	0	0.0187424	0	0	0	0	0	0.00470921	0	0	0	0	0	0	0.0502681	0	0	0	0	0.0273398	0.0146563	0.0131354	0	0	0	0	0
centroid=Ikaite.#1.06is.E8_G2HJYAV02JK5OQ;seqs=1;size=1;	k__Bacteria; p__Bacteroidetes; c__Bacteroidia; o__Bacteroidales; f__ML635J-40; g__; s__	0.022375	0.0342328	0.00187878	0	0	0.0342531	0.0307607	0.00338181	0	0	0.0239636	0.0421408	0.028082	0.0267738	0.0276052	0.0179856	0.0541653	0	0	0	0	0.12475	0.112454	0.0404367	0	0	0	0.0143926	0.00470921	0	0	0.0108637	0	0	0	0	0	0	0	0	0	0	0	0	0	0	0	0
centroid=Ikaite.#10is.I63_HH9YSED01BX5JV;seqs=4;size=7;	k__Bacteria; p__Firmicutes; c__Clostridia; o__Natranaerobiales; f__; g__; s__	0.0236338	0.0362739	0	0	0	0.0449909	0.0149175	0	0	0	0.0639029	0.0421408	0.0655247	0.21419	0.165631	0.0899281	0.14083	0	0.0319183	0	0	0	0.0281136	0.0269578	0	0	0	0.0431779	0.0376737	0.0132521	0	0	0	0	0	0.0335121	0	0	0.0236798	0	0.00911328	0.0146563	0.0262709	0	0	0	0	0
centroid=Ikaite.#1.10is.I4_G2HJYAV02JRHGB;seqs=74;size=96;	k__Bacteria; p__Acidobacteria; c__Acidobacteria-6; o__iii1-15; f__mb2424; g__; s__	0.0304855	0.0480378	0	0	0	0.066052	0	0	0	0	0	0	0	0	0	0	0	0	0	0	0	0	0	0	0	0	0	0	0	0	0	0	0	0	0	0	0	0	0	0	0	0	0	0	0	0	0	1.58525
centroid=Ikaite.#4is.I43_HH9YSED01DA0LO;seqs=68;size=103;	k__Bacteria; p__Fibrobacteres; c__TG3; o__TG3-1; f__; g__; s__	0.0223685	0.0352473	0	0	0	0.00366063	0.10753	0	0	0	0	0	0	0	0	0	0	0	0	0	0	0.0374251	0	0.0404367	0.0452489	0	0.0783904	0.129534	0.0706381	0.649351	0	0.0108637	0	0.0134174	0	0	0	0	0.0118399	0	0	0	0	0	0	0	0	0
centroid=Ikaite.#1is.I20_HH9YSED01DKMDY;seqs=59;size=101;	k__Bacteria; p__Firmicutes; c__Clostridia	0.0222879	0.0331859	0	0	0	0.0477706	0.0012475	0	0	0	0.127806	0.210704	0.168492	0.147256	0.0828157	0.0359712	0.162496	0	0.0638366	0	0	0.012475	0	0	0	0	0	0	0	0	0	0	0	0	0	0	0	0	0.0118399	0.02442	0.00911328	0	0	0	0	0	0	0
centroid=Ikaite.#9sd.I54_HH9YSED01D9107;seqs=58;size=156;	k__Bacteria; p__Proteobacteria; c__Alphaproteobacteria; o__Rhodobacterales; f__Rhodobacteraceae; g__Octadecabacter; s__	0.0219271	0.0269715	0.0138971	0.0235862	0.00884956	0.0235962	0.0323751	0.0238247	0.00148756	0	0.0718907	0.0280938	0.0748853	0.0401606	0.0690131	0.143885	0.0216661	0	0	0	0	0.0499002	0.046856	0.148268	0	0	0.0261301	0.0431779	0.00941841	0	0	0	0.0119005	0	0	0	0.18073	0.0123305	0	0	0	0	0	0	0	0	0.0276549	0.08088
centroid=Ikaite.#10.7is.I9_HH9YSED01CZ2SA;seqs=2;size=2;	k__Bacteria; p__Firmicutes; c__Clostridia; o__Natranaerobiales; f__ML1228J-1; g__; s__	0.0226299	0.0342107	0.0017692	0	0	0.0420046	0.01368	0.0016909	0.00186706	0	0.0718907	0.140469	0.121689	0.0535475	0.110421	0.0539568	0.129997	0	0.0159591	0	0	0.012475	0.0749695	0.0134789	0.0226244	0.0149365	0	0	0	0.0132521	0	0	0	0	0	0.0670241	0	0	0	0	0.0820195	0	0.0262709	0	0	0	0	0.016176
centroid=Ikaite.#5is.I74_HH9YSED01DWHN3;seqs=59;size=102;	k__Bacteria; p__Actinobacteria; c__Acidimicrobiia; o__Acidimicrobiales	0.0245764	0.0338445	0.00895034	0	0	0.0326661	0.0332882	0.00493218	0.013973	0	0	0	0	0	0	0	0.0108331	0	0	0	0	0	0	0	0	0.029873	0	0	0	0	0	0.0108637	0.047602	0.322018	0.0343092	0.0670241	0	0.0493218	0.201279	0.15873	0.00911328	0.11725	0.157625	0	0	0	0	0
centroid=Ikaite.#1ss.I21_HH9YSED01AVOER;seqs=6;size=17;	k__Bacteria; p__Proteobacteria; c__Alphaproteobacteria; o__Rhodobacterales; f__Rhodobacteraceae; g__Loktanella; s__	0.0222226	0.0104786	0.0441012	0.0612266	0	0.0105414	0.010876	0.0620258	0.0216953	0.00231524	0.00798786	0.0140469	0.0187213	0	0.0276052	0.0359712	0.0216661	0.124224	0.0159591	0	0	0	0.0281136	0.0673945	0	0.164302	0	0	0	0.0132521	0	0	0	0	0	0.016756	0	0.2836	0	0	0.00911328	0.0293126	0.0131354	0	0.00926097	0.0944064	0.0829646	0
centroid=Ikaite.#1.06is.E24_G2HJYAV02JLFHO;seqs=14;size=87;	k__Bacteria; p__Bacteroidetes; c__Bacteroidia; o__Bacteroidales; f__ML635J-40; g__; s__	0.0197202	0.0296256	0.0017692	0	0	0.00632238	0.0841867	0.0016909	0.00186706	0	0	0	0.00936067	0	0	0.0179856	0	0	0.0159591	0	0	0.012475	0.0374848	0	0	0.0149365	0.287431	0.287853	0.216623	0	0	0	0	0	0	0	0	0	0	0	0	0	0	0	0	0	0	0.016176
centroid=Ikaite.#4is.I43_HH9YSED01EM98U;seqs=68;size=91;	k__Bacteria; p__Proteobacteria; c__Gammaproteobacteria; o__[Marinicellales]; f__[Marinicellaceae]; g__; s__	0.00356013	0.00470901	0.00165165	0.05825	0.674688	0.00137366	0.0122429	0.00175316	0.00152476	0.00304952	0	0	0.00936067	0	0	0	0	0	0	0.0121981	0	0.012475	0.0187424	0	0	0	0	0.0287853	0.00941841	0.0530082	0	0	0	0	0	0	0	0	0	0	0	0	0	0	0	0	0	0
centroid=Ikaite.#9is.I51_HH9YSED01CKVGW;seqs=14;size=36;	k__Bacteria; p__Cyanobacteria; c__Chloroplast; o__Stramenopiles; f__; g__; s__	0.0192025	0.0154971	0.0270625	0.176011	0	0.0177317	0.00858434	0.0399443	0.0109602	0.00926097	0	0.0140469	0	0	0	0	0	0.139752	0	0	0	0.0249501	0.00937119	0.0269578	0.0113122	0.0149365	0	0	0	0.0132521	0	0	0.0357015	0	0	0.0335121	0.0112956	0.0369914	0	0	0	0	0	0	0.0370439	0	0.0276549	0.064704
centroid=Ikaite.#1.06is.E10_G2HJYAV02I1T2G;seqs=56;size=140;	k__Bacteria; p__Proteobacteria; c__Gammaproteobacteria; o__Alteromonadales; f__Alteromonadaceae; g__Glaciecola; s__punicea	0.0234573	0.0313997	0.0101994	0	0	0.0287096	0.0347159	0.0156752	0.00335463	0	0	0	0	0	0	0	0	0.015528	0	0	0	0.112275	0.0187424	0.148268	0.0678733	0.0149365	0	0	0	0	0	0	0.0119005	0	0	0	0	0	0	0.01221	0	0.0293126	0	0	0	0	0	0
centroid=Ikaite.#1ss.I26_HH9YSED01B0R33;seqs=3;size=5;	k__Bacteria; p__Proteobacteria; c__Alphaproteobacteria; o__Rhodobacterales; f__Rhodobacteraceae; g__Rhodobaca; s__	0.0220591	0.0107326	0.0422767	0	0	0.0120611	0.00966282	0.020788	0.0691376	0.094147	0	0	0	0.0133869	0	0	0.0108331	0.0776398	0.0319183	0.134179	0.1554	0	0	0	0	0	0	0	0	0.0397562	0.0588998	0.0434546	0.0833036	0.0134174	0.0343092	0	0.056478	0.0123305	0	0	0	0	0	0.049965	0.0370439	0	0	0
centroid=Ikaite.#1.10is.I4_G2HJYAV02IZH7R;seqs=47;size=83;	k__Bacteria; p__Proteobacteria; c__Gammaproteobacteria; o__Alteromonadales; f__Colwelliaceae; g__; s__	0.0200993	0.0304208	0.00229314	0.0115546	0	0.0391649	0.00639293	0.00283265	0.00161875	0.0032375	0.0718907	0.0842815	0.112328	0	0	0	0.0216661	0	0	0	0.01295	0.0374251	0	0	0	0	0	0	0	0.0265041	0	0	0	0	0	0	0	0	0	0	0	0	0.0131354	0	0	0	0.0138274	0.032352
centroid=Ikaite.#1ss.I26_HH9YSED01C8X3I;seqs=1;size=1;	k__Bacteria; p__Proteobacteria; c__Alphaproteobacteria; o__Rhodobacterales; f__Rhodobacteraceae; g__Rhodobaca; s__	0.0220844	0.00857171	0.047198	0	0	0.00739917	0.0121246	0.0294831	0.0693417	0.0946155	0	0	0	0	0.0138026	0.0179856	0	0.0465839	0.0159591	0.121981	0.1295	0	0	0	0	0	0.0261301	0	0.0141276	0.0132521	0.0824597	0.0543183	0.0595026	0.0134174	0.0343092	0	0.0903648	0.0369914	0.0118399	0	0.00911328	0	0	0.089937	0.0370439	0.0236016	0	0
centroid=Ikaite.#2is.I33_HH9YSED01C56B0;seqs=32;size=158;	k__Bacteria; p__Bacteroidetes; c__Bacteroidia; o__Bacteroidales; f__ML635J-40; g__; s__	0.0205487	0.0305999	0.00326318	0	0	0.000734382	0.0992172	0.00587372	0	0	0	0	0	0	0	0	0	0	0	0	0	0.0998004	0.290507	0.485241	0.0113122	0	0	0	0.0329644	0.0397562	0	0.032591	0	0	0	0	0	0	0	0	0	0	0	0	0	0	0	0
centroid=Ikaite.#1.06is.E10_G2HJYAV02HQ7BD;seqs=59;size=183;	k__Bacteria; p__Cyanobacteria; c__Chloroplast; o__Stramenopiles; f__; g__; s__	0.0120241	0.0159929	0.00541604	0.263532	0.00884956	0.0215998	0.000937119	0.00640303	0.00418231	0.00463049	0	0	0	0	0.0138026	0	0	0.015528	0	0	0	0	0.00937119	0	0	0.0149365	0	0	0	0	0	0	0	0	0	0.0335121	0	0	0	0.01221	0	0	0	0	0.0185219	0	0	0.016176
centroid=Ikaite.#1is.I11.3_HH9YSED02FW7YD;seqs=86;size=107;	k__Archaea; p__Crenarchaeota; c__Thaumarchaeota; o__Cenarchaeales; f__Cenarchaeaceae; g__Nitrosopumilus; s__	0.018402	0.0289972	0	0	0	0.0398711	0	0	0	0	0.311526	0.351173	0.28082	0.0133869	0	0	0	0	0	0	0	0	0	0	0	0	0	0	0	0	0	0	0	0	0	0	0	0	0	0	0	0	0	0	0	0	0	0
centroid=Ikka.Sediment.2_HH9YSED01EO2GI;seqs=13;size=38;	k__Bacteria; p__Chloroflexi; c__Ellin6529; o__; f__; g__; s__	0.0165274	0.024332	0.00225059	0.00585412	0.0743558	0.0210471	0.0313785	0.00405106	0	0	0.0798786	0.0842815	0.102967	0.0267738	0	0	0.0324992	0	0.0159591	0	0	0.0374251	0.0281136	0.0673945	0	0	0	0.0287853	0.0988933	0.0397562	0	0	0	0.0134174	0	0.016756	0	0	0.0118399	0	0	0	0	0	0	0.0236016	0	0.032352
centroid=Ikaite.#9is.I51_HH9YSED01A9R9H;seqs=1;size=1;	k__Bacteria; p__Firmicutes; c__Clostridia; o__Natranaerobiales; f__ML1228J-1; g__; s__	0.0205105	0.0323196	0	0.00585412	0	0.0388127	0.0135042	0	0	0	0.0878664	0.0561877	0.102967	0.120482	0.0414079	0.0179856	0.151663	0	0	0	0	0.012475	0.0562272	0.0269578	0	0	0.0261301	0	0	0.0132521	0	0	0	0	0	0.150804	0	0	0	0.01221	0.0911328	0	0	0	0	0	0	0
centroid=Ikaite.#10is.I59_HH9YSED01BGCC3;seqs=8;size=34;	k__Bacteria; p__Proteobacteria; c__Betaproteobacteria; o__Nitrosomonadales; f__Nitrosomonadaceae; g__; s__	0.0246958	0.033528	0.00898865	0	0	0.037262	0.0228096	0.00999624	0.00772917	0	0	0	0	0	0	0.0179856	0.0216661	0.015528	0.0159591	0	0	0	0	0	0	0.0149365	0	0	0	0	0.0235599	0	0.0119005	0.228096	0.0114364	0.0670241	0	0.0123305	0.236798	0.14652	0.00911328	0.161219	0.170761	0	0	0.0236016	0	0.016176
centroid=Ikaite.#5is.I68_HH9YSED01AJSCF;seqs=30;size=83;	k__Bacteria; p__Bacteroidetes; c__Flavobacteriia; o__Flavobacteriales; f__Flavobacteriaceae; g__Psychroflexus; s__	0.0213691	0.00227991	0.0575533	0	0	0	0.00752371	0.00350631	0.125112	0.0138915	0	0	0	0	0	0	0	0	0	0	0	0	0	0	0	0.0149365	0.0261301	0	0.0141276	0.0132521	0.907056	0.0217273	0.0119005	0	0.0114364	0	0	0	0	0	0	0	0	0	0.0555658	0	0	0
centroid=Ikaite.#4is.I39.2_HH9YSED02IQ0W2;seqs=48;size=99;	k__Bacteria; p__Bacteroidetes; c__Bacteroidia; o__Bacteroidales; f__ML635J-40; g__; s__	0.0184794	0.0267939	0.00248942	0	0	0.00132993	0.0884198	0	0.00560119	0	0	0	0	0	0	0	0	0	0.0319183	0	0	0	0.00937119	0	0	0.0448096	0.130651	0.518135	0.226042	0	0	0	0	0	0	0	0	0	0	0	0	0	0	0	0	0	0	0
centroid=Ikaite.#2is.I31_HH9YSED01CYY4P;seqs=3;size=6;	k__Bacteria; p__Bacteroidetes; c__Bacteroidia; o__Bacteroidales; f__ML635J-40; g__; s__	0.0229179	0.0335334	0.00295611	0	0	0.00132993	0.11066	0	0.00665125	0	0	0	0	0	0	0	0	0	0.0319183	0	0	0.0998004	0.121826	0.444804	0.0339367	0.029873	0.0522603	0.100748	0.0141276	0.0927644	0	0.1195	0.0119005	0.0268348	0.0114364	0	0	0	0	0	0	0	0	0	0	0	0	0
centroid=Ikaite.#1is.I11.2_HH9YSED02HNO6O;seqs=90;size=119;	k__Bacteria; p__Proteobacteria; c__Gammaproteobacteria; o__Oceanospirillales; f__Oceanospirillaceae; g__; s__	0.00610325	0.0092476	0.000677672	0.39327	0	0.0127155	0	0	0.00152476	0.00304952	0.00798786	0.0140469	0	0.0133869	0	0	0	0	0	0.0121981	0	0	0	0	0	0	0	0	0	0	0	0	0	0	0	0.0837802	0	0	0	0	0	0	0	0	0	0	0	0.016176
centroid=Ikaite.#10is.I59_HH9YSED01D7GXE;seqs=2;size=4;	k__Bacteria; p__Actinobacteria; c__Acidimicrobiia; o__Acidimicrobiales; f__; g__; s__	0.023427	0.0338909	0.00288488	0	0	0.0480427	0.00132521	0.00369914	0.00186706	0	0	0	0	0	0	0	0	0	0.0478774	0	0	0	0	0	0	0.0149365	0	0	0	0.0132521	0	0	0	0	0	0.117292	0	0.0369914	0.165759	0.41514	0.0729062	0.190532	0.0788126	0	0	0	0	0.064704
centroid=Ikaite.#10is.I59_HH9YSED01C0XTZ;seqs=1;size=1;	k__Bacteria; p__Proteobacteria; c__Alphaproteobacteria; o__Rhizobiales; f__Phyllobacteriaceae; g__; s__	0.024352	0.0207431	0.0261148	0	0	0.0314993	0.00402522	0.0350154	0.0149891	0.00249825	0	0	0	0	0.0138026	0.0179856	0	0	0.111714	0	0	0	0	0	0	0.0746826	0	0	0	0	0	0	0.023801	0.0402522	0.0114364	0.100536	0.169434	0.0863132	0.0828795	0.21978	0.0364531	0.0879379	0.0525417	0.009993	0	0.0944064	0	0.032352
centroid=Ikaite.#10ss.I67_HH9YSED01EWC4Y;seqs=17;size=46;	k__Bacteria; p__Cyanobacteria; c__Chloroplast; o__; f__; g__; s__	0.0269238	0.00789526	0.0508926	0	0	0.0201655	0	0.088935	0.00333956	0	0	0	0	0.0133869	0	0.179856	0.0541653	0	0.223428	0	0	0	0	0	0	0.0149365	0	0	0	0	0.01178	0	0	0	0	0	0	0.0246609	0	0	0	0	0.0131354	0	0	0.118008	0.746681	0
centroid=Ikaite.#10ss.I64_HH9YSED01E2IRV;seqs=4;size=4;	k__Bacteria; p__Proteobacteria; c__Alphaproteobacteria; o__Rhodobacterales; f__Rhodobacteraceae; g__Rhodobaca; s__	0.0216681	0.0138046	0.0372882	0	0	0.0145054	0.0107424	0.013563	0.0669447	0.0837808	0	0	0	0	0.0138026	0	0	0	0	0.134179	0.14245	0	0	0	0	0	0	0	0.00470921	0.0132521	0.0471198	0.0760456	0.119005	0.0134174	0.0343092	0	0.056478	0.0123305	0	0	0.00911328	0	0.0131354	0.039972	0.0185219	0	0	0.016176
centroid=Ikaite.#1.06is.E28_HH9YSED02J3X0S;seqs=12;size=28;	k__Bacteria; p__Firmicutes; c__Clostridia; o__Thermoanaerobacterales; f__; g__; s__	0.0200872	0.0307239	0.000815794	0	0	0.0334932	0.022601	0.00146843	0	0	0.0798786	0.0280938	0.056164	0.0803213	0.0276052	0.0719424	0.151663	0	0.0159591	0	0	0.0499002	0.00937119	0.0539156	0.0226244	0	0.0522603	0.0143926	0.023546	0	0	0	0	0	0	0	0	0	0.0118399	0	0.0820195	0	0	0	0	0	0	0
centroid=Ikaite.#9is.I51_HH9YSED01AOVO7;seqs=1;size=1;	k__Bacteria; p__Firmicutes; c__Clostridia; o__Natranaerobiales; f__; g__; s__	0.0220353	0.0323042	0	0	0	0.0407284	0.0168353	0	0	0	0.0878664	0.0702346	0.102967	0.107095	0.110421	0.0719424	0.119164	0	0.0797957	0	0	0	0.0281136	0.0134789	0	0	0.0261301	0.0287853	0.0188368	0.0530082	0	0	0	0	0	0.016756	0	0	0	0	0.0364531	0.0146563	0	0	0	0	0	0
centroid=Ikaite.#10ss.I65_HH9YSED01CY4HN;seqs=66;size=85;	k__Bacteria; p__Bacteroidetes; c__Flavobacteriia; o__Flavobacteriales; f__Flavobacteriaceae; g__Flavobacterium; s__	0.0168051	0	0.0485481	0	0	0	0	0	0.109233	0.203741	0	0	0	0	0	0	0	0	0	0	0	0	0	0	0	0	0	0	0	0	0.0588998	0	0	0	0	0	0	0	0	0	0	0	0	0	0.814966	0	0	0
centroid=Ikaite.#4is.I39.3_HH9YSED02HXUN6;seqs=1;size=1;	k__Bacteria; p__Proteobacteria; c__Alphaproteobacteria; o__Rhodobacterales; f__Rhodobacteraceae; g__Rhodobaca; s__	0.0213949	0.00654167	0.0498144	0	0	0.00510049	0.00934634	0.0178145	0.0898142	0.111996	0	0	0	0	0.0138026	0	0	0.0310559	0	0.134179	0.24605	0	0	0	0	0	0.0261301	0.0143926	0.00470921	0.0265041	0.129579	0.0217273	0.0952041	0	0.0457457	0	0.0903648	0.0246609	0.0118399	0.01221	0.00911328	0	0	0.039972	0.0277829	0	0	0
centroid=Ikaite.#9sd.I56_HH9YSED01BJ1YX;seqs=1;size=1;	k__Bacteria; p__Firmicutes; c__Clostridia; o__Natranaerobiales; f__Anaerobrancaceae; g__Dethiobacter; s__	0.0206183	0.0317422	0.00137005	0	0	0.038024	0.0134914	0.00246609	0	0	0.055915	0.0842815	0.121689	0.200803	0.0966184	0.0899281	0.0324992	0	0	0	0	0.0249501	0.0374848	0.0404367	0.0226244	0	0	0	0.00941841	0	0	0	0	0	0	0	0	0.0246609	0	0	0.0273398	0	0.0131354	0	0	0	0	0
centroid=Ikaite.#4is.I39.3_HH9YSED02JFUV6;seqs=42;size=293;	k__Bacteria; p__Bacteroidetes; c__Bacteroidia; o__Bacteroidales	0.0209318	0.0320783	0.00165961	0	0	0.00571921	0.0921322	0	0.00373413	0	0	0	0	0	0	0	0	0	0	0	0	0.0249501	0.0187424	0	0	0.029873	0.418082	0.244675	0.188368	0.0265041	0	0	0	0	0	0	0	0	0.0355198	0	0	0	0	0	0	0	0	0
centroid=Ikaite.#5is.I68_HH9YSED01E7P44;seqs=16;size=97;	k__Bacteria; p__Proteobacteria; c__Alphaproteobacteria; o__Rhodobacterales; f__Rhodobacteraceae; g__Rhodobaca; s__	0.0206853	0.0139305	0.0342182	0	0	0.0148285	0.0103824	0.0182064	0.0542328	0.0782477	0	0	0	0	0	0	0	0.0310559	0	0.0975848	0.0777001	0	0	0	0	0.0149365	0	0	0.00941841	0.0132521	0.0235599	0.0543183	0.0595026	0.0268348	0.0228728	0	0.0451824	0.0123305	0	0	0.00911328	0.0293126	0	0.109923	0.0277829	0	0	0.032352
centroid=Ikaite.#1.06is.E8_G2HJYAV02I7E04;seqs=2;size=2;	k__Bacteria; p__Firmicutes; c__Clostridia; o__Clostridiales; f__Clostridiaceae; g__Alkaliphilus; s__transvaalensis	0.0203058	0.0228015	0.0168585	0	0	0.0216937	0.0231801	0.00713556	0.0290122	0.0550794	0.00798786	0	0	0	0	0	0.0108331	0.015528	0	0.207368	0.01295	0.012475	0	0	0	0	0	0	0.0141276	0.145773	0.01178	0.032591	0	0.0268348	0	0.016756	0	0.0123305	0	0.0976801	0.0273398	0	0.0525417	0	0	0	0	0
centroid=Ikaite.#1ss.I24_HH9YSED01CUY94;seqs=15;size=21;	k__Bacteria; p__Proteobacteria; c__Gammaproteobacteria; o__Chromatiales; f__Ectothiorhodospiraceae; g__Thioalkalivibrio; s__	0.0225462	0.0287712	0.00795309	0.00585412	0	0.0407554	0.00511159	0.0116439	0.00333956	0	0	0	0	0	0	0.0179856	0.0108331	0.015528	0.0797957	0	0	0	0	0	0	0.0149365	0	0	0	0	0.01178	0.0108637	0	0.0402522	0	0.016756	0.0225912	0.0493218	0.260478	0.25641	0.0546797	0.131907	0.118219	0	0	0	0	0
centroid=Ikaite.#5is.I70_HH9YSED01ECD1K;seqs=2;size=2;	k__Bacteria; p__Proteobacteria; c__Alphaproteobacteria; o__Rhodobacterales; f__Rhodobacteraceae; g__Rhodobaca; s__	0.0207412	0.0156209	0.0312807	0	0	0.0153228	0.0147744	0.0210017	0.0441294	0.0403152	0	0	0	0	0	0	0	0.0465839	0	0.0975848	0.0259	0	0	0	0	0.0149365	0	0	0	0.0397562	0.1178	0.0543183	0.047602	0.0536697	0.0114364	0	0.0338868	0.0369914	0.0236798	0.01221	0.0273398	0.0439689	0.0262709	0.009993	0.0277829	0	0	0
centroid=Ikka.Sediment.2_HH9YSED01D2KT8;seqs=59;size=173;	k__Bacteria; p__Proteobacteria; c__Deltaproteobacteria; o__Desulfobacterales; f__Desulfobulbaceae; g__; s__	0.0013191	0.00159498	0	0.0580803	0.731198	0.000664964	0.00526342	0	0	0	0	0	0	0	0	0	0	0	0.0159591	0	0	0	0	0	0	0	0.0261301	0	0	0.0265041	0	0	0	0	0	0	0	0	0	0	0	0	0	0	0	0	0	0
centroid=Ikaite.#4is.I39.2_HH9YSED02G332M;seqs=11;size=16;	k__Bacteria; p__Bacteroidetes; c__Bacteroidia; o__Bacteroidales; f__ML635J-40; g__; s__	0.0170308	0.0263527	0	0	0	0.00929008	0.0662638	0	0	0	0.00798786	0.0140469	0	0	0	0.0179856	0	0	0.0159591	0	0	0.0249501	0.0187424	0	0	0	0.104521	0.316638	0.197787	0	0	0	0	0	0	0	0	0	0	0	0	0	0	0	0	0	0	0
centroid=Ikaite.#2is.I34_HH9YSED01C9XT7;seqs=1;size=1;	k__Bacteria; p__Proteobacteria; c__Epsilonproteobacteria; o__Campylobacterales; f__Helicobacteraceae; g__; s__	0.020544	0.0310543	0.00241651	0	0	0.00207391	0.0975017	0.00434972	0	0	0	0	0	0	0.0138026	0.0359712	0	0	0	0	0	0	0	0.0134789	0.961538	0	0	0	0	0	0	0	0	0	0	0	0	0	0	0	0	0	0	0	0	0	0	0
centroid=Ikaite.#10ss.I67_HH9YSED01BY2MS;seqs=3;size=3;	k__Bacteria; p__Proteobacteria; c__Alphaproteobacteria; o__Rhodobacterales; f__Rhodobacteraceae; g__Pseudoruegeria; s__	0.0253016	0.00689077	0.0515942	0.0120315	0	0.0145651	0.00374251	0.0849695	0.00987501	0.00481349	0.0239636	0.0280938	0.00936067	0	0.0138026	0	0.0108331	0.0310559	0.159591	0	0	0.0374251	0	0	0	0.0597461	0	0	0	0	0	0	0	0	0	0	0	0.135635	0	0.01221	0.0364531	0	0	0.009993	0.00926097	0.188813	0.152102	0.016176
centroid=Ikaite.#2B.10sd.I6_G2HJYAV02I9URB;seqs=52;size=97;	k__Bacteria; p__Verrucomicrobia; c__Verrucomicrobiae; o__Verrucomicrobiales; f__Verrucomicrobiaceae; g__Luteolibacter; s__	0.0252456	0.00107858	0.0709544	0	0	0	0.00355933	0.116704	0.0137676	0	0	0	0	0	0	0	0	0	0	0	0	0	0	0	0.0113122	0.0149365	0	0	0	0	0	0.0108637	0.0952041	0.0134174	0	0	0	0.0123305	0	0	0	0	0	0	0	0	0	0
centroid=Ikaite.#4is.I38_HH9YSED01D86MA;seqs=18;size=73;	k__Bacteria; p__Firmicutes; c__Clostridia; o__Natranaerobiales; f__Anaerobrancaceae; g__Dethiobacter; s__	0.0220113	0.0244164	0.0170516	0	0	0.0266227	0.0198713	0.0202374	0.0130695	0	0.00798786	0	0.0187213	0	0	0.0179856	0.0216661	0	0.0319183	0	0	0.0249501	0.00937119	0.0134789	0.0113122	0.104556	0.0261301	0.0719632	0.0282552	0.0132521	0	0	0	0	0	0.0502681	0.0790692	0.123305	0.142079	0.0976801	0.0729062	0.0293126	0.0131354	0	0	0	0	0
centroid=Ikaite.#5is.I75_HH9YSED01BP6O2;seqs=1;size=1;	k__Bacteria; p__Cyanobacteria; c__Oscillatoriophycideae; o__Chroococcales; f__Gomphosphaeriaceae; g__; s__	0.0221588	0	0.0640142	0	0	0	0	0.0213474	0.117348	0	0	0	0	0	0	0	0	0	0	0	0	0	0	0	0	0.0149365	0	0	0	0	0.306279	0	0	0	0.617566	0	0	0.0246609	0	0	0	0	0	0	0	0.188813	0	0
centroid=Ikaite.#1is.I16_HH9YSED01CKMXH;seqs=77;size=94;	k__Bacteria; p__Cyanobacteria; c__Oscillatoriophycideae; o__Chroococcales	0.0236041	0.00216404	0.0642222	0	0	0.00258509	0.000937119	0.0633221	0.0653473	0	0	0	0	0.0133869	0	0	0	0.0465839	0	0	0	0	0.00937119	0	0	0.522778	0	0	0	0	0	0	0	0	0	0	0.056478	0.456227	0.0355198	0	0	0	0.0131354	0	0	0	0.0276549	0
centroid=Ikaite.#1.10is.I4_G2HJYAV02GE8WO;seqs=69;size=90;	k__Bacteria; p__Proteobacteria; c__Gammaproteobacteria; o__Methylococcales; f__Crenotrichaceae; g__Crenothrix; s__	0.0315932	0.0359094	0.0254354	0	0	0.0475383	0.00440914	0.00146843	0.055394	0.00249825	0	0	0	0	0	0	0	0	0	0	0	0	0	0	0	0.433159	0.0261301	0	0.00470921	0.0132521	0	0	0	0	0	0	0	0	0.0591996	0.04884	0	0.0879379	0.131354	0.009993	0	0	0	0.129408
centroid=Ikaite.#1is.I11.1_HH9YSED02I5N36;seqs=7;size=11;	k__Bacteria; p__Firmicutes; c__Clostridia; o__Natranaerobiales; f__YAB3B13; g__; s__	0.0197845	0.0302393	0.000829807	0	0	0.0393627	0.00691518	0	0.00186706	0	0.119818	0.0983284	0.121689	0.0937082	0.0690131	0.0179856	0.184162	0	0.0159591	0	0	0	0.0374848	0.0269578	0	0.0149365	0	0	0.00470921	0	0	0	0	0	0	0	0	0	0	0	0.0182266	0	0	0	0	0	0	0
centroid=Ikka.Sediment.2_HH9YSED01A0KW2;seqs=75;size=106;	k__Bacteria; p__Acidobacteria; c__OS-K; o__; f__; g__; s__	0.000935085	0.00147347	0	0.0166085	0.793292	0	0.00486244	0	0	0	0	0	0	0	0	0	0	0	0	0	0	0.012475	0	0.0134789	0	0	0	0	0.00941841	0.0132521	0	0	0	0	0	0	0	0	0	0	0	0	0	0	0	0	0	0
centroid=Ikaite.#10is.I86_HH9YSED01AIR3H;seqs=101;size=167;	k__Bacteria; p__Proteobacteria; c__Gammaproteobacteria; o__Alteromonadales; f__[Chromatiaceae]; g__; s__	0.023589	0.0203743	0.0307933	0	0	0.0235656	0.0106776	0.0361857	0.0240528	0.0208372	0	0	0	0	0	0	0	0.139752	0	0	0	0	0	0	0	0.0149365	0	0	0.00470921	0.0132521	0.0588998	0.0217273	0.023801	0.0670871	0.0114364	0	0.0112956	0.0123305	0	0.04884	0.00911328	0.175876	0.118219	0	0.0833488	0	0.152102	0.129408
centroid=Ikaite.#1.06is.E28_HH9YSED02F5EVM;seqs=1;size=1;	k__Bacteria; p__Firmicutes; c__Clostridia; o__Clostridiales; f__Clostridiaceae; g__Tindallia_Anoxynatronum; s__	0.0196187	0.0286954	0.00229473	0	0	0.0192761	0.0516241	0.0016909	0.00304952	0.00609905	0.0159757	0.0280938	0.028082	0	0.0276052	0.0539568	0	0	0.0319183	0.0243962	0	0.012475	0.0562272	0.107831	0.0452489	0	0.0261301	0.0575705	0.0565105	0.132521	0	0.0217273	0	0	0	0	0	0	0.0118399	0	0.00911328	0	0	0	0	0	0	0
centroid=Ikaite.#1.06ss.E13_G2HJYAV02IHY9D;seqs=4;size=4;	k__Bacteria; p__Proteobacteria; c__Alphaproteobacteria; o__Rhodobacterales; f__Hyphomonadaceae; g__Oceanicaulis; s__	0.0226177	0.00696139	0.0525774	0	0	0.00698943	0.00619796	0.0645848	0.0375681	0.0388521	0	0	0	0	0	0	0	0.0465839	0	0.0243962	0.0518001	0	0	0	0	0.0149365	0	0	0	0	0.0235599	0.0217273	0.0952041	0.0402522	0.0114364	0	0.10166	0.0246609	0	0	0.00911328	0.0146563	0	0.069951	0.00926097	0	0	0
centroid=Ikka.Sediment.1_HH9YSED01DUDVX;seqs=55;size=142;	k__Bacteria; p__Proteobacteria; c__Gammaproteobacteria; o__Alteromonadales; f__OM60; g__; s__	0.00578194	0.00441897	0.00860193	0.111584	0.440894	0.00587987	0.000470921	0.0139898	0.00186706	0	0.0399393	0.0140469	0.0374427	0	0	0	0	0.015528	0	0	0	0	0	0	0	0.0149365	0	0	0.00470921	0	0	0	0	0	0	0.0335121	0	0.0616523	0	0	0	0	0	0	0	0	0.0276549	0.016176
centroid=Ikaite.#9is.I51_HH9YSED01CZTJI;seqs=4;size=13;	k__Bacteria; p__Proteobacteria; c__Deltaproteobacteria; o__Desulfobacterales; f__Desulfobulbaceae; g__; s__	0.00104947	0.00165371	0	0.0335404	0.741779	0.000698168	0.00378163	0	0	0	0	0	0	0	0	0	0	0	0	0	0	0	0	0	0.0113122	0	0	0	0	0.0265041	0	0	0	0	0	0.016756	0	0	0	0	0	0	0	0	0	0	0	0
centroid=Ikka.Sediment.2_HH9YSED01EBF1O;seqs=4;size=4;	k__Bacteria; p__Actinobacteria; c__Acidimicrobiia; o__Acidimicrobiales; f__koll13; g__; s__	0.0052927	0.00834002	0	0.0452486	0.548868	0.00349717	0.0191288	0	0	0	0.0239636	0	0.0187213	0	0	0	0	0	0	0	0	0	0.0281136	0.0134789	0	0	0.0261301	0.0431779	0.0141276	0.0662603	0	0	0	0	0	0.0335121	0	0	0	0	0	0	0	0	0	0	0	0
centroid=Ikaite.#1.06is.E10_G2HJYAV02GF4P9;seqs=1;size=1;	k__Bacteria; p__Firmicutes; c__Clostridia; o__Clostridiales; f__Clostridiaceae; g__Tindallia_Anoxynatronum; s__	0.02064	0.0307302	0.00151483	0	0	0.0174929	0.0626184	0.00123305	0.00186706	0	0	0.0140469	0.00936067	0.0267738	0.0414079	0.0539568	0.0433323	0	0.0319183	0	0	0.0998004	0.046856	0.0808734	0.180995	0.0149365	0.0261301	0.0431779	0.0282552	0.0530082	0	0	0	0.0670871	0	0	0	0.0123305	0.0355198	0.03663	0.00911328	0.0293126	0.0131354	0	0	0	0	0
centroid=Ikka.Sediment.1_HH9YSED01AXFG3;seqs=4;size=8;	k__Bacteria; p__Proteobacteria; c__Gammaproteobacteria; o__Chromatiales; f__; g__; s__	0.00322421	0.00508057	0	0.0702816	0.568347	0.00181374	0.0124129	0	0	0	0	0	0	0.0267738	0	0	0	0	0	0	0	0	0.00937119	0	0	0	0	0.0287853	0.0329644	0.0530082	0	0	0	0	0	0.016756	0	0	0	0	0	0	0	0	0	0	0	0
centroid=Ikaite.#4is.I43_HH9YSED01BUGMY;seqs=9;size=72;	k__Bacteria; p__Proteobacteria; c__Epsilonproteobacteria; o__Campylobacterales; f__Helicobacteraceae; g__Sulfurimonas; s__	0.0191483	0.0297338	0.000805503	0	0	0.0161952	0.0592529	0.00144991	0	0	0.00798786	0	0	0.0133869	0.234645	0.0179856	0	0	0	0	0	0.174651	0.224909	0.0539156	0.0452489	0	0	0	0.0141276	0.0662603	0	0	0	0.0134174	0	0	0	0	0	0	0	0.0146563	0	0	0	0	0	0
centroid=Ikaite.#1is.I11.2_HH9YSED02I0JR8;seqs=42;size=106;	k__Bacteria; p__Proteobacteria; c__Alphaproteobacteria; o__Rhodobacterales; f__Rhodobacteraceae; g__Octadecabacter; s__	0.0227608	0.0243444	0.021122	0.0117082	0	0.0299152	0.00854015	0.0365259	0.00186706	0	0.11183	0.140469	0.0748853	0.0535475	0.0138026	0	0	0	0	0	0	0.0499002	0.00937119	0	0	0.0149365	0.0261301	0	0	0	0	0	0	0	0	0	0.0112956	0.0123305	0.0473597	0	0	0	0.0394063	0	0	0.0236016	0.318031	0
centroid=Ikaite.#1.06ss.E1_G2HJYAV02JKKUH;seqs=1;size=1;	k__Bacteria; p__Proteobacteria; c__Alphaproteobacteria; o__Rhodobacterales; f__Rhodobacteraceae; g__Phaeobacter; s__	0.0212298	0.0229528	0.0174773	0.0356177	0	0.0307804	0.00506315	0.0266196	0.00604937	0.00463049	0.055915	0.0561877	0.0655247	0.0133869	0	0.0359712	0	0.0776398	0.0319183	0	0	0.012475	0.00937119	0	0	0.029873	0	0.0287853	0	0	0	0	0	0	0	0	0	0	0	0.01221	0	0	0	0	0.0185219	0.0708048	0.0414823	0.291168
centroid=Ikaite.#1.06ss.E1_G2HJYAV02JKGTU;seqs=3;size=3;	k__Bacteria; p__Proteobacteria; c__Gammaproteobacteria; o__Oceanospirillales; f__Oceanospirillaceae; g__Nitrincola; s__	0.0201757	0.0216416	0.0186091	0	0	0.012923	0.0404022	0.0129537	0.0256784	0.0476227	0	0	0	0	0	0	0	0.015528	0	0.0609905	0.1295	0.0499002	0.0562272	0.0404367	0.226244	0.0149365	0	0	0.00470921	0.0265041	0	0	0	0	0	0	0	0.0123305	0	0	0	0	0.0131354	0	0	0	0	0.016176
centroid=Ikaite.#1.06is.E10_G2HJYAV02IU276;seqs=1;size=1;	k__Bacteria; p__Firmicutes; c__Clostridia; o__Natranaerobiales; f__ML1228J-1; g__; s__	0.0242527	0.035611	0.00477657	0	0	0.046583	0.00571714	0.00112956	0.00933532	0	0.0159757	0	0.00936067	0.107095	0.0276052	0	0.0324992	0	0	0	0	0.0249501	0.0187424	0.0134789	0	0.0746826	0	0	0	0	0	0	0	0	0	0.368633	0.0112956	0	0	0.03663	0.100246	0.0732815	0.0131354	0	0	0	0	0
centroid=Ikaite.#9is.I51_HH9YSED01CUV5E;seqs=72;size=87;	k__Bacteria; p__Proteobacteria; c__Betaproteobacteria; o__Burkholderiales; f__Burkholderiaceae; g__Burkholderia; s__	0.0229674	0.0284059	0.0142727	0	0	0.0352973	0.00902604	0.0227035	0.00373413	0	0	0	0.00936067	0.0133869	0	0	0	0	0	0	0	0.012475	0	0	0	0.029873	0	0	0	0.0132521	0	0.0108637	0	0.0536697	0	0.653485	0.0790692	0.147965	0.0118399	0	0.127586	0	0	0	0	0	0	0
centroid=Ikaite.#1.06is.E7_G2HJYAV02GWMP8;seqs=1;size=1;	k__Bacteria; p__Proteobacteria; c__Alphaproteobacteria; o__Rhodobacterales; f__Rhodobacteraceae; g__Rhodobaca; s__	0.0215265	0.0223049	0.0212953	0	0	0.0256568	0.0120298	0.0253834	0.0161852	0.013967	0	0	0	0	0.0138026	0	0	0.015528	0	0.0243962	0.01295	0	0	0	0	0.0149365	0.0261301	0.0143926	0.00470921	0.0265041	0.0353399	0.0217273	0.0119005	0.0268348	0.0114364	0	0.0112956	0.0123305	0.0236798	0	0.00911328	0	0.0131354	0	0.0185219	0	0	0
centroid=Ikaite.#1.06is.E10_G2HJYAV02FSMEQ;seqs=51;size=81;	k__Bacteria; p__Proteobacteria; c__Gammaproteobacteria; o__Alteromonadales; f__Alteromonadaceae; g__Glaciecola; s__	0.0232166	0.0301203	0.0109631	0	0	0.0415187	0.00134789	0.0197336	0	0	0	0	0	0	0.0138026	0	0	0.0310559	0.0159591	0	0	0	0	0.0134789	0	0	0	0	0	0	0	0	0	0	0	0.016756	0	0.0246609	0	0.01221	0	0	0.0131354	0	0	0	0.0414823	0
centroid=Ikaite.#4is.I39.2_HH9YSED02IT9D9;seqs=34;size=77;	k__Bacteria; p__Bacteroidetes; c__Bacteroidia; o__Bacteroidales; f__ML635J-40; g__; s__	0.0170607	0.0268836	0	0	0	0.0168638	0.0482427	0	0	0	0.0159757	0	0	0	0	0	0.0216661	0	0	0	0	0.0623752	0.112454	0.0539156	0	0	0.0261301	0.129534	0.0847657	0.0132521	0	0	0	0	0	0	0	0	0	0	0	0	0	0	0	0	0	0
centroid=Ikaite.#9sd.I54_HH9YSED01COSAS;seqs=76;size=94;	k__Bacteria; p__OD1; c__Mb-NB09; o__; f__; g__; s__	0.0189202	0.00227225	0.0504925	0	0	0.00312435	0	0.0679757	0.0286384	0.0572768	0	0	0	0	0	0	0	0	0	0	0	0	0	0	0	0	0	0	0	0	0	0	0	0	0	0.016756	0.632554	0	0	0.01221	0.0182266	0.0146563	0.0131354	0.219846	0.00926097	0.0472032	0	0
centroid=Ikaite.#9sd.I54_HH9YSED01EP9FV;seqs=2;size=2;	k__Bacteria; p__Proteobacteria; c__Alphaproteobacteria; o__Rhodobacterales; f__Rhodobacteraceae; g__Rhodobaca; s__	0.0193487	0.012004	0.0330022	0	0	0.0135072	0.008792	0.0146333	0.0559633	0.0727877	0	0	0	0	0.0138026	0	0	0.015528	0.0159591	0.0975848	0.11655	0	0	0	0	0.0149365	0	0	0.00470921	0.0397562	0.0706797	0.0434546	0.0595026	0	0.0114364	0	0.0451824	0.0246609	0.0118399	0.01221	0.00911328	0	0	0.039972	0.0370439	0	0	0
centroid=Ikaite.#10is.I63_HH9YSED01ERISH;seqs=5;size=5;	k__Bacteria; p__Firmicutes; c__Clostridia; o__Natranaerobiales; f__Anaerobrancaceae; g__Dethiobacter; s__	0.0204079	0.0317052	0.000829807	0	0	0.0364577	0.0171288	0	0.00186706	0	0	0	0	0.0267738	0.0138026	0	0	0	0	0	0	0	0	0	0	0.0149365	0.0261301	0.0431779	0.023546	0.0132521	0	0.065182	0	0	0	0.0335121	0	0	0.0236798	0	0.309851	0.0293126	0.0656771	0	0	0	0	0
centroid=Ikaite.#10is.I61_HH9YSED01DCG4C;seqs=1;size=1;	k__Bacteria; p__Firmicutes; c__Clostridia; o__Natranaerobiales; f__ML1228J-1; g__; s__	0.0187524	0.0287229	0.00151483	0	0	0.0348479	0.0111508	0.00123305	0.00186706	0	0.0639029	0.0421408	0.121689	0.0669344	0.0276052	0.0539568	0.0866645	0	0	0	0	0.0499002	0.0281136	0	0	0.0149365	0	0.0287853	0.00470921	0	0	0	0	0	0	0.0335121	0	0.0123305	0	0.02442	0.118473	0	0.0131354	0	0	0	0	0
centroid=Ikaite.#1.06is.E26_HH9YSED02HYUT1;seqs=49;size=90;	k__Bacteria; p__Proteobacteria; c__Alphaproteobacteria; o__; f__; g__; s__	0.0109271	0.0172185	0	0.253846	0	0.0236755	0	0	0	0	0	0.0140469	0	0	0	0	0	0	0	0	0	0	0	0	0	0	0	0	0	0	0	0	0	0	0	0.318365	0	0	0	0.01221	0	0	0	0	0	0	0	0.016176
centroid=Ikaite.#1.10is.I4_G2HJYAV02IBP0P;seqs=54;size=103;	k__Bacteria; p__Actinobacteria; c__Actinobacteria; o__Actinomycetales; f__Dietziaceae; g__Dietzia; s__	0.021687	0.029316	0.00890533	0	0	0.0403095	0	0.0160296	0	0	0	0	0	0	0	0	0	0	0	0	0	0	0	0	0	0	0	0	0	0	0	0	0	0	0	0.16756	0	0.160296	0	0.01221	0.291625	0	0	0	0	0	0	0.469104
centroid=Ikka.Sediment.1_HH9YSED01A9HVL;seqs=3;size=12;	k__Bacteria; p__Proteobacteria; c__Deltaproteobacteria; o__Myxococcales; f__; g__; s__	0.00502896	0.00792442	0	0.065058	0.508082	0.000784205	0.0242685	0	0	0	0.00798786	0	0	0	0	0	0.0108331	0	0	0	0	0.012475	0.0187424	0.0808734	0	0	0.0261301	0.0287853	0.00941841	0.0662603	0	0	0	0	0	0	0	0	0	0	0	0	0	0	0	0	0	0
centroid=Ikaite.#10is.I59_HH9YSED01EMB2I;seqs=1;size=1;	k__Bacteria; p__Firmicutes; c__Clostridia; o__Natranaerobiales; f__Anaerobrancaceae; g__Dethiobacter; s__	0.0183438	0.020577	0.0134954	0	0	0.0203284	0.0223079	0.00955391	0.0184223	0.0032375	0	0	0.00936067	0	0.0138026	0.0179856	0.0324992	0	0.0319183	0	0.01295	0	0	0.0134789	0	0.134429	0.0261301	0.0575705	0.0800565	0.0132521	0	0.032591	0	0	0	0.016756	0.0338868	0.0616523	0.106559	0.18315	0.0273398	0	0.0131354	0	0	0	0	0
centroid=Ikaite.#4is.I39.3_HH9YSED02IRBFX;seqs=47;size=110;	k__Bacteria; p__Bacteroidetes; c__Bacteroidia; o__Bacteroidales; f__ML635J-40; g__; s__	0.0186638	0.0289261	0	0	0	0.016974	0.0563144	0	0	0	0.0319514	0.0280938	0.0187213	0.0133869	0.0138026	0.0719424	0	0	0.0159591	0	0	0.0998004	0.0374848	0.0269578	0.0113122	0	0.0783904	0.215889	0.0800565	0.0132521	0	0	0	0	0	0	0	0	0	0	0	0	0	0	0	0	0	0
centroid=Ikaite.#9is.I51_HH9YSED01DZ7V0;seqs=2;size=3;	k__Bacteria; p__Firmicutes; c__Clostridia; o__Natranaerobiales; f__ML1228J-1; g__; s__	0.0212692	0.033515	0	0	0	0.0456927	0.000937119	0	0	0	0.0319514	0.0280938	0.056164	0.133869	0.0690131	0.0359712	0.0649984	0	0	0	0	0	0.00937119	0	0	0	0	0	0	0	0	0	0	0	0	0.351877	0	0	0	0	0.145812	0	0	0	0	0	0	0
centroid=Ikaite.#4is.I43_HH9YSED01DUS6K;seqs=6;size=14;	k__Bacteria; p__Proteobacteria; c__Alphaproteobacteria; o__Rhodobacterales; f__Rhodobacteraceae; g__; s__	0.0205597	0.0246998	0.0141119	0	0	0.0229183	0.0265052	0.0148388	0.0132033	0.00231524	0	0	0	0	0.0276052	0	0	0.0465839	0	0	0	0	0	0	0	0.0149365	0	0.0575705	0.0188368	0.0397562	0.0471198	0.108637	0	0.0402522	0.0343092	0	0	0.0123305	0	0.01221	0	0	0	0	0.00926097	0	0.0138274	0.08088
centroid=Ikaite.#1.06ss.E1_G2HJYAV02H4VLS;seqs=1;size=1;	k__Bacteria; p__Bacteroidetes; c__Bacteroidia; o__Bacteroidales; f__ML635J-40; g__; s__	0.0206812	0.0209378	0.0204732	0	0	0.0190985	0.0248541	0.030854	0.00749715	0.00609905	0	0	0	0	0	0	0.0108331	0	0.0159591	0.0243962	0	0	0	0	0	0	0	0.0431779	0.00470921	0	0.01178	0.173819	0.023801	0.0268348	0	0.0335121	0	0.0369914	0.0828795	0.1221	0	0.0439689	0.091948	0	0	0	0	0
centroid=Ikaite.#10ss.I67_HH9YSED01E0GKD;seqs=2;size=2;	k__Bacteria; p__Firmicutes; c__Clostridia; o__Natranaerobiales; f__Anaerobrancaceae; g__; s__	0.0213754	0.00896073	0.0453233	0	0	0.00504927	0.0174522	0.0815819	0	0	0.0159757	0.0280938	0.00936067	0	0	0	0.0433323	0	0	0	0	0.0249501	0.0374848	0.0808734	0	0	0	0	0.00470921	0.0265041	0	0	0	0	0	0	0	0	0	0.02442	0	0	0	0	0	0	0.815819	0
centroid=Ikaite.#2is.I31_HH9YSED01CF1RR;seqs=1;size=1;	k__Bacteria; p__Proteobacteria; c__Epsilonproteobacteria; o__Campylobacterales; f__Helicobacteraceae; g__Sulfurimonas; s__	0.0184912	0.0286851	0.000829807	0	0	0.0226456	0.0403112	0	0.00186706	0	0.0159757	0.0561877	0.056164	0.0133869	0.151829	0.0899281	0.0108331	0	0	0	0	0.0873253	0.121826	0.0943523	0.0226244	0.0149365	0	0.0143926	0.00941841	0.0397562	0	0	0	0.0134174	0	0	0	0	0	0	0	0	0	0	0	0	0	0
centroid=Ikaite.#4is.I39.2_HH9YSED02G2OQS;seqs=59;size=86;	k__Bacteria; p__Firmicutes; c__Erysipelotrichi; o__Erysipelotrichales; f__Erysipelotrichaceae; g__PSB-M-3; s__	0.0170764	0.0264556	0.000829807	0	0	0.00859055	0.0666861	0	0.00186706	0	0.0159757	0.0280938	0.0187213	0	0.0138026	0.107914	0.0216661	0	0	0	0	0.12475	0.23428	0.0269578	0.10181	0.0149365	0.0522603	0.0287853	0.0847657	0.0132521	0	0	0	0	0	0	0	0	0	0	0	0	0	0	0	0	0	0
centroid=Ikaite.#1is.I11.3_HH9YSED02FMIRH;seqs=1;size=1;	k__Bacteria; p__Proteobacteria; c__Betaproteobacteria; o__Rhodocyclales; f__Rhodocyclaceae; g__Azoarcus; s__	0.0218202	0.0264024	0.0137451	0	0	0.0294752	0.0179833	0.00871293	0.0200353	0.0155408	0	0	0.00936067	0.0267738	0.0414079	0	0	0	0.0159591	0.0121981	0	0	0	0	0	0.0149365	0	0	0.0188368	0.0530082	0.01178	0.0543183	0.0714031	0.0536697	0	0.016756	0	0.0123305	0.177599	0.0854701	0	0.131907	0.0656771	0.049965	0	0.0236016	0	0
centroid=Ikaite.#2is.I32_HH9YSED01BRUJG;seqs=26;size=189;	k__Bacteria; p__Proteobacteria; c__Epsilonproteobacteria; o__Campylobacterales; f__Helicobacteraceae; g__Sulfurimonas; s__	0.0180694	0.0277555	0.00131558	0	0	0.0114273	0.0641677	0	0.00296006	0	0.00798786	0	0.0187213	0	0.138026	0.0179856	0	0	0	0	0	0.149701	0.271765	0.0539156	0.113122	0	0	0	0	0.0397562	0.01178	0	0.0119005	0.0134174	0	0	0	0	0	0	0	0.0146563	0	0	0	0	0	0
centroid=Ikka.Seawater.1_HH9YSED01AHQDC;seqs=1;size=1;	k__Bacteria; p__Cyanobacteria; c__Chloroplast; o__Stramenopiles; f__; g__; s__	0.0222589	0.00349158	0.0579023	0.0107544	0	0.00313497	0.0039983	0.0726261	0.0394976	0.0165727	0	0	0	0	0	0	0	0.403727	0	0	0	0	0	0.0134789	0	0.0597461	0	0	0	0.0265041	0	0	0.178508	0	0.0114364	0	0	0.0369914	0.0118399	0	0.00911328	0	0	0.019986	0.0463049	0	0.0138274	0
centroid=Ikaite.#10.7is.I9_HH9YSED01BIP19;seqs=18;size=130;	k__Bacteria; p__Firmicutes; c__Clostridia; o__Natranaerobiales; f__ML1228J-1; g__; s__	0.0242802	0.035671	0.00385947	0	0	0.0486602	0.00252563	0.00246609	0.00560119	0	0.0239636	0	0.00936067	0.0803213	0.0414079	0.0179856	0	0	0.0159591	0	0	0	0	0	0	0.0448096	0	0.0143926	0	0	0	0.0108637	0	0	0	0.351877	0	0.0246609	0.0118399	0.02442	0.191379	0.0879379	0	0	0	0	0	0
centroid=Ikaite.#1.06ss.E14_G2HJYAV02HSR5Z;seqs=25;size=197;	k__Bacteria; p__Firmicutes; c__Clostridia; o__Clostridiales; f__Clostridiaceae; g__Tindallia_Anoxynatronum; s__	0.0184855	0.0269746	0.00217597	0	0	0.0157689	0.0543627	0.00123305	0.00335463	0	0.00798786	0	0.0187213	0.0133869	0.0552105	0.0539568	0.0216661	0	0.0319183	0	0	0.0499002	0.046856	0.107831	0.113122	0.0149365	0.0261301	0.0287853	0.0565105	0.0927644	0	0.0217273	0.0119005	0	0	0.016756	0	0.0123305	0.0236798	0.01221	0.0182266	0.0146563	0	0	0	0	0	0
centroid=Ikaite.#1is.I16_HH9YSED01CNB8V;seqs=4;size=14;	k__Bacteria; p__Firmicutes; c__Clostridia; o__Natranaerobiales; f__ML1228J-1; g__; s__	0.0213236	0.0336009	0	0	0	0.0450779	0.00269578	0	0	0	0.0319514	0.0280938	0.056164	0.147256	0.124224	0.0359712	0.0433323	0	0	0	0	0	0	0.0269578	0	0	0	0	0	0	0	0	0	0	0	0.318365	0	0	0	0	0.109359	0.0146563	0.0131354	0	0	0	0	0
centroid=Ikaite.#10ss.I67_HH9YSED01B4BQR;seqs=9;size=13;	k__Bacteria; p__Firmicutes; c__Clostridia; o__Clostridiales; f__Clostridiaceae; g__Clostridium; s__bowmanii	0.0209514	0.00883177	0.0434479	0	0	0.0126124	0.000470921	0.0770283	0.00147249	0	0.00798786	0.0280938	0.00936067	0	0.0138026	0	0.227494	0	0.0159591	0	0	0	0	0	0	0	0	0	0.00470921	0	0.01178	0	0	0	0	0	0	0	0	0	0	0	0	0	0	0.0236016	0.746681	0
centroid=Ikaite.#5is.I70_HH9YSED01AIEFQ;seqs=79;size=106;	k__Bacteria; p__Bacteroidetes; c__Bacteroidia; o__Bacteroidales; f__ML635J-40; g__; s__	0.0176464	0.0221284	0.0104099	0	0	0.0014225	0.0696096	0.0163819	0.00294499	0	0	0	0	0	0	0	0	0	0	0	0	0	0	0	0	0	0.0261301	0.115141	0.0706381	0.0662603	0.0235599	0.391092	0	0.0268348	0	0	0	0	0	0	0	0	0.0262709	0	0	0	0	0
centroid=Ikaite.#10ss.I66_HH9YSED01ATAFN;seqs=1;size=1;	k__Bacteria; p__Proteobacteria; c__Alphaproteobacteria; o__Rhizobiales; f__; g__; s__	0.0197714	0.0238812	0.0097887	0.00585412	0	0.0349348	0.00134789	0.0176197	0	0	0.11183	0.154516	0.177853	0	0	0.125899	0.108331	0	0.0638366	0	0	0	0	0.0134789	0	0	0	0	0	0	0	0	0	0	0	0	0	0.0123305	0.0236798	0	0	0	0	0	0	0.118008	0.0138274	0
centroid=Ikaite.#1is.I11.2_HH9YSED02G041E;seqs=61;size=75;	k__Bacteria; p__Proteobacteria; c__Gammaproteobacteria; o__Chromatiales; f__; g__; s__	0.00803899	0.0119829	0.00125507	0.0517493	0.313343	0.00676964	0.0232965	0.00225912	0	0	0	0.0561877	0.00936067	0	0	0	0.0108331	0	0	0	0	0.012475	0	0.0134789	0	0	0.0783904	0.0143926	0.0612197	0.0530082	0	0	0	0	0	0	0.0225912	0	0	0.01221	0	0	0.0131354	0	0	0	0	0
centroid=Ikaite.#1is.I11.1_HH9YSED02GC9W2;seqs=1;size=1;	k__Bacteria; p__Firmicutes; c__Clostridia; o__Natranaerobiales; f__ML1228J-1; g__; s__	0.0176039	0.0272559	0	0	0	0.0304282	0.0185126	0	0	0	0.119818	0.0842815	0.102967	0.120482	0.0276052	0.0179856	0.0649984	0	0.0159591	0	0	0.0748503	0.0374848	0.0404367	0	0	0	0.0143926	0.00470921	0.0132521	0	0	0	0	0	0.016756	0	0	0	0	0.0455664	0	0	0	0	0	0	0
centroid=Ikka.Seawater.2_HH9YSED01E0JUW;seqs=1;size=1;	k__Bacteria; p__Actinobacteria; c__Actinobacteria; o__Actinomycetales; f__Microbacteriaceae; g__Candidatus Aquiluna; s__rubra	0.00221586	0.00349165	0	0.424749	0	0.00480102	0	0	0	0	0	0	0	0	0	0	0	0	0	0	0	0	0	0	0	0	0	0	0	0	0	0	0	0	0	0.0502681	0	0	0	0	0	0	0	0	0	0	0	0.016176
centroid=Ikaite.#1.06is.E26_HH9YSED02FN7DW;seqs=51;size=90;	k__Bacteria; p__Firmicutes; c__Clostridia; o__Clostridiales; f__Peptococcaceae; g__Desulfitobacter; s__	0.0164626	0.0244902	0	0	0	0.0329919	0.00642478	0	0	0	0	0.0140469	0	0.0401606	0	0.0359712	0.0541653	0	0.0478774	0	0	0	0	0.0404367	0	0	0	0.0143926	0.00941841	0	0	0	0	0	0	0	0	0	0	0	0	0	0	0	0	0	0	0
centroid=Ikaite.#1is.I11.1_HH9YSED02G1P6Q;seqs=3;size=9;	k__Bacteria; p__Actinobacteria; c__Acidimicrobiia; o__Acidimicrobiales; f__; g__; s__	0.0161368	0.0245704	0.000685025	0	0.0194788	0.0317566	0.00646224	0.00123305	0	0	0.191709	0.18261	0.187213	0.0267738	0	0.0539568	0.0324992	0	0.0159591	0	0	0	0.00937119	0.0134789	0	0	0	0.0143926	0.0141276	0.0132521	0	0	0	0	0	0	0	0.0123305	0	0.01221	0	0	0.0131354	0	0	0	0	0.016176
centroid=Ikaite.#4is.I43_HH9YSED01E107Z;seqs=1;size=1;	k__Bacteria; p__Firmicutes; c__Clostridia; o__Clostridiales; f__Clostridiaceae; g__Tindallia_Anoxynatronum; s__	0.0177749	0.0246195	0.00532731	0	0	0.0133916	0.0507003	0.00568565	0.00487939	0.00304952	0.00798786	0.0140469	0.00936067	0.0133869	0.0276052	0.0179856	0.0108331	0.015528	0.0159591	0.0121981	0	0.0748503	0.0374848	0.0404367	0.10181	0.0149365	0.0261301	0.0287853	0.0565105	0.119268	0	0.0217273	0.0119005	0	0	0.016756	0	0.0123305	0	0.01221	0.0182266	0.0293126	0	0	0	0	0	0
centroid=Ikaite.#10is.I63_HH9YSED01D3K3R;seqs=83;size=91;	k__Bacteria; p__Proteobacteria; c__Gammaproteobacteria; o__Pseudomonadales; f__Moraxellaceae; g__Acinetobacter; s__johnsonii	0.0203229	0.00737833	0.0451835	0	0	0.00958615	0.00134174	0.0604192	0.0261389	0	0	0	0	0	0	0	0	0	0	0	0	0	0	0	0	0.209111	0	0	0	0	0	0	0	0.0134174	0	0.016756	0	0.604192	0	0	0.109359	0	0	0	0	0	0	0
centroid=Ikaite.#1.10ss.I1_G2HJYAV02FXZDP;seqs=45;size=83;	k__Bacteria; p__Proteobacteria; c__Alphaproteobacteria; o__Rhodobacterales; f__Rhodobacteraceae; g__Octadecabacter; s__	0.022951	0.00876289	0.049351	0	0	0.00823355	0.0107529	0.0804374	0.0104929	0.00231524	0.00798786	0.0140469	0.0374427	0.0133869	0	0	0	0.0621118	0.0159591	0	0	0.012475	0.0281136	0.0404367	0	0.0746826	0	0	0	0.0265041	0	0	0	0	0	0	0.0112956	0.160296	0	0	0.00911328	0	0	0	0.00926097	0.188813	0.0691372	0.032352
centroid=Ikaite.#4is.I43_HH9YSED01DARYH;seqs=2;size=2;	k__Bacteria; p__Firmicutes; c__Clostridia; o__Natranaerobiales; f__Anaerobrancaceae; g__Dethiobacter; s__	0.0195063	0.0229282	0.0116566	0	0	0.0183725	0.036357	0.01202	0.0112024	0	0	0.0140469	0.00936067	0	0	0.0539568	0.0108331	0	0.0478774	0	0	0.0374251	0	0.0269578	0	0.0896191	0.104521	0.0719632	0.0612197	0.0397562	0	0.0217273	0	0	0	0.0335121	0.0338868	0.0863132	0.0355198	0.14652	0	0.0146563	0.0394063	0	0	0	0	0
centroid=Ikaite.#2is.I31_HH9YSED01ASGDT;seqs=44;size=182;	k__Bacteria; p__Proteobacteria; c__Epsilonproteobacteria; o__Campylobacterales; f__Helicobacteraceae; g__Sulfurimonas; s__	0.0170906	0.0269306	0	0	0	0.0100677	0.0647087	0	0	0	0	0	0	0.0133869	0.151829	0	0.0108331	0	0	0	0	0.0499002	0.356105	0.12131	0.10181	0	0	0	0.00470921	0.0132521	0	0	0	0	0	0	0	0	0	0	0	0	0	0	0	0	0	0
centroid=Ikaite.#2is.I32_HH9YSED01EAEKK;seqs=80;size=159;	k__Bacteria; p__Firmicutes; c__Clostridia; o__Natranaerobiales; f__; g__; s__	0.0167456	0.0249693	0.002599	0	0	0.0191904	0.0363417	0.0016909	0.00373413	0	0.0639029	0.0421408	0.0187213	0.0133869	0.0138026	0	0.0758314	0	0	0	0	0.0873253	0.0843407	0.0134789	0.147059	0.029873	0	0	0.00470921	0.0265041	0	0	0	0	0	0.0502681	0	0	0	0.01221	0.0729062	0	0	0	0	0	0	0
centroid=Ikaite.#1is.I18_HH9YSED01BFF8I;seqs=1;size=1;	k__Bacteria; p__Firmicutes; c__Clostridia; o__Natranaerobiales; f__; g__; s__	0.0216175	0.0331097	0.000862664	0	0	0.0407768	0.0129936	0.0015528	0	0	0.0479272	0.0561877	0.084246	0.120482	0.124224	0.0899281	0.0974976	0.015528	0.0159591	0	0	0	0.00937119	0.0269578	0.0113122	0	0.0261301	0.0287853	0.0141276	0.0132521	0	0	0	0	0	0.0335121	0	0	0.0118399	0	0.0182266	0.0146563	0.0131354	0	0	0	0	0
centroid=Ikaite.#1.06ss.E13_G2HJYAV02FQFT8;seqs=2;size=2;	k__Bacteria; p__Cyanobacteria; c__Oscillatoriophycideae; o__Chroococcales; f__Gomphosphaeriaceae	0.0241446	0.00159498	0.066827	0	0	0	0.00526342	0.11317	0.00889781	0	0	0	0	0	0	0	0	0.0465839	0	0	0	0	0	0	0	0.0597461	0.0261301	0	0	0.0265041	0	0	0	0	0.0114364	0	0.169434	0.0863132	0	0	0	0	0	0	0	0	0.0276549	0
centroid=Ikaite.#10is.I87_HH9YSED01EC66I;seqs=58;size=79;	k__Bacteria; p__Firmicutes; c__Clostridia; o__Clostridiales; f__Clostridiaceae; g__Natronincola_Anaerovirgula; s__	0.019047	0.0260162	0.00289518	0	0	0.024301	0.0355107	0.00521133	0	0	0	0	0	0	0	0	0.0324992	0	0.0797957	0	0	0.0873253	0.0655984	0.202184	0	0	0	0	0	0	0	0	0	0	0	0	0	0	0	0.01221	0	0	0.0262709	0	0	0.0236016	0.0138274	0
centroid=Ikaite.#1is.I11.3_HH9YSED02H9FZT;seqs=56;size=84;	k__Bacteria; p__Actinobacteria; c__Acidimicrobiia; o__Acidimicrobiales; f__Microthrixaceae; g__; s__	0.0167204	0.0263473	0	0.00537721	0.0194788	0.0263875	0.023616	0	0	0	0.127806	0.154516	0.149771	0.0267738	0.0414079	0.0719424	0.0216661	0	0	0	0	0	0	0.0134789	0	0	0.0261301	0.0575705	0.0329644	0.106016	0	0	0	0	0	0	0	0	0.0236798	0	0	0	0	0	0	0	0	0
centroid=Ikaite.#5is.I75_HH9YSED01CC50S;seqs=6;size=24;	k__Bacteria; p__Cyanobacteria; c__Oscillatoriophycideae; o__Chroococcales; f__Gomphosphaeriaceae; g__; s__	0.0193691	0.00134793	0.053484	0	0	0.00185341	0	0.0130363	0.104044	0.00249825	0	0	0	0	0	0.0179856	0	0	0	0	0	0	0	0	0	0.0149365	0	0	0	0	0.235599	0	0	0	0.571821	0	0.0112956	0.0246609	0.0118399	0	0	0.0146563	0	0.009993	0	0.0944064	0	0
centroid=Ikaite.#4is.I39.3_HH9YSED02IUFI0;seqs=60;size=82;	k__Bacteria; p__Tenericutes; c__Mollicutes; o__Acholeplasmatales; f__; g__; s__	0.0155321	0.0244749	0	0	0	0.00231755	0.075205	0	0	0	0	0	0	0	0	0	0	0	0	0	0	0.162176	0.103083	0.0269578	0.0452489	0	0.0783904	0.129534	0.127149	0.0795123	0	0	0	0	0	0	0	0	0	0	0.0182266	0	0	0	0	0	0	0
centroid=Ikaite.#9sd.I56_HH9YSED01CQ3ZR;seqs=66;size=95;	k__Bacteria; p__Firmicutes; c__Bacilli; o__Lactobacillales; f__Streptococcaceae; g__Streptococcus; s__infantis	0.0190937	0.0158648	0.0260741	0	0	0.021814	0	0.0334904	0.0168036	0	0.055915	0	0.028082	0	0	0.0359712	0.0108331	0	0	0	0	0	0	0	0	0.134429	0	0	0	0	0	0	0	0	0	0.217828	0.112956	0.221948	0.0118399	0	0.100246	0	0.0131354	0	0	0	0	0
centroid=Ikaite.#1is.I18_HH9YSED01D17PN;seqs=45;size=82;	k__Bacteria; p__Chloroflexi; c__Dehalococcoidetes; o__GIF9; f__; g__; s__	0.0209815	0.032692	0.000677672	0	0	0.0378306	0.0170904	0	0.00152476	0.00304952	0	0	0.00936067	0.401606	0.207039	0	0.0216661	0	0	0.0121981	0	0.0499002	0.0374848	0.0269578	0.0565611	0	0	0	0	0	0	0	0	0	0	0	0	0	0	0	0	0.0146563	0	0	0	0	0	0
centroid=Ikaite.#1is.I19_HH9YSED01DHEAO;seqs=32;size=162;	k__Bacteria; p__Firmicutes; c__Clostridia; o__Natranaerobiales; f__Anaerobrancaceae; g__Dethiobacter; s__	0.0213082	0.0316808	0.000815794	0	0	0.0382482	0.0175385	0.00146843	0	0	0.00798786	0.0140469	0.028082	0	0	0.0719424	0	0	0.0478774	0	0	0.0249501	0	0	0	0	0.0522603	0.0287853	0.023546	0.0132521	0	0.032591	0	0	0	0	0	0	0	0	0.209605	0.0439689	0	0	0	0	0	0
centroid=Ikaite.#2is.I31_HH9YSED01CSSIB;seqs=14;size=103;	k__Bacteria; p__Firmicutes; c__Clostridia; o__Natranaerobiales; f__ML1228J-1; g__; s__	0.0191392	0.0301588	0	0	0	0.0392805	0.00525094	0	0	0	0.0239636	0.0280938	0.0468033	0.133869	0.0552105	0.0179856	0.0541653	0	0	0	0	0.0249501	0.00937119	0.0134789	0	0	0	0	0.00470921	0	0	0	0	0	0	0.301609	0	0	0	0	0.136699	0.0146563	0.0262709	0	0	0	0	0
centroid=Ikaite.#4is.I38_HH9YSED01CVHNO;seqs=1;size=1;	k__Bacteria; p__Bacteroidetes; c__Cytophagia; o__Cytophagales; f__Cyclobacteriaceae; g__; s__	0.0209596	0.00214953	0.0566092	0	0	0.0029556	0	0.0588962	0.0537504	0.0396915	0	0	0	0	0.0138026	0	0.0108331	0.217391	0	0	0.03885	0	0	0	0	0.0597461	0	0	0	0	0.129579	0	0.047602	0	0.0343092	0	0.0112956	0.0863132	0.0118399	0.01221	0.00911328	0	0.0131354	0.119916	0	0	0	0
centroid=Ikaite.#5is.I70_HH9YSED01ES5VE;seqs=47;size=117;	k__Bacteria; p__Bacteroidetes; c__Bacteroidia; o__Bacteroidales; f__ML635J-40; g__; s__	0.0194901	0.0170382	0.0241813	0	0	0.00891021	0.0364374	0.0423066	0.00152476	0.00304952	0	0	0	0	0	0	0	0	0.0159591	0.0121981	0	0	0	0	0	0	0.0261301	0.0575705	0.0282552	0	0	0.239001	0	0.0134174	0	0	0	0	0.0118399	0.02442	0.0182266	0	0	0	0	0	0	0
centroid=Ikaite.#2B.10is.I5_G2HJYAV02I1QVU;seqs=20;size=34;	k__Bacteria; p__Firmicutes; c__Clostridia; o__Natranaerobiales; f__Anaerobrancaceae; g__Dethiobacter; s__	0.0212114	0.0324569	0	0	0	0.0415529	0.0105725	0	0	0	0.0798786	0.0702346	0.0374427	0.0535475	0.0414079	0.0359712	0.0974976	0	0.0319183	0	0	0	0.00937119	0	0	0	0.0522603	0.0143926	0.0188368	0	0	0.0108637	0	0	0	0.016756	0	0	0	0	0.0546797	0	0	0	0	0	0	0
centroid=Ikaite.#5is.I70_HH9YSED01C55DJ;seqs=48;size=93;	k__Bacteria; p__Firmicutes; c__Clostridia; o__Natranaerobiales; f__ML1228J-1; g__; s__	0.0168232	0.0255421	0	0	0	0.0107114	0.0617732	0	0	0	0.00798786	0	0.0187213	0.0267738	0.0276052	0	0.0108331	0	0.0319183	0	0	0	0.00937119	0	0	0	0.235171	0.143926	0.141276	0.0662603	0	0.0217273	0	0	0	0	0	0	0	0	0	0.0293126	0	0	0	0	0	0
centroid=Ikaite.#1.06ss.E14_G2HJYAV02F6YHE;seqs=1;size=1;	k__Bacteria; p__Proteobacteria; c__Alphaproteobacteria; o__Rhodobacterales; f__Rhodobacteraceae; g__Rhodobaca; s__	0.0188153	0.01203	0.0323001	0	0	0.00909292	0.0178761	0.0123046	0.0572946	0.07157	0	0	0	0	0.0138026	0	0	0	0	0.134179	0.1036	0	0	0	0	0.029873	0	0	0	0.0132521	0.0588998	0.152091	0.0833036	0.0134174	0	0	0.0225912	0	0	0	0.00911328	0	0	0.029979	0.0185219	0	0	0
centroid=Ikaite.#1.06is.E28_HH9YSED02IYWTV;seqs=31;size=32;	k__Bacteria; p__Bacteroidetes; c__Bacteroidia; o__Bacteroidales; f__; g__; s__	0.016685	0.0262916	0	0	0	0.032282	0.00928541	0	0	0	0.0239636	0.0280938	0.00936067	0.0267738	0	0.0539568	0.0324992	0	0	0	0	0	0	0	0	0	0.0261301	0.0431779	0.023546	0	0	0	0	0	0	0	0	0	0	0	0	0	0	0	0	0	0	0
centroid=Ikaite.#5is.I74_HH9YSED01C2AOT;seqs=67;size=119;	k__Bacteria; p__Proteobacteria; c__Epsilonproteobacteria; o__Campylobacterales; f__Helicobacteraceae; g__Sulfurimonas; s__	0.0199997	0.0262124	0.00972096	0	0	0.0314479	0.0110257	0.00246609	0.0187896	0.0242209	0	0	0	0	0	0.0179856	0	0	0	0.0609905	0.0259	0	0	0	0.0113122	0.029873	0	0.0143926	0.00470921	0.0530082	0.0235599	0	0	0.0268348	0	0.016756	0	0.0246609	0.0236798	0.03663	0.0182266	0.307783	0.14449	0.009993	0	0	0	0
centroid=Ikaite.#1.10is.I4_G2HJYAV02HZEUW;seqs=39;size=81;	k__Bacteria; p__Bacteroidetes; c__[Rhodothermi]; o__[Rhodothermales]; f__[Balneolaceae]; g__; s__	0.0214487	0.0237625	0.0183982	0	0	0.0243094	0.0200738	0.0160001	0.0213958	0	0	0	0	0.0133869	0	0	0	0	0	0	0	0	0	0	0	0.029873	0.0261301	0.0431779	0.0376737	0.0132521	0.01178	0	0.0952041	0.0805045	0.0343092	0	0	0	0.0118399	0.01221	0	0	0	0	0	0	0	0.517632
centroid=Ikaite.#1.06is.E6_G2HJYAV02HNVEM;seqs=40;size=81;	k__Bacteria; p__Firmicutes; c__Clostridia	0.016401	0.024921	0.000805503	0	0	0.0254912	0.0226565	0.00144991	0	0	0.0159757	0	0.0187213	0.0669344	0.0138026	0.0179856	0	0	0.0159591	0	0	0.0249501	0	0.0134789	0	0	0.0522603	0.0575705	0.0518013	0.0265041	0	0	0	0	0	0	0	0	0	0	0.0182266	0	0	0	0	0	0	0
centroid=Ikaite.#1.06is.E24_G2HJYAV02IZNM3;seqs=3;size=5;	k__Bacteria; p__Bacteroidetes; c__Bacteroidia; o__Bacteroidales; f__ML635J-40; g__; s__	0.0166308	0.0262062	0	0	0	0.0352525	0.00187424	0	0	0	0	0	0	0	0	0	0	0	0	0	0	0	0.0187424	0	0	0	0	0	0	0	0	0	0	0	0	0	0	0	0	0	0	0	0	0	0	0	0	0
centroid=Ikaite.#2is.I32_HH9YSED01B0XRO;seqs=8;size=8;	k__Bacteria; p__Bacteroidetes; c__Bacteroidia; o__Bacteroidales; f__ML635J-40; g__; s__	0.0180557	0.0257815	0.00489476	0	0	0	0.085079	0.00881057	0	0	0	0	0	0	0	0	0	0	0	0	0	0.0748503	0.253022	0.431325	0.0113122	0	0	0.0287853	0.0141276	0.0265041	0	0.0108637	0	0	0	0	0	0	0	0	0	0	0	0	0	0	0	0
centroid=Ikaite.#10is.I86_HH9YSED01AUTWH;seqs=5;size=40;	k__Bacteria; p__Firmicutes; c__Clostridia; o__Clostridiales; f__Clostridiaceae; g__Tindallia_Anoxynatronum; s__	0.0164721	0.0237729	0.00311585	0	0	0.0133366	0.0480387	0.00460924	0.00124913	0.00249825	0.00798786	0	0	0.0133869	0.0276052	0.0179856	0.0216661	0	0.0159591	0	0	0.0623752	0.0374848	0.0134789	0.0452489	0	0.0783904	0.0431779	0.103603	0.0397562	0	0.0434546	0	0.0134174	0	0	0	0	0.0710395	0.01221	0	0.0439689	0	0.009993	0	0	0	0
centroid=Ikaite.#2is.I33_HH9YSED01EITG9;seqs=5;size=11;	k__Bacteria; p__Proteobacteria; c__Alphaproteobacteria; o__Rhodobacterales; f__Rhodobacteraceae; g__Amaricoccus; s__	0.0145349	0.0178489	0.00926658	0.0335404	0.0283284	0.00669735	0.0428278	0.00812559	0.0106928	0.0101832	0.0159757	0.0140469	0	0	0	0.0359712	0	0	0	0	0.01295	0.012475	0.046856	0.134789	0	0.0448096	0	0.0575705	0.0753473	0.0795123	0	0.0217273	0	0	0	0	0.0225912	0	0.0118399	0	0	0	0	0	0.0277829	0.0236016	0	0.016176
centroid=Ikaite.#1is.I19_HH9YSED01CWRR5;seqs=1;size=1;	k__Bacteria; p__Firmicutes; c__Clostridia; o__Clostridiales; f__Clostridiaceae; g__Tindallia_Anoxynatronum; s__	0.0185646	0.0253371	0.00363331	0	0	0.0127953	0.0592875	0.00236261	0.00522169	0	0	0	0	0.0133869	0.0414079	0.0539568	0.0108331	0	0.0638366	0	0	0.0873253	0.0843407	0.107831	0.0791855	0.029873	0	0.0287853	0.0329644	0.159025	0	0	0.0119005	0.0134174	0	0.016756	0.0112956	0.0123305	0	0.01221	0.00911328	0	0.0131354	0	0	0	0	0
centroid=Ikaite.#1is.I20_HH9YSED01CZ8R9;seqs=1;size=1;	k__Bacteria; p__Cyanobacteria; c__Oscillatoriophycideae; o__Chroococcales; f__Xenococcaceae; g__; s__	0.0198202	0.00347925	0.0508797	0	0	0.00328719	0.00359225	0.0741336	0.0218123	0.00231524	0	0	0	0.0133869	0	0	0.0108331	0.0931677	0	0	0	0	0	0	0	0.119492	0	0	0.00941841	0.0265041	0	0	0	0	0.0457457	0	0.384051	0.0493218	0	0	0	0	0	0	0.00926097	0	0.0138274	0
centroid=Ikaite.#1ss.I27_HH9YSED01AJXTG;seqs=6;size=9;	k__Bacteria; p__Proteobacteria; c__Alphaproteobacteria; o__Rhodobacterales; f__Rhodobacteraceae; g__Rhodobaca; s__	0.0175726	0.00875048	0.0338361	0	0	0.00796741	0.0113507	0.0145802	0.0579061	0.0629048	0	0	0	0	0	0	0	0.0310559	0.0159591	0.0487924	0.11655	0	0	0	0	0	0	0.0143926	0.00470921	0.0132521	0.0706797	0.0543183	0.0952041	0.0268348	0.0457457	0	0.0338868	0.0369914	0	0	0.00911328	0	0	0.039972	0.0463049	0	0	0
centroid=Ikaite.#10ss.I64_HH9YSED01D53BW;seqs=15;size=49;	k__Bacteria; p__Cyanobacteria; c__Chloroplast; o__Stramenopiles; f__; g__; s__	0.0198818	0.0016281	0.0544515	0	0	0.00168647	0.00132521	0.0602349	0.0472223	0.0260167	0	0	0	0	0	0	0	0.357143	0	0	0	0	0	0	0	0	0	0	0	0.0132521	0	0	0.273712	0	0	0	0.0112956	0.0369914	0	0	0.0273398	0	0.0131354	0.029979	0.0740878	0.0236016	0.0138274	0
centroid=Ikaite.#1is.I16_HH9YSED01AJGEC;seqs=3;size=3;	k__Bacteria; p__Firmicutes; c__Clostridia; o__Natranaerobiales; f__; g__; s__	0.0178113	0.0275827	0	0	0	0.0288694	0.0233324	0	0	0	0.055915	0.0561877	0.084246	0.0937082	0.0828157	0.0719424	0.0649984	0	0.0159591	0	0	0.0374251	0.0281136	0	0	0	0.0783904	0.0431779	0.0329644	0.0132521	0	0	0	0	0	0	0	0	0.0118399	0	0.00911328	0.0146563	0	0	0	0	0	0
centroid=Ikaite.#9sd.I56_HH9YSED01EJUJA;seqs=1;size=2;	k__Bacteria; p__Proteobacteria; c__Alphaproteobacteria; o__Rhodobacterales; f__Rhodobacteraceae; g__Loktanella; s__	0.0210713	0.00757788	0.0460931	0	0	0.0110845	0	0.0655381	0.0217868	0.00249825	0	0.0280938	0.0187213	0.0267738	0	0.0359712	0.0216661	0.108696	0.0159591	0	0	0	0	0	0	0.164302	0	0	0	0	0	0	0	0	0	0	0.0225912	0.209618	0	0	0.0455664	0	0.0262709	0.009993	0	0.118008	0.0829646	0
centroid=Ikka.Sediment.2_HH9YSED01C3JUN;seqs=49;size=69;	k__Bacteria; p__Proteobacteria; c__Gammaproteobacteria; o__Alteromonadales; f__OM60; g__; s__	0.00525808	0.00640853	0.00344102	0.125792	0.3435	0.00679713	0.00483504	0.00138274	0.00601388	0.0120278	0	0	0.028082	0	0	0	0.0108331	0	0	0	0.03885	0.012475	0.00937119	0	0	0	0	0	0	0.0265041	0	0	0	0	0	0.100536	0	0	0.0236798	0	0	0	0	0	0.00926097	0	0.0138274	0
centroid=Ikaite.#10.7is.I9_HH9YSED01B2DPP;seqs=35;size=35;	k__Bacteria; p__Bacteroidetes; c__Bacteroidia; o__Bacteroidales; f__; g__; s__	0.0166216	0.0261916	0	0	0	0.0343203	0.00406358	0	0	0	0.135794	0.18261	0.121689	0.0401606	0.0276052	0.0539568	0.0758314	0	0	0	0	0.012475	0.0187424	0	0	0	0	0	0.00941841	0	0	0	0	0	0	0	0	0	0.0118399	0	0.0820195	0.0293126	0	0	0	0	0	0
centroid=Ikaite.#2is.I34_HH9YSED01CQ715;seqs=1;size=1;	k__Bacteria; p__Proteobacteria; c__Epsilonproteobacteria; o__Campylobacterales; f__Helicobacteraceae; g__; s__	0.0167527	0.0242014	0.00402752	0	0.0531463	0.00391501	0.0704687	0.00724953	0	0	0	0	0	0.0133869	0.0276052	0.0179856	0	0	0	0	0	0.012475	0	0.0134789	0.678733	0	0	0	0	0	0	0	0	0	0	0.016756	0	0	0	0	0.0182266	0	0	0	0	0	0	0
centroid=Ikaite.#10is.I61_HH9YSED01EH7QL;seqs=20;size=83;	k__Bacteria; p__Bacteroidetes; c__Cytophagia; o__Cytophagales; f__Cyclobacteriaceae; g__; s__	0.0216952	0.00804944	0.0479178	0	0	0.011068	0	0.0681808	0.022589	0.0186731	0	0	0	0	0	0	0	0	0	0.0487924	0.0259	0	0	0	0	0	0	0	0	0	0.10602	0	0	0	0	0	0	0.0493218	0.0236798	0.04884	0.0182266	0.0439689	0.0656771	0	0	0	0	0
centroid=Ikaite.#2B.10sd.I6_G2HJYAV02I4W0Z;seqs=3;size=11;	k__Bacteria; p__Proteobacteria; c__Gammaproteobacteria; o__Oceanospirillales; f__Oceanospirillaceae; g__Nitrincola; s__	0.0174182	0.0108042	0.0305115	0.0115546	0	0.00909661	0.013822	0.0470595	0.00982656	0.015919	0	0	0	0	0	0.0179856	0	0	0	0	0.0259	0.012475	0.0281136	0.0134789	0.0339367	0.0149365	0	0	0.023546	0.0132521	0	0	0	0.0134174	0	0	0	0	0	0.01221	0	0	0	0.009993	0.0277829	0	0.165929	0
centroid=Ikaite.#10.7is.I9_HH9YSED01B2E40;seqs=13;size=27;	k__Bacteria; p__Proteobacteria; c__Betaproteobacteria; o__Rhodocyclales; f__Rhodocyclaceae; g__; s__	0.0182925	0.026349	0.00187878	0.00617742	0	0.031735	0.0155754	0.00338181	0	0	0	0	0	0.0267738	0.0552105	0	0	0	0.0478774	0	0	0	0	0	0	0	0.0522603	0.0143926	0.0565105	0	0	0.032591	0	0	0	0	0	0	0.165759	0.18315	0.0182266	0.0439689	0.0394063	0	0	0	0	0
centroid=Ikaite.#1.06is.E7_G2HJYAV02JPBLZ;seqs=1;size=1;	k__Bacteria; p__Proteobacteria; c__Alphaproteobacteria; o__Rhodobacterales; f__Rhodobacteraceae; g__Rhodobaca; s__	0.0180103	0.013278	0.0268	0	0	0.017525	0.00335341	0.0241905	0.0300619	0.0365291	0	0	0	0	0	0	0.0108331	0.015528	0.0159591	0.0609905	0.0259	0	0	0	0	0	0	0	0.00941841	0.0132521	0.0353399	0.0108637	0.047602	0	0.0114364	0	0.0451824	0.0123305	0	0.01221	0	0	0.0131354	0.049965	0.00926097	0.0236016	0	0
centroid=Ikaite.#1.06is.E24_G2HJYAV02HPFGY;seqs=4;size=7;	k__Bacteria; p__Bacteroidetes; c__Bacteroidia; o__Bacteroidales; f__ML635J-40; g__; s__	0.0170037	0.0226949	0.00662798	0	0	0.0298006	0.00496762	0.0119304	0	0	0	0	0	0	0	0	0	0	0.0159591	0	0	0	0	0	0	0	0.0261301	0	0.023546	0	0	0	0	0	0	0	0	0	0	0	0	0	0	0	0	0	0	0.016176
centroid=Ikaite.#10ss.I66_HH9YSED01BL1TV;seqs=1;size=1;	k__Bacteria; p__Actinobacteria; c__Acidimicrobiia; o__Acidimicrobiales; f__C111; g__; s__	0.022167	0.021802	0.0222945	0	0	0.0313077	0	0.0401301	0	0	0	0	0	0	0	0	0	0	0.0319183	0	0	0	0	0	0	0	0	0	0	0	0	0	0	0	0	0.016756	0.0338868	0.0369914	0.0591996	0.32967	0.0182266	0.131907	0.131354	0	0	0.330422	0	0.032352
centroid=Ikaite.#10ss.I65_HH9YSED01C5KV5;seqs=2;size=2;	k__Bacteria; p__Proteobacteria; c__Alphaproteobacteria; o__Rhodobacterales; f__Rhodobacteraceae; g__Loktanella; s__	0.0165826	0.0108901	0.02794	0	0	0.0147777	0.000470921	0.0092491	0.0513037	0.082656	0	0	0	0	0	0	0	0.0465839	0	0.0487924	0.03885	0	0	0	0	0.0448096	0	0	0.00470921	0	0.0235599	0	0	0	0.0114364	0	0	0	0	0.01221	0.0182266	0	0.0131354	0.029979	0.213002	0	0	0.016176
centroid=Ikaite.#1.06is.E10_G2HJYAV02ILI0K;seqs=7;size=8;	k__Bacteria; p__Firmicutes; c__Clostridia; o__Natranaerobiales	0.0196894	0.0310257	0	0	0	0.0418794	0.00187424	0	0	0	0.0239636	0.0140469	0.028082	0.174029	0.0690131	0.0359712	0.0541653	0	0	0	0	0	0.0187424	0	0	0	0	0	0	0	0	0	0	0	0	0.0670241	0	0	0	0	0.118473	0	0.0262709	0	0	0	0	0
centroid=Ikaite.#9sd.I56_HH9YSED01CBXMZ;seqs=2;size=2;	k__Bacteria; p__Cyanobacteria; c__Synechococcophycideae; o__Synechococcales; f__Synechococcaceae; g__Paulinella; s__	0.0178197	0.00552998	0.0395675	0	0	0.00893366	0	0.0298274	0.0517425	0.0885486	0	0	0	0	0.0414079	0.0179856	0.0108331	0	0.0319183	0.0243962	0.01295	0	0	0	0	0.0597461	0	0	0	0	0	0	0	0	0	0	0.056478	0.0863132	0.0118399	0.03663	0.0637929	0	0	0.279804	0.0370439	0.0708048	0.0553097	0
centroid=Ikaite.#2B.10is.I5_G2HJYAV02GKETC;seqs=54;size=79;	k__Bacteria; p__Actinobacteria; c__Acidimicrobiia; o__Acidimicrobiales; f__; g__; s__	0.0188928	0.0280363	0.00229273	0.00585412	0	0.0390187	0.000470921	0.00293686	0.00148756	0	0	0.0421408	0.00936067	0	0.0828157	0	0.0216661	0	0.0159591	0	0	0	0	0	0	0	0	0	0.00470921	0	0	0	0.0119005	0	0	0	0	0	0.153919	0.34188	0	0.0586252	0.091948	0	0	0	0	0.016176
centroid=Ikaite.#10is.I61_HH9YSED01DX12N;seqs=5;size=8;	k__Bacteria; p__Proteobacteria; c__Gammaproteobacteria; o__Chromatiales; f__Ectothiorhodospiraceae; g__Thioalkalivibrio; s__	0.0187585	0.0281217	0.00263484	0	0	0.0365375	0.00511159	0.00236261	0.00297513	0	0	0	0	0.0133869	0	0	0.0108331	0	0	0	0	0	0	0	0	0	0	0	0	0	0	0.0108637	0.023801	0.0402522	0	0.016756	0.0112956	0.0123305	0.189439	0.26862	0.0455664	0.0879379	0.170761	0	0	0	0	0
centroid=Ikaite.#5is.I68_HH9YSED01CLR2X;seqs=1;size=1;	k__Bacteria; p__Cyanobacteria; c__Oscillatoriophycideae; o__Chroococcales; f__Gomphosphaeriaceae; g__; s__	0.0171159	0.00037	0.0487677	0	0	0.000508751	0	0.00225912	0.106903	0	0	0	0	0	0	0	0	0	0	0	0	0	0	0	0	0	0	0	0	0	0.306279	0	0	0	0.548948	0	0.0225912	0	0	0.01221	0	0	0	0	0	0	0	0
centroid=Ikka.Seawater.3_HH9YSED01CVC0D;seqs=27;size=82;	k__Bacteria; p__Bacteroidetes; c__Flavobacteriia; o__Flavobacteriales; f__; g__; s__	0.0074752	0.0114185	0.00066114	0.281993	0	0.0151482	0.00132521	0	0.00148756	0	0	0	0	0	0	0	0	0	0	0	0	0	0	0	0	0	0	0	0	0.0132521	0	0	0.0119005	0	0	0.25134	0	0	0	0	0	0.0146563	0	0	0	0	0	0
centroid=Ikaite.#10is.I63_HH9YSED01DCRV5;seqs=1;size=2;	k__Bacteria; p__Proteobacteria; c__Gammaproteobacteria; o__Chromatiales; f__Ectothiorhodospiraceae; g__Thioalkalivibrio; s__	0.0186875	0.0262689	0.00582647	0	0	0.0350016	0.00268348	0.0048287	0.00707369	0	0	0.0140469	0	0.0133869	0	0	0	0	0	0	0	0	0	0	0	0.0448096	0	0	0	0	0.01178	0	0	0.0268348	0	0.0837802	0.0112956	0.0369914	0.165759	0.23199	0.0546797	0.131907	0.14449	0	0	0	0	0
centroid=Ikaite.#9sd.I56_HH9YSED01E2TX0;seqs=37;size=74;	k__Bacteria; p__Proteobacteria; c__Alphaproteobacteria; o__Rhizobiales; f__Cohaesibacteraceae; g__; s__	0.0227194	0.0100918	0.0373794	0	0	0.0209947	0.000470921	0.058321	0.0112024	0	0.00798786	0	0.0187213	0.0267738	0.0276052	0.179856	0.0433323	0.0310559	0.175551	0	0	0	0	0	0	0.0896191	0	0	0.00470921	0	0	0	0	0	0	0	0	0.0863132	0	0	0	0	0	0	0	0.212414	0.110619	0.016176
centroid=Ikaite.#10is.I61_HH9YSED01E1OHH;seqs=1;size=1;	k__Bacteria; p__Actinobacteria; c__Thermoleophilia; o__Solirubrobacterales; f__; g__; s__	0.0197791	0.026379	0.00789164	0	0.0176991	0.0358179	0.00268348	0.014205	0	0	0.0159757	0	0.0187213	0	0.0138026	0	0	0.0465839	0.0159591	0	0	0	0	0	0	0	0	0	0	0	0	0	0	0.0268348	0	0.0837802	0	0.0246609	0.177599	0.13431	0	0.190532	0.131354	0	0	0.0708048	0	0.032352
centroid=Ikka.Seawater.3_HH9YSED01EKY0Y;seqs=5;size=13;	k__Bacteria; p__Proteobacteria; c__Gammaproteobacteria; o__; f__; g__; s__	0.0153433	0.0122234	0.0219155	0.0352944	0.0371779	0.0156683	0.00273325	0.0349669	0.00560119	0	0.0159757	0.0561877	0.084246	0.0267738	0.0138026	0	0	0.0465839	0	0	0	0	0.00937119	0	0	0.0448096	0	0	0.00470921	0.0132521	0	0	0	0	0	0	0.0112956	0.147965	0	0.01221	0	0	0	0	0	0	0.0414823	0.016176
centroid=Ikaite.#1.06is.E8_G2HJYAV02HA8KN;seqs=4;size=9;	k__Bacteria; p__Proteobacteria; c__Alphaproteobacteria; o__Rhodobacterales; f__Rhodobacteraceae; g__Loktanella; s__	0.017633	0.0124155	0.0281779	0	0	0.0151612	0.0045843	0.0211815	0.0369234	0.0649516	0	0	0	0	0	0.0179856	0	0.0621118	0	0.0487924	0.0777001	0	0	0	0	0	0	0	0	0.0132521	0.01178	0.032591	0.023801	0	0	0	0.0112956	0.0246609	0	0	0.00911328	0	0	0.049965	0.0833488	0.0236016	0	0
centroid=Ikaite.#2B.10is.I5_G2HJYAV02JB3L6;seqs=1;size=1;	k__Bacteria; p__Proteobacteria; c__Deltaproteobacteria; o__Desulfobacterales; f__Desulfobacteraceae; g__; s__	0.0161807	0.0245738	0.000805503	0	0	0.0168708	0.0421998	0.00144991	0	0	0	0	0	0.0535475	0.0138026	0.0359712	0.0324992	0	0.0159591	0	0	0.012475	0.0187424	0.12131	0.0339367	0	0.0261301	0.0431779	0.0565105	0.0662603	0	0.0434546	0	0	0	0	0	0	0.0236798	0	0	0	0	0	0	0	0	0
centroid=Ikaite.#10ss.I64_HH9YSED01D9Z4Z;seqs=1;size=1;	k__Bacteria; p__Cyanobacteria; c__Synechococcophycideae; o__Synechococcales; f__Synechococcaceae; g__Paulinella; s__	0.0172623	0.00602187	0.037942	0	0	0.00838598	0.00134174	0.0378111	0.0381058	0.0687433	0	0	0	0.0133869	0	0.0539568	0	0.0310559	0.0159591	0.0121981	0.01295	0	0	0	0	0.029873	0	0	0	0	0	0	0	0.0134174	0	0	0.10166	0.0863132	0.0118399	0.01221	0.0729062	0	0.0131354	0.249825	0	0	0.0829646	0
centroid=Ikaite.#1.06is.E7_G2HJYAV02ISQRG;seqs=14;size=48;	k__Bacteria; p__Bacteroidetes; c__Bacteroidia; o__Bacteroidales; f__ML635J-40; g__; s__	0.0134572	0.0212053	0	0	0	0.0224812	0.0160226	0	0	0	0.00798786	0.0280938	0.00936067	0	0	0.0179856	0.0108331	0	0	0	0	0	0	0	0	0	0.0522603	0.0287853	0.0659289	0.0132521	0	0	0	0	0	0	0	0	0	0	0	0	0	0	0	0	0	0
centroid=Ikka.Seawater.1_HH9YSED01APGNC;seqs=3;size=8;	k__Bacteria; p__Proteobacteria; c__Gammaproteobacteria; o__Alteromonadales; f__; g__; s__	0.00433778	0.00636474	0.000862664	0.195443	0.207148	0.00461481	0.00992811	0.0015528	0	0	0.0159757	0.0421408	0.00936067	0.0133869	0	0	0	0.015528	0	0	0	0	0	0	0	0	0.0261301	0.0143926	0.0188368	0.0265041	0	0	0	0.0134174	0	0.016756	0	0	0	0	0	0	0.0131354	0	0	0	0	0
centroid=Ikaite.#10ss.I65_HH9YSED01DN4N7;seqs=1;size=1;	k__Bacteria; p__Cyanobacteria; c__Chloroplast; o__Stramenopiles; f__; g__; s__	0.0147913	0.00446896	0.0345375	0	0	0.00148373	0.0111866	0.00123305	0.076168	0.111132	0	0	0	0	0	0	0	0	0	0	0	0	0	0	0	0	0	0.0143926	0.00470921	0.0927644	0.129579	0	0.023801	0	0.0114364	0	0	0.0123305	0.0118399	0	0.00911328	0.0146563	0	0	0.444527	0	0	0
centroid=Ikaite.#1ss.I21_HH9YSED01D43LD;seqs=4;size=9;	k__Bacteria; p__Proteobacteria; c__Alphaproteobacteria; o__Rhodobacterales; f__Rhodobacteraceae; g__Rhodobaca; s__	0.0169648	0.00897546	0.0316677	0	0	0.00671422	0.0151008	0.0171581	0.0498047	0.0642906	0	0	0	0	0	0.0359712	0	0.108696	0.0159591	0.0487924	0.0906501	0	0	0	0	0	0	0	0.0141276	0.0397562	0.0588998	0.0434546	0.0595026	0.0536697	0.0228728	0	0.0338868	0	0	0	0	0.0146563	0	0.089937	0.0277829	0	0	0
centroid=Ikaite.#1is.I11.2_HH9YSED02IBXV2;seqs=48;size=88;	k__Bacteria; p__Actinobacteria; c__Acidimicrobiia; o__Acidimicrobiales; f__; g__; s__	0.0136956	0.0208658	0.0013112	0.0185322	0.0637266	0.0221915	0.0155976	0.00236016	0	0	0.119818	0.0280938	0.149771	0	0	0.0899281	0.0216661	0	0	0	0	0	0.0281136	0.0134789	0	0	0.0261301	0.0287853	0.0329644	0.0265041	0	0	0	0	0	0	0	0	0.0118399	0.01221	0	0	0	0	0	0.0236016	0	0
centroid=Ikaite.#2B.10is.I5_G2HJYAV02IZ1CT;seqs=56;size=75;	k__Bacteria; p__TM7; c__TM7-1; o__; f__; g__; s__	0.0200115	0.0283063	0.00148318	0	0	0.0410982	0.0027545	0.00144991	0.00152476	0.00304952	0	0	0	0	0	0.0179856	0.0108331	0	0.0797957	0.0121981	0	0	0	0	0	0	0	0	0.0141276	0	0	0	0	0.0134174	0	0.016756	0	0	0	0	0	0.0146563	0	0	0	0	0	0.016176
centroid=Ikaite.#10ss.I65_HH9YSED01CSW95;seqs=1;size=1;	k__Bacteria; p__Bacteroidetes; c__Flavobacteriia; o__Flavobacteriales; f__Flavobacteriaceae; g__Flavobacterium; s__	0.0138456	0	0.0399983	0	0	0	0	0.00123305	0.0884549	0.150491	0	0	0	0	0	0	0	0	0	0	0	0	0	0	0	0	0	0	0	0	0.0942396	0	0	0	0.0114364	0	0	0.0123305	0	0	0	0	0	0	0.601963	0	0	0
centroid=Ikka.Seawater.3_HH9YSED01A2EFI;seqs=1;size=1;	k__Bacteria; p__Proteobacteria; c__Alphaproteobacteria; o__Rhodobacterales; f__Rhodobacteraceae; g__Octadecabacter; s__antarcticus	0.00594838	0.00731675	0.00377019	0.273739	0	0.00793704	0.00509637	0.00293554	0.00481349	0.00962699	0	0	0	0.0133869	0.0138026	0	0	0.015528	0	0	0	0	0.0374848	0.0134789	0	0	0	0	0	0	0	0	0	0	0	0.0670241	0	0	0	0	0.0182266	0	0	0.019986	0.0185219	0	0.0138274	0
centroid=Ikaite.#2is.I32_HH9YSED01BI5VT;seqs=3;size=3;	k__Bacteria; p__Firmicutes; c__Clostridia; o__Natranaerobiales	0.015212	0.0239705	0	0	0	0.0313976	0.00374848	0	0	0	0.103842	0.0561877	0.0374427	0.174029	0.0276052	0.0179856	0.151663	0	0	0	0	0	0.0374848	0	0	0	0	0	0	0	0	0	0	0	0	0	0	0	0	0	0.0820195	0	0	0	0	0	0	0
centroid=Ikaite.#5is.I70_HH9YSED01AHVX6;seqs=2;size=2;	k__Bacteria; p__Proteobacteria; c__Deltaproteobacteria; o__Desulfuromonadales; f__Desulfuromonadaceae; g__; s__	0.0168741	0.0234857	0.00480347	0	0	0.00491649	0.0672993	0	0.0108078	0	0.0159757	0	0.00936067	0	0	0	0.0324992	0	0.0159591	0	0	0.0748503	0.0187424	0.0269578	0.214932	0.0746826	0.0783904	0.0143926	0.0518013	0.106016	0.01178	0.0869093	0	0	0	0	0	0	0	0	0	0	0.0131354	0	0	0	0	0
centroid=Ikaite.#9is.I51_HH9YSED01AWS94;seqs=46;size=94;	k__Bacteria; p__Cyanobacteria; c__Chloroplast; o__Streptophyta; f__; g__; s__	0.0187578	0.0205527	0.0165093	0	0	0.02826	0	0.0207548	0.0112024	0	0	0	0	0	0	0	0	0	0	0	0	0	0	0	0	0.0896191	0	0	0	0	0	0	0	0	0	0.418901	0.0225912	0.184957	0.0118399	0.01221	0.200492	0	0	0	0	0	0	0
centroid=Ikaite.#1.06is.E6_G2HJYAV02I8Y7X;seqs=83;size=116;	k__Bacteria; p__Proteobacteria; c__Gammaproteobacteria; o__Alteromonadales; f__Colwelliaceae; g__Colwellia; s__	0.0155936	0.0245717	0	0.00585412	0	0.0330052	0.00187424	0	0	0	0.0399393	0.0702346	0.0655247	0.0267738	0.0276052	0.0179856	0.0108331	0	0	0	0	0	0.0187424	0	0	0	0	0	0	0	0	0	0	0	0	0.016756	0	0	0.0118399	0	0	0	0.0262709	0	0	0	0	0
centroid=Ikaite.#10ss.I66_HH9YSED01C4QH2;seqs=6;size=6;	k__Bacteria; p__Cyanobacteria; c__Synechococcophycideae; o__Synechococcales; f__Synechococcaceae; g__Paulinella; s__	0.0193327	0.00926948	0.0361961	0	0	0.0147404	0	0.0492281	0.0199061	0.0360781	0	0	0	0	0.0276052	0.0899281	0.0541653	0.015528	0.0478774	0.0243962	0	0	0	0	0	0.0149365	0	0	0	0	0	0	0	0	0	0	0.0677736	0.0246609	0.0236798	0.02442	0.0455664	0	0	0.119916	0	0.0708048	0.0414823	0
centroid=Ikaite.#1is.I20_HH9YSED01AGOH6;seqs=61;size=91;	k__Bacteria; p__Actinobacteria; c__Actinobacteria; o__Actinomycetales; f__Pseudonocardiaceae; g__; s__	0.0129212	0.0190028	0.00248942	0.0292867	0.0602161	0.02062	0.0132213	0	0.00560119	0	0.119818	0.0842815	0.0748853	0.0133869	0	0.0179856	0.0866645	0	0	0	0	0	0.0187424	0.0134789	0	0.0448096	0.0261301	0.0143926	0.0329644	0.0265041	0	0	0	0	0	0	0	0	0.0236798	0.03663	0	0.0146563	0.0131354	0	0	0	0	0
centroid=Ikka.Seawater.2_HH9YSED01A94FO;seqs=74;size=92;	k__Bacteria; p__Proteobacteria; c__Gammaproteobacteria; o__[Marinicellales]; f__[Marinicellaceae]; g__; s__	0.00315939	0.00348216	0.00274317	0.057757	0.50111	0.00418828	0.00143926	0.00344406	0.00186706	0	0.0159757	0	0.00936067	0	0	0	0	0	0	0	0	0	0	0	0	0.0149365	0	0.0143926	0	0	0	0	0	0	0	0.0335121	0	0	0	0	0	0	0	0	0	0	0	0.016176
centroid=Ikka.Seawater.1_HH9YSED01AMXBD;seqs=1;size=1;	k__Bacteria; p__Actinobacteria; c__Acidimicrobiia; o__Acidimicrobiales; f__C111; g__; s__	0.00978282	0.0110092	0.00630466	0.205074	0.0106293	0.00782818	0.0207347	0.0113484	0	0	0.0239636	0.0280938	0	0.0133869	0	0.0179856	0	0	0.0319183	0	0	0	0.00937119	0.0134789	0	0	0.104521	0.0431779	0.023546	0.0132521	0	0	0	0	0	0.016756	0.0225912	0.0123305	0.0118399	0.02442	0	0	0	0	0	0.0472032	0.0138274	0
centroid=Ikaite.#1.06ss.E13_G2HJYAV02F2NAN;seqs=1;size=1;	k__Bacteria; p__Bacteroidetes; c__Flavobacteriia; o__Flavobacteriales; f__Cryomorphaceae; g__Cryomorpha; s__	0.020281	0.00461429	0.0501301	0	0	0.00111943	0.0125405	0.061327	0.0361341	0.0107323	0	0	0	0	0	0	0	0.0621118	0	0	0.01295	0.012475	0	0	0	0	0	0	0	0.0132521	0.141359	0.032591	0.047602	0.0670871	0.0571821	0	0.0338868	0	0	0.01221	0	0.0146563	0	0.029979	0	0	0	0
centroid=Ikka.Seawater.1_HH9YSED01DURQ5;seqs=2;size=2;	k__Bacteria; p__Actinobacteria; c__Acidimicrobiia; o__Acidimicrobiales; f__C111; g__; s__	0.0118905	0.0158295	0.00444287	0.062827	0.0903242	0.0187634	0.00880116	0.00799717	0	0	0.11183	0.112375	0.0655247	0.0133869	0	0.0359712	0.0216661	0.015528	0.0159591	0	0	0	0.00937119	0.0404367	0	0	0	0.0287853	0.00941841	0	0	0	0	0	0	0	0	0.0123305	0	0	0.00911328	0	0.0262709	0	0	0.0236016	0.0138274	0.016176
centroid=Ikaite.#1is.I11.3_HH9YSED02ILITG;seqs=12;size=21;	k__Bacteria; p__Proteobacteria; c__Alphaproteobacteria; o__Rhodobacterales; f__Rhodobacteraceae	0.0164349	0.0125477	0.0244746	0	0.0602161	0.0161446	0.00266027	0.0415614	0.00311619	0.00249825	0.055915	0.0842815	0.149771	0	0	0	0.0216661	0.015528	0	0	0	0.012475	0	0	0	0.0149365	0	0	0.0141276	0	0	0	0	0	0	0.016756	0.0112956	0.0986436	0.0118399	0	0	0	0	0.009993	0	0.0236016	0.0414823	0.016176
centroid=Ikaite.#10ss.I67_HH9YSED01BIV6P;seqs=4;size=18;	k__Bacteria; p__Cyanobacteria; c__Synechococcophycideae; o__Synechococcales; f__Synechococcaceae; g__Paulinella; s__	0.0182744	0.00631019	0.0394509	0	0	0.0100064	0	0.0404636	0.0381852	0.0614338	0.00798786	0	0.00936067	0	0.0276052	0.0179856	0	0.0310559	0.0319183	0.0243962	0.01295	0	0	0	0	0.0597461	0	0	0	0	0	0	0	0	0	0	0.0903648	0.0493218	0.0118399	0.02442	0.0637929	0	0	0.189867	0.0185219	0.118008	0.0691372	0
centroid=Ikaite.#1.10is.I4_G2HJYAV02I31VC;seqs=26;size=73;	k__Bacteria; p__Bacteroidetes; c__Flavobacteriia; o__Flavobacteriales; f__Cryomorphaceae; g__; s__	0.0198757	0.0284744	0.00521568	0	0	0.0370225	0.00511159	0.00728413	0.00263012	0.00231524	0	0	0	0	0	0	0	0	0	0	0	0	0	0	0	0	0	0	0	0	0.01178	0.0108637	0	0.0402522	0	0	0	0	0.0473597	0.03663	0	0.175876	0.288979	0	0.00926097	0	0.0553097	0.339696
centroid=Ikaite.#2is.I34_HH9YSED01AIRBR;seqs=53;size=82;	k__Bacteria; p__Fibrobacteres; c__TG3; o__TG3-1; f__; g__; s__	0.014891	0.0219627	0.00275345	0	0	0.017013	0.0316458	0.00495622	0	0	0	0	0.00936067	0.294511	0.0276052	0	0.0108331	0	0	0	0	0.0623752	0.0187424	0.0539156	0.0678733	0	0	0.0287853	0.0847657	0	0	0	0	0	0	0	0	0	0	0	0	0	0.0131354	0	0	0	0	0
centroid=Ikaite.#1.06is.E24_G2HJYAV02ILLRA;seqs=52;size=83;	k__Bacteria; p__Cyanobacteria; c__Chloroplast; o__Cryptophyta; f__; g__; s__	0.0172425	0.00966957	0.0320841	0.0169318	0	0.0130994	0.000470921	0.0083521	0.0617491	0	0	0	0	0	0	0	0	0	0	0	0	0	0	0	0	0.029873	0	0	0.00470921	0	0	0	0.46412	0	0	0	0	0.0369914	0.0118399	0.01221	0.00911328	0	0.0131354	0	0	0	0	0.226464
centroid=Ikaite.#4is.I39.3_HH9YSED02IRW56;seqs=48;size=67;	k__Bacteria; p__Firmicutes; c__Clostridia; o__MBA08; f__; g__; s__	0.0120345	0.0185108	0.000829807	0	0	0.0032391	0.0533118	0	0.00186706	0	0	0	0	0	0.0276052	0.0179856	0	0	0	0	0	0.0998004	0	0.0134789	0	0.0149365	0.0783904	0.129534	0.211914	0	0	0	0	0	0	0	0	0	0	0	0	0.0146563	0	0	0	0	0	0
centroid=Ikaite.#1is.I11.2_HH9YSED02IJ3HO;seqs=57;size=80;	k__Bacteria; p__Firmicutes; c__AHT28; o__; f__; g__; s__	0.0143066	0.0204579	0.00293745	0	0	0.0120629	0.0401559	0.0015528	0.00466828	0.00933655	0	0.0140469	0.00936067	0	0.0138026	0	0	0.015528	0.0159591	0.0243962	0.01295	0.0873253	0.121826	0.0134789	0.0678733	0	0	0	0.00470921	0.0795123	0	0	0	0.0268348	0	0	0	0	0	0	0	0	0	0	0	0	0	0
centroid=Ikaite.#5is.I70_HH9YSED01C3IHG;seqs=1;size=1;	k__Bacteria; p__Proteobacteria; c__Gammaproteobacteria; o__Chromatiales; f__Ectothiorhodospiraceae; g__Thioalkalivibrio; s__	0.0168452	0.0160539	0.0192319	0	0	0.0030711	0.0456072	0.00826571	0.0329396	0.0123861	0	0.0140469	0	0	0	0	0	0	0	0.0365943	0.01295	0	0	0	0	0.119492	0.0261301	0.0431779	0.0423829	0.0530082	0.0706797	0.130364	0.023801	0.161009	0	0	0	0.0246609	0.0236798	0.01221	0.00911328	0.0146563	0	0	0	0	0	0
centroid=Ikaite.#1is.I11.2_HH9YSED02H9HOW;seqs=9;size=23;	k__Bacteria; p__Actinobacteria; c__Acidimicrobiia; o__Acidimicrobiales; f__wb1_P06; g__; s__	0.0141815	0.0211307	0.00222904	0.0107544	0	0.0229749	0.0145918	0.00401228	0	0	0.127806	0.0842815	0.0748853	0.0133869	0	0.0539568	0.0324992	0	0	0	0	0	0.00937119	0.0673945	0	0	0	0.0143926	0.0282552	0.0265041	0	0	0	0	0	0.016756	0.0225912	0	0.0118399	0	0	0	0	0	0	0	0	0.016176
centroid=Ikaite.#1is.I11.3_HH9YSED02IWDVL;seqs=1;size=1;	k__Bacteria; p__Firmicutes; c__Clostridia; o__Natranaerobiales; f__ML1228J-1; g__; s__	0.0159953	0.0243787	0.000627534	0	0	0.030313	0.00929461	0.00112956	0	0	0.0798786	0.0702346	0.112328	0.0401606	0.0276052	0.0539568	0.108331	0	0.0159591	0	0	0.0249501	0.00937119	0.0539156	0	0	0	0	0.00470921	0	0	0	0	0	0	0.0670241	0.0112956	0	0	0.01221	0.0911328	0	0	0	0	0	0	0
centroid=Ikaite.#2is.I32_HH9YSED01B63BZ;seqs=8;size=31;	k__Bacteria; p__Proteobacteria; c__Epsilonproteobacteria; o__Campylobacterales; f__Helicobacteraceae; g__Sulfurimonas; s__	0.0157267	0.0234838	0.00237906	0	0	0.0114792	0.0499464	0	0.00535288	0.0032375	0.00798786	0	0	0.0133869	0.151829	0	0	0	0	0	0.01295	0.0998004	0.187424	0.0539156	0.0791855	0.029873	0.0261301	0	0	0.0530082	0	0	0	0	0	0	0	0	0	0	0	0	0	0	0	0	0	0
centroid=Ikaite.#1.06ss.E14_G2HJYAV02F2PMU;seqs=3;size=12;	k__Bacteria; p__Proteobacteria; c__Alphaproteobacteria; o__Rhodobacterales; f__Rhodobacteraceae; g__Rhodobaca; s__	0.0166302	0.00822942	0.0329555	0	0	0.00753882	0.00906391	0.0148899	0.0555375	0.0689912	0	0	0	0	0.0138026	0.0359712	0.0108331	0.015528	0	0.121981	0.0777001	0	0	0	0	0.0149365	0	0	0.00470921	0.0265041	0.0824597	0.032591	0.0595026	0.0268348	0.0114364	0	0.0451824	0.0369914	0.0118399	0	0	0	0	0.029979	0.0463049	0	0	0
centroid=Ikaite.#9sd.I56_HH9YSED01EOWDV;seqs=55;size=72;	k__Bacteria; p__Bacteroidetes; c__Flavobacteriia; o__Flavobacteriales; f__Flavobacteriaceae; g__; s__	0.0166966	0.0149184	0.0199978	0.017732	0.0690657	0.0128953	0.0198779	0.0330087	0.00373413	0	0.0319514	0.0140469	0.00936067	0.0401606	0	0.0179856	0.0216661	0	0.0159591	0	0	0	0.046856	0.107831	0	0.029873	0.0261301	0	0.00470921	0.0132521	0	0	0	0	0	0	0	0.0863132	0	0	0.0182266	0	0.0131354	0	0	0.212414	0.0138274	0.016176
centroid=Ikaite.#9sd.I56_HH9YSED01CL0W9;seqs=5;size=9;	k__Bacteria; p__Proteobacteria; c__Alphaproteobacteria; o__Rhodobacterales; f__Rhodobacteraceae; g__Phaeobacter; s__	0.0182382	0.015918	0.0199588	0.00537721	0	0.0239949	0.00132521	0.0256793	0.0128082	0.00694573	0.0639029	0.0561877	0.0468033	0	0.0276052	0.0539568	0.0216661	0.015528	0.0638366	0	0	0	0	0	0	0.0746826	0	0	0	0.0132521	0	0	0	0	0	0	0.0338868	0.0863132	0	0	0	0.0293126	0	0	0.0277829	0.0236016	0.0829646	0.08088
centroid=Ikaite.#1is.I19_HH9YSED01DS592;seqs=36;size=78;	k__Bacteria; p__Proteobacteria; c__Alphaproteobacteria; o__Sphingomonadales; f__; g__; s__	0.0183463	0.0168717	0.019409	0	0	0.0251935	0	0.0349362	0	0	0.159757	0.168563	0.102967	0	0.0414079	0.0359712	0	0	0.0478774	0	0	0	0	0	0	0	0	0	0	0	0	0	0	0	0	0	0	0.0246609	0.0236798	0.02442	0	0	0	0	0	0.283219	0.0414823	0
centroid=Ikaite.#4is.I39.2_HH9YSED02JIM3X;seqs=2;size=2;	k__Bacteria; p__Bacteroidetes; c__Bacteroidia; o__Bacteroidales; f__ML635J-40; g__; s__	0.011955	0.017933	0.00165961	0	0	0	0.0591788	0	0.00373413	0	0	0	0	0	0	0	0	0	0	0	0	0.012475	0.0281136	0	0	0.029873	0.130651	0.172712	0.221333	0.0265041	0	0	0	0	0	0	0	0	0	0	0	0	0	0	0	0	0	0
centroid=Ikaite.#2B.10is.I5_G2HJYAV02II26S;seqs=3;size=3;	k__Bacteria; p__Actinobacteria; c__Acidimicrobiia; o__Acidimicrobiales; f__C111; g__; s__	0.018743	0.0144569	0.0214357	0	0	0.0218441	0.00645333	0.00461928	0.0424563	0.00304952	0	0	0	0	0.0138026	0	0	0	0.111714	0.0121981	0	0	0	0	0	0	0	0	0	0	0.200259	0.0108637	0.0357015	0.0536697	0.0914913	0.0335121	0.0225912	0	0.0947194	0.04884	0	0.0293126	0.0262709	0	0	0.0236016	0	0.016176
centroid=Ikaite.#10ss.I67_HH9YSED01CWYB2;seqs=1;size=1;	k__Bacteria; p__Cyanobacteria; c__Chloroplast; o__; f__; g__; s__	0.0210098	0.00916885	0.0350191	0	0	0.0192568	0	0.0600471	0.00373413	0	0	0	0	0	0	0.233813	0.0324992	0	0.159591	0	0	0	0	0	0	0.029873	0	0	0	0	0	0	0	0	0	0	0	0.0123305	0.0118399	0.02442	0	0	0	0	0	0.118008	0.470133	0
centroid=Ikaite.#1.10is.I4_G2HJYAV02IZFSJ;seqs=50;size=72;	k__Bacteria; p__Bacteroidetes; c__Sphingobacteriia; o__Sphingobacteriales	0.019629	0.0301832	0.00137005	0	0	0.032557	0.0214679	0.00246609	0	0	0	0	0	0	0	0	0	0	0	0	0	0	0	0	0	0	0	0	0	0	0	0	0	0.214679	0	0.0502681	0	0.0246609	0.0828795	0.14652	0	0.0146563	0.0394063	0	0	0	0	0.4044
centroid=Ikaite.#1is.I11.3_HH9YSED02G7RML;seqs=1;size=1;	k__Bacteria; p__Proteobacteria; c__Epsilonproteobacteria; o__Campylobacterales; f__Helicobacteraceae; g__Sulfurimonas; s__	0.0140135	0.0220818	0	0	0.00884956	0.0162332	0.0339103	0	0	0	0.11183	0.0842815	0.0655247	0	0.0966184	0	0	0	0	0	0	0.0873253	0.140568	0.0269578	0.0339367	0	0	0.0143926	0.00941841	0.0265041	0	0	0	0	0	0	0	0	0	0	0	0	0	0	0	0	0	0
centroid=Ikaite.#1is.I11.1_HH9YSED02I89NH;seqs=13;size=13;	k__Bacteria; p__Proteobacteria; c__Betaproteobacteria; o__Rhodocyclales; f__Rhodocyclaceae; g__Azoarcus; s__	0.0171854	0.0189212	0.0149579	0	0	0.0169178	0.0218373	0.015359	0.0144565	0.00878528	0.00798786	0	0	0	0.0138026	0	0	0.0310559	0	0.0121981	0.01295	0	0	0	0	0.0448096	0.0261301	0.0287853	0.0423829	0.0265041	0	0.0543183	0.0357015	0.0402522	0	0	0	0	0.0947194	0.04884	0.00911328	0.0586252	0.0525417	0.009993	0	0	0.0276549	0.016176
centroid=Ikaite.#1.06is.E24_G2HJYAV02GDWVC;seqs=4;size=10;	k__Bacteria; p__Bacteroidetes; c__Bacteroidia; o__Bacteroidales; f__; g__; s__	0.0140098	0.0220761	0	0	0	0.0275577	0.00671254	0	0	0	0	0	0	0	0	0	0	0	0	0	0	0.012475	0	0	0	0	0.0261301	0.0143926	0.0141276	0	0	0	0	0	0	0	0	0	0	0	0	0	0	0	0	0	0	0
centroid=Ikaite.#1ss.I27_HH9YSED01BVDZC;seqs=1;size=1;	k__Bacteria; p__Cyanobacteria; c__Oscillatoriophycideae; o__Oscillatoriales; f__Phormidiaceae; g__; s__	0.0170665	0.00207009	0.0455081	0	0	0.00284637	0	0.0258248	0.0701121	0.117819	0	0	0	0	0	0	0	0.186335	0	0.158575	0.19425	0	0	0	0	0.0896191	0	0	0	0	0	0	0	0	0	0	0.0225912	0.0493218	0.0591996	0	0.00911328	0	0	0.09993	0.0185219	0	0	0
centroid=Ikaite.#1ss.I21_HH9YSED01EJY53;seqs=7;size=8;	k__Bacteria; p__Proteobacteria; c__Alphaproteobacteria; o__Rhodobacterales; f__Rhodobacteraceae; g__Rhodobacter; s__	0.016534	0.0116396	0.0264255	0	0	0.0154454	0.00134174	0.0313571	0.020261	0.00823401	0	0	0	0	0.0138026	0	0	0.0621118	0	0	0.01295	0	0	0	0	0	0	0	0	0	0.0353399	0	0.0595026	0.0134174	0.0343092	0	0	0.0123305	0	0	0	0	0	0.019986	0	0	0	0.064704
centroid=Ikaite.#1is.I19_HH9YSED01DOM26;seqs=4;size=5;	k__Bacteria; p__Bacteroidetes; c__Bacteroidia; o__Bacteroidales; f__; g__; s__	0.01294	0.0179723	0	0	0	0.00791726	0.0482866	0	0	0	0	0	0.00936067	0.0267738	0	0.0359712	0	0	0.0797957	0	0	0.0249501	0.0187424	0	0	0	0.130651	0.100748	0.183659	0.0132521	0	0.0108637	0	0	0	0	0	0	0	0	0	0	0	0	0	0	0	0
centroid=Ikaite.#5is.I68_HH9YSED01D4DMD;seqs=2;size=2;	k__Bacteria; p__Cyanobacteria; c__Oscillatoriophycideae; o__Chroococcales; f__Gomphosphaeriaceae; g__; s__	0.0159715	0.000634946	0.0449759	0	0	0.00087305	0	0.00718641	0.0922127	0.00249825	0	0	0	0	0	0	0	0	0	0	0	0	0	0	0	0	0	0	0	0	0.247379	0	0	0	0.480329	0	0	0.0246609	0.0118399	0	0.00911328	0	0	0.009993	0	0.0472032	0	0
centroid=Ikaite.#10is.I87_HH9YSED01DFJF7;seqs=1;size=1;	k__Bacteria; p__Proteobacteria; c__Gammaproteobacteria; o__Vibrionales; f__Vibrionaceae; g__; s__	0.0185392	0.028652	0.001029	0	0	0.0393964	0	0	0.00231524	0.00463049	0	0	0	0	0	0	0	0	0	0	0	0	0	0	0	0	0	0	0	0	0	0	0	0	0	0	0	0	0	0.01221	0	0.512971	0.420334	0	0.0185219	0	0	0
centroid=Ikaite.#10is.I63_HH9YSED01B90Q6;seqs=59;size=70;	k__Bacteria; p__Actinobacteria; c__Actinobacteria; o__Actinomycetales; f__Corynebacteriaceae; g__Corynebacterium; s__	0.0146864	0.0171464	0.0109923	0	0	0.0230565	0.0012475	0.0153052	0.00560119	0	0	0	0	0	0	0	0	0	0	0	0	0.012475	0	0	0	0.0448096	0	0	0	0	0	0	0	0	0	0.117292	0.0790692	0.0739827	0.0118399	0	0.391871	0	0	0	0	0	0	0.032352
centroid=Ikaite.#9sd.I56_HH9YSED01CUP3R;seqs=3;size=5;	k__Bacteria; p__Proteobacteria; c__Alphaproteobacteria; o__Rhodobacterales; f__Rhodobacteraceae; g__Phaeobacter; s__	0.0187599	0.0112952	0.0334874	0.00537721	0	0.0124254	0.00745312	0.0439896	0.0203598	0.0183148	0	0	0.00936067	0	0.0138026	0.179856	0	0.0776398	0	0.0121981	0.0518001	0.0249501	0.00937119	0.0269578	0	0.0896191	0	0	0	0.0132521	0	0	0	0	0	0	0.0225912	0.135635	0	0.01221	0	0	0	0	0.00926097	0.0236016	0.165929	0.016176
centroid=Ikaite.#10is.I87_HH9YSED01CXPIS;seqs=2;size=2;	k__Bacteria; p__Proteobacteria; c__Gammaproteobacteria; o__Chromatiales; f__Ectothiorhodospiraceae; g__Thioalkalivibrio; s__	0.0173719	0.0243225	0.00204772	0.00585412	0	0.0355442	0.00134174	0.00246609	0.00152476	0.00304952	0	0	0	0	0	0	0	0	0.0638366	0.0121981	0	0	0	0	0	0	0	0	0	0	0	0	0	0.0134174	0	0.0670241	0	0.0246609	0.189439	0.17094	0.0182266	0.146563	0.197031	0	0	0	0	0
centroid=Ikaite.#5is.I71_HH9YSED01DCT33;seqs=1;size=1;	k__Bacteria; p__Bacteroidetes; c__Cytophagia; o__Cytophagales; f__Cyclobacteriaceae; g__; s__	0.0156845	0.000980363	0.0435133	0	0	0.001348	0	0.0231526	0.0689643	0.0049965	0	0	0	0	0	0	0	0	0	0	0	0	0	0	0	0	0	0	0	0	0.0824597	0	0.0833036	0	0.365965	0	0.214617	0	0	0	0	0	0	0.019986	0	0	0	0.032352
centroid=Ikaite.#1.06is.E28_HH9YSED02F5G59;seqs=47;size=79;	k__Bacteria; p__Firmicutes; c__Clostridia; o__Clostridiales; f__Christensenellaceae; g__; s__	0.0168789	0.0246936	0.000829807	0	0	0.028829	0.0170869	0	0.00186706	0	0.0399393	0.0421408	0	0.107095	0.0276052	0.0539568	0.0324992	0	0.0478774	0	0	0.0249501	0.0281136	0.0134789	0	0.0149365	0.0522603	0.0143926	0.0376737	0	0	0	0	0	0	0.0502681	0	0	0	0.02442	0	0.0146563	0.0394063	0	0	0	0	0
centroid=Ikaite.#10is.I59_HH9YSED01BUJWF;seqs=57;size=82;	k__Bacteria; p__Actinobacteria; c__Acidimicrobiia; o__Acidimicrobiales; f__; g__; s__	0.0160969	0.0237949	0.00287812	0	0	0.0248718	0.0188309	0.00518062	0	0	0.0639029	0.140469	0.131049	0.0267738	0	0.0539568	0.0216661	0	0	0	0	0.012475	0.0187424	0.0673945	0	0	0.0261301	0.0143926	0.00941841	0.0397562	0	0	0	0	0	0	0.0112956	0	0.0355198	0.03663	0	0.0146563	0	0	0	0.0236016	0	0
centroid=Ikaite.#1.06is.E28_HH9YSED02G753L;seqs=2;size=2;	k__Bacteria; p__Bacteroidetes; c__Bacteroidia; o__Bacteroidales; f__ML635J-40; g__; s__	0.0137958	0.0217388	0	0	0	0.0298909	0	0	0	0	0	0	0	0	0	0	0	0	0	0	0	0	0	0	0	0	0	0	0	0	0	0	0	0	0	0	0	0	0	0	0	0	0	0	0	0	0	0
centroid=Ikaite.#5is.I71_HH9YSED01D3786;seqs=36;size=80;	k__Bacteria; p__Proteobacteria; c__Alphaproteobacteria; o__Rhodobacterales; f__Rhodobacteraceae; g__; s__	0.0155351	0.0127414	0.0206335	0	0	0.0126104	0.0133776	0.0112569	0.0323543	0.00981	0	0	0	0	0	0	0	0	0.0159591	0	0	0	0	0	0	0	0	0	0.00470921	0	0.0471198	0.0217273	0.023801	0.107339	0.148673	0.016756	0.0338868	0.0123305	0.0473597	0.04884	0.0820195	0.0146563	0.0394063	0.029979	0.00926097	0	0	0
centroid=Ikaite.#5is.I74_HH9YSED01CP5WM;seqs=6;size=19;	k__Bacteria; p__Actinobacteria; c__Acidimicrobiia; o__Acidimicrobiales; f__Microthrixaceae; g__; s__	0.0169769	0.0196139	0.0130854	0	0	0.0228159	0.00996781	0.0101042	0.016812	0.0105492	0	0	0	0	0	0	0.0108331	0.015528	0	0	0.01295	0	0	0	0	0	0	0	0	0	0.01178	0.032591	0.0119005	0.0670871	0.0686185	0.016756	0.0112956	0.0123305	0.0591996	0.19536	0.0364531	0.102594	0.0656771	0.019986	0.00926097	0.0472032	0	0.032352
centroid=Ikaite.#1is.I19_HH9YSED01C1ERK;seqs=49;size=64;	k__Bacteria; p__Bacteroidetes; c__Flavobacteriia; o__Flavobacteriales; f__Flavobacteriaceae	0.0235629	0.0348812	0.00412181	0.00537721	0	0.0479616	0	0.00741927	0	0	0	0	0	0	0	1.15108	0	0.015528	0	0	0	0	0	0	0	0	0	0	0	0	0	0	0	0	0	0	0	0	0	0	0	0	0	0	0	0.0236016	0	0
centroid=Ikaite.#1ss.I26_HH9YSED01EXNP4;seqs=2;size=2;	k__Bacteria; p__Proteobacteria; c__Gammaproteobacteria; o__Xanthomonadales; f__Xanthomonadaceae	0.0155051	0.00557959	0.0345633	0	0	0.00767194	0	0.0247518	0.0468277	0.0787189	0	0	0	0	0	0	0	0	0	0.0609905	0.0647501	0	0	0	0	0.0597461	0	0	0	0	0	0	0	0	0	0	0.0451824	0.184957	0.130239	0	0.0182266	0.0146563	0.0131354	0.179874	0.00926097	0	0	0
centroid=Ikaite.#1.06ss.E1_G2HJYAV02IFSYB;seqs=5;size=43;	k__Bacteria; p__Proteobacteria; c__Alphaproteobacteria; o__Rhodobacterales; f__Rhodobacteraceae; g__Rhodobaca; s__	0.0159801	0.0153766	0.0170878	0	0	0.0175912	0.0101197	0.00719113	0.0294585	0.0306832	0	0	0	0	0.0138026	0.0179856	0.0108331	0.015528	0.0159591	0.109783	0.01295	0.012475	0	0	0	0.029873	0.0261301	0	0.00941841	0.0397562	0.0235599	0	0.0595026	0.0134174	0	0	0	0.0123305	0.0118399	0	0	0	0.0131354	0	0	0	0	0
centroid=Ikaite.#1is.I18_HH9YSED01CXIJU;seqs=3;size=9;	k__Bacteria; p__Proteobacteria; c__Epsilonproteobacteria; o__Campylobacterales; f__Helicobacteraceae; g__Sulfurimonas; s__	0.014842	0.0233874	0	0	0	0.0243577	0.0187198	0	0	0	0.0479272	0	0.028082	0.0133869	0.248447	0.0359712	0.0758314	0	0	0	0	0.0623752	0.0281136	0.0134789	0.0565611	0	0	0	0	0.0132521	0	0	0	0.0134174	0	0	0	0	0	0	0	0	0	0	0	0	0	0
centroid=Ikaite.#5is.I68_HH9YSED01EGS56;seqs=60;size=75;	k__Bacteria; p__Verrucomicrobia; c__Verrucomicrobiae; o__Verrucomicrobiales; f__Verrucomicrobiaceae; g__Luteolibacter; s__	0.0147774	0.000406588	0.0419449	0	0	0	0.00134174	0	0.094376	0.0416744	0	0	0	0	0	0	0	0	0	0	0	0	0	0	0	0	0	0	0	0	0.565438	0	0	0.0134174	0.0228728	0	0	0	0	0	0	0	0	0	0.166698	0	0	0
centroid=Ikaite.#1is.I11.3_HH9YSED02JZ4DY;seqs=5;size=5;	k__Bacteria; p__Bacteroidetes; c__Bacteroidia; o__Bacteroidales; f__ML635J-40; g__; s__	0.0163201	0.0244866	0.00225497	0	0	0.0306872	0.0071564	0.0016909	0.00296006	0	0.0718907	0.0561877	0.056164	0.0401606	0.0276052	0.0539568	0.0758314	0	0	0	0	0.0249501	0.0187424	0.0134789	0	0	0	0.0143926	0	0	0.01178	0	0.0119005	0	0	0	0	0	0	0	0	0.0146563	0	0	0	0	0	0
centroid=Ikaite.#4is.I39.2_HH9YSED02G0MIS;seqs=53;size=71;	k__Bacteria; p__Fibrobacteres; c__TG3; o__TG3-1; f__; g__; s__	0.0132718	0.0209132	0	0	0	0.00930723	0.0466761	0	0	0	0	0	0	0	0	0	0.0541653	0	0	0	0	0.0873253	0.0374848	0.0943523	0.0226244	0	0.0522603	0.0287853	0.0800565	0.0530082	0	0.0108637	0	0	0	0	0	0	0.0118399	0	0	0	0.0394063	0	0	0	0	0
centroid=Ikaite.#1is.I20_HH9YSED01AQ983;seqs=7;size=31;	k__Bacteria; p__Firmicutes; c__Clostridia; o__Natranaerobiales; f__; g__; s__	0.0177122	0.0279101	0	0	0	0.0367735	0.00384702	0	0	0	0.0718907	0.0421408	0.0187213	0.120482	0.110421	0	0.0649984	0	0	0	0	0	0	0.0134789	0	0	0	0	0.0141276	0	0	0.0108637	0	0	0	0.0335121	0	0	0	0	0.0546797	0	0.0262709	0	0	0	0	0
centroid=Ikaite.#9sd.I56_HH9YSED01CF57M;seqs=45;size=64;	k__Bacteria; p__Proteobacteria; c__Alphaproteobacteria; o__Rhodospirillales; f__Acetobacteraceae; g__Roseococcus; s__	0.0167349	0.0079712	0.0337314	0	0	0.00920195	0.00422027	0.0353932	0.0316541	0.0483716	0	0	0	0	0.0138026	0	0	0.0310559	0	0.0487924	0.0647501	0	0	0	0	0.0597461	0	0.0287853	0	0	0	0	0	0.0134174	0	0.0837802	0.0790692	0.0986436	0	0	0.0729062	0.0146563	0	0.079944	0	0	0	0
centroid=Ikaite.#1.06is.E24_G2HJYAV02HF4GS;seqs=1;size=1;	k__Bacteria; p__Bacteroidetes; c__Bacteroidia; o__Bacteroidales; f__ML635J-40; g__; s__	0.0142629	0.0220299	0.000815794	0	0	0.00969885	0.0494213	0.00146843	0	0	0	0	0	0	0	0	0.0108331	0	0	0	0	0.0998004	0.23428	0.0808734	0.0226244	0	0	0.0143926	0.00470921	0.0132521	0	0.0108637	0	0.0134174	0	0	0	0	0	0	0	0	0	0	0	0	0	0
centroid=Ikaite.#1is.I16_HH9YSED01A2MJH;seqs=11;size=42;	k__Bacteria; p__Cyanobacteria; c__Chloroplast; o__Stramenopiles; f__; g__; s__	0.0175059	0.0275851	0	0	0	0.0379295	0	0	0	0	0	0	0	0.910308	0	0	0	0	0	0	0	0	0	0	0	0	0	0	0	0	0	0	0	0	0	0	0	0	0	0	0	0	0	0	0	0	0	0
centroid=Ikaite.#9sd.I56_HH9YSED01BT49Y;seqs=2;size=2;	k__Bacteria; p__Cyanobacteria; c__Oscillatoriophycideae; o__Oscillatoriales; f__Phormidiaceae; g__; s__	0.0157757	0.00234897	0.0412677	0	0	0.00322983	0	0.0161215	0.0727005	0.134199	0	0	0	0	0	0	0	0.124224	0	0.219566	0.1554	0	0	0	0	0.0448096	0	0	0	0	0	0	0	0	0	0	0	0.0369914	0.0355198	0	0.0273398	0.0146563	0	0.059958	0.101871	0	0	0
centroid=Ikaite.#2B.10sd.I6_G2HJYAV02IXK5Q;seqs=2;size=2;	k__Bacteria; p__Proteobacteria; c__Epsilonproteobacteria; o__Campylobacterales; f__Helicobacteraceae; g__; s__	0.0156942	0.0217016	0.00555246	0	0.0106293	0.00592205	0.0574025	0.00869943	0.00161875	0.0032375	0	0	0	0.0267738	0.0690131	0.0179856	0	0	0	0	0.01295	0.187126	0.0749695	0.0404367	0.271493	0	0	0	0	0	0	0	0	0	0	0	0	0	0	0	0	0	0	0	0	0	0	0
centroid=Ikaite.#5is.I74_HH9YSED01AUS62;seqs=51;size=84;	k__Bacteria; p__Proteobacteria; c__Alphaproteobacteria; o__Rickettsiales; f__Rickettsiaceae; g__; s__	0.015936	0.0222554	0.00523565	0.00537721	0.0194788	0.00656164	0.0576949	0.00123305	0.0102389	0	0.00798786	0	0	0	0	0	0	0	0	0	0	0	0	0	0	0	0	0	0	0	0	0	0.047602	0.576949	0.0343092	0	0	0.0123305	0.0118399	0	0.0455664	0	0	0	0	0	0	0.064704
centroid=Ikaite.#10is.I63_HH9YSED01AQLZX;seqs=5;size=5;	k__Bacteria; p__Firmicutes; c__Clostridia; o__Natranaerobiales; f__ML1228J-1; g__; s__	0.0194093	0.0305843	0	0	0	0.0409954	0.00253926	0	0	0	0.00798786	0.0280938	0	0.107095	0.0276052	0.0359712	0	0	0	0	0	0	0.00937119	0	0.0113122	0	0	0	0.00470921	0	0	0	0	0	0	0.134048	0	0	0.0118399	0.0610501	0.145812	0.0146563	0.0262709	0	0	0	0	0
centroid=Ikaite.#4is.I38_HH9YSED01APMIF;seqs=1;size=1;	k__Bacteria; p__Proteobacteria; c__Gammaproteobacteria; o__Chromatiales; f__Ectothiorhodospiraceae; g__Thiorhodospira; s__	0.0166854	0.0186765	0.0139619	0	0	0.00745261	0.0437463	0.00123305	0.029873	0	0	0	0	0	0	0	0	0	0	0	0	0	0	0	0	0.238984	0.182911	0.129534	0.0847657	0	0	0	0	0.0402522	0	0.016756	0	0.0123305	0.0473597	0.03663	0.00911328	0.0146563	0.0262709	0	0	0	0	0.016176
centroid=Ikaite.#1is.I20_HH9YSED01E1MOB;seqs=17;size=32;	k__Bacteria; p__Proteobacteria; c__Alphaproteobacteria; o__Rhizobiales; f__; g__; s__	0.0159114	0.0188545	0.00873971	0	0	0.0275294	0.000937119	0.0157315	0	0	0.151769	0.0702346	0.131049	0.0133869	0.0276052	0.161871	0.0324992	0	0.0478774	0	0	0	0.00937119	0	0	0	0	0	0	0	0	0	0	0	0	0	0	0.0123305	0	0	0	0.0146563	0	0	0	0.0472032	0.0276549	0
centroid=Ikaite.#1is.I11.1_HH9YSED02IYA14;seqs=62;size=113;	k__Bacteria; p__Actinobacteria; c__Acidimicrobiia; o__Acidimicrobiales; f__; g__; s__	0.0130392	0.0191774	0.00251013	0.0115546	0.0389576	0.019589	0.0162719	0.00451824	0	0	0.11183	0.112375	0.121689	0	0	0.0359712	0.0324992	0	0	0	0	0.012475	0.0187424	0.0539156	0	0	0.0261301	0.0287853	0.00941841	0.0132521	0	0	0	0	0	0	0.0451824	0	0.0118399	0.02442	0	0	0	0	0	0	0	0
centroid=Ikaite.#5is.I70_HH9YSED01EBLUL;seqs=23;size=49;	k__Bacteria; p__Proteobacteria; c__Alphaproteobacteria; o__Rhodobacterales; f__Rhodobacteraceae; g__; s__	0.0150737	0.0174782	0.00884303	0.0413182	0.0194788	0.0135708	0.0298961	0.0120041	0.00489175	0.00231524	0.0159757	0.0421408	0.0655247	0.0133869	0	0.0179856	0.0108331	0	0.0478774	0	0	0.012475	0	0.0404367	0	0.029873	0.0783904	0.0575705	0.0329644	0.0662603	0	0.0108637	0	0	0	0	0.0451824	0	0	0	0	0	0	0	0.00926097	0.0472032	0.0276549	0.032352
centroid=Ikaite.#10is.I61_HH9YSED01D4V0L;seqs=1;size=1;	k__Bacteria; p__Proteobacteria; c__Alphaproteobacteria; o__Rhodobacterales; f__Rhodobacteraceae; g__Loktanella; s__	0.0134872	0.00880331	0.0228237	0	0	0.010364	0.00417723	0.00465839	0.0455304	0.0778743	0	0	0	0	0	0	0	0.0465839	0	0	0.01295	0	0	0	0	0.029873	0	0.0143926	0.0141276	0.0132521	0	0	0	0	0.0228728	0	0	0	0.0118399	0.01221	0.0182266	0.0146563	0.0394063	0.029979	0.268568	0	0	0
centroid=Ikka.Sediment.2_HH9YSED01C0112;seqs=58;size=70;	k__Archaea; p__Crenarchaeota	0.000761712	0.00120027	0	0	0.674835	0	0.0039609	0	0	0	0	0	0	0	0	0	0	0	0	0	0	0	0	0.0134789	0	0	0.0261301	0	0	0	0	0	0	0	0	0	0	0	0	0	0	0	0	0	0	0	0	0
centroid=Ikaite.#1.06is.E28_HH9YSED02H1KME;seqs=58;size=92;	k__Bacteria; p__Chloroflexi; c__Anaerolineae; o__Anaerolineales; f__Anaerolinaceae; g__T78; s__	0.0144884	0.0228302	0	0	0	0.0218185	0.0229752	0	0	0	0.0718907	0.0561877	0.0748853	0.0803213	0.0276052	0	0	0	0	0	0	0.0249501	0.00937119	0.0134789	0	0	0.0783904	0.0143926	0.0518013	0.0265041	0	0.0108637	0	0	0	0.016756	0	0	0.0118399	0.02442	0.00911328	0.0146563	0.0262709	0	0	0	0	0
centroid=Ikaite.#1.06is.E28_HH9YSED02HF045;seqs=48;size=68;	k__Bacteria; p__Firmicutes; c__Bacilli; o__Haloplasmatales; f__Haloplasmataceae; g__; s__	0.0153354	0.0212317	0.00537734	0	0	0.018727	0.0251198	0.0096792	0	0	0.0319514	0.0983284	0.056164	0.0133869	0.0690131	0	0.0108331	0	0	0	0	0.0374251	0.0562272	0.0943523	0	0	0.0261301	0.0143926	0.00941841	0.0132521	0	0	0	0	0	0	0	0	0	0.01221	0	0.0293126	0.0394063	0	0	0	0.096792	0
centroid=Ikaite.#1is.I16_HH9YSED01DKGRY;seqs=1;size=1;	k__Bacteria; p__Proteobacteria; c__Betaproteobacteria; o__Rhodocyclales; f__Rhodocyclaceae; g__Sulfuritalea; s__	0.0172497	0.0235064	0.00141783	0	0	0.0303514	0.0143031	0.0015528	0.00124913	0.00249825	0	0	0.00936067	0.0133869	0.0138026	0	0	0.015528	0.0957549	0	0	0	0	0	0	0	0.0783904	0.0287853	0.0141276	0	0	0.0217273	0	0	0	0	0	0	0.118399	0.21978	0.00911328	0.0732815	0.14449	0.009993	0	0	0	0
centroid=Ikaite.#1is.I11.1_HH9YSED02F5TMK;seqs=1;size=1;	k__Bacteria; p__Proteobacteria; c__Epsilonproteobacteria; o__Campylobacterales; f__Helicobacteraceae; g__Sulfurimonas; s__	0.0148147	0.0228917	0.000829807	0	0	0.0164219	0.0361301	0	0.00186706	0	0.0319514	0.0280938	0.028082	0.0133869	0.179434	0	0	0	0	0	0	0.0873253	0.103083	0.148268	0.0226244	0.0149365	0	0	0	0	0	0	0	0	0	0	0	0	0	0	0	0	0	0	0	0	0	0
centroid=Ikaite.#1is.I20_HH9YSED01E2HOT;seqs=1;size=1;	k__Bacteria; p__Actinobacteria; c__OPB41; o__; f__; g__; s__	0.0154571	0.0231424	0.00133947	0	0	0.0252258	0.0174239	0.00123305	0.00147249	0	0.0239636	0.0140469	0	0.133869	0.0276052	0.0179856	0.0758314	0	0.0159591	0	0	0	0.0374848	0.0404367	0.0565611	0	0	0	0	0.0397562	0.01178	0	0	0	0	0	0	0.0123305	0.0473597	0.13431	0	0.0146563	0	0	0	0	0	0
centroid=Ikaite.#2is.I33_HH9YSED01AW5ZY;seqs=6;size=6;	k__Bacteria; p__Bacteroidetes; c__Flavobacteriia; o__Flavobacteriales; f__Flavobacteriaceae; g__Lutimonas; s__	0.00954565	0.0150416	0	0.00537721	0.228407	0.00268922	0.0431832	0	0	0	0	0	0.00936067	0	0	0	0	0	0	0	0	0	0.112454	0.229141	0	0	0	0.0143926	0.00941841	0.0530082	0	0	0	0.0134174	0	0.016756	0	0	0	0	0.00911328	0	0.0131354	0	0	0	0	0.016176
centroid=Ikaite.#1.06is.E26_HH9YSED02IYEGD;seqs=9;size=12;	k__Bacteria; p__Proteobacteria; c__Gammaproteobacteria; o__Oceanospirillales; f__Halomonadaceae; g__Candidatus Portiera; s__	0.00190478	0.00300147	0	0.339767	0	0.00412702	0	0	0	0	0	0	0	0	0	0	0	0	0	0	0	0	0	0	0	0	0	0	0	0	0	0	0	0	0	0.0502681	0	0	0	0	0	0	0	0	0	0	0	0
centroid=Ikaite.#1is.I11.2_HH9YSED02G4PGW;seqs=1;size=1;	k__Bacteria; p__Firmicutes; c__Clostridia; o__Natranaerobiales; f__ML1228J-1; g__; s__	0.0154739	0.0243832	0	0	0	0.032665	0.00206834	0	0	0	0.103842	0.0702346	0.121689	0.0535475	0.0552105	0.0179856	0.0433323	0	0	0	0	0	0.00937119	0	0.0113122	0	0	0	0	0	0	0	0	0	0	0.16756	0	0	0	0	0.0182266	0	0	0	0	0	0	0
centroid=Ikaite.#2is.I31_HH9YSED01AZJ2A;seqs=1;size=1;	k__Bacteria; p__Proteobacteria; c__Epsilonproteobacteria; o__Campylobacterales; f__Helicobacteraceae; g__; s__	0.0139852	0.0220372	0	0	0.0513666	0.00354148	0.0642232	0	0	0	0	0.0140469	0	0	0.0552105	0	0	0	0	0	0	0.187126	0.0187424	0.0404367	0.395928	0	0	0	0	0	0	0	0	0	0	0	0	0	0	0	0	0	0	0	0	0	0	0
centroid=Ikaite.#2is.I34_HH9YSED01D6Y06;seqs=1;size=1;	k__Bacteria; p__Proteobacteria; c__Alphaproteobacteria; o__Rhodobacterales; f__Rhodobacteraceae; g__Phaeobacter; s__	0.0187845	0.0101369	0.0330221	0	0	0.0128835	0.00731928	0.05702	0.00302469	0.00231524	0	0.0421408	0.0187213	0.0133869	0.0138026	0.0179856	0.0324992	0.15528	0.0478774	0	0	0.0249501	0.0187424	0.0134789	0.0113122	0.0149365	0	0	0.00470921	0	0	0	0	0	0	0	0	0.0123305	0	0	0.00911328	0	0.0262709	0	0.00926097	0.283219	0.0553097	0
centroid=Ikaite.#9sd.I56_HH9YSED01BC5ZB;seqs=57;size=75;	k__Bacteria; p__OD1; c__Mb-NB09; o__; f__; g__; s__	0.015679	0.00037	0.0446166	0	0	0.000508751	0	0.0674983	0.0160144	0	0	0	0	0	0	0	0	0	0	0	0	0	0	0	0	0.104556	0	0	0	0	0.0235599	0	0	0	0	0	0.169434	0.505549	0	0.01221	0	0	0	0	0	0	0	0
centroid=Ikaite.#1is.I11.1_HH9YSED02FOEDE;seqs=56;size=78;	k__Bacteria; p__Proteobacteria; c__Alphaproteobacteria; o__; f__; g__; s__	0.0127852	0.0201464	0	0	0	0.0277014	0	0	0	0	0.215672	0.126422	0.252738	0	0	0	0	0	0	0	0	0	0	0	0	0	0	0	0	0	0	0	0	0	0	0	0	0	0	0	0	0	0	0	0	0	0	0
centroid=Ikaite.#1is.I16_HH9YSED01DYC43;seqs=16;size=69;	k__Bacteria; p__Firmicutes; c__Clostridia; o__Natranaerobiales; f__ML1228J-1; g__; s__	0.0173815	0.0265628	0.00151483	0	0	0.0357279	0.00191018	0.00123305	0.00186706	0	0.00798786	0	0.00936067	0.0669344	0.0552105	0	0	0	0	0	0	0	0	0	0	0.0149365	0	0.0143926	0.00470921	0	0	0	0	0	0	0.16756	0	0.0123305	0	0.03663	0.0546797	0.0293126	0.0262709	0	0	0	0	0
centroid=Ikaite.#1.10ss.I1_G2HJYAV02GBSZ0;seqs=3;size=8;	k__Bacteria; p__Proteobacteria; c__Alphaproteobacteria; o__Rhodobacterales; f__Rhodobacteraceae; g__Phaeobacter; s__	0.0175137	0.0117044	0.0273637	0.0234165	0	0.0148906	0.00607888	0.0462674	0.00373413	0	0	0	0	0	0	0	0	0.0776398	0.0319183	0	0	0	0.00937119	0.0134789	0	0.029873	0	0.0143926	0.023546	0	0	0	0	0	0	0	0	0	0	0	0	0	0	0	0	0.0944064	0.0276549	0
centroid=Ikaite.#1.06is.E24_G2HJYAV02G3ER5;seqs=2;size=2;	k__Bacteria; p__Firmicutes; c__Clostridia; o__Clostridiales; f__Clostridiaceae; g__Alkaliphilus; s__transvaalensis	0.014463	0.0211926	0.00292904	0	0	0.0147165	0.0346159	0.00283265	0.00304952	0.00609905	0	0	0	0	0.0276052	0.0179856	0.0324992	0	0	0.0243962	0	0.0374251	0.046856	0.134789	0.0226244	0	0	0.0287853	0.00941841	0.0662603	0	0	0	0	0	0	0	0	0	0	0	0	0	0	0	0	0.0138274	0
centroid=Ikaite.#1is.I11.2_HH9YSED02G3887;seqs=53;size=74;	k__Bacteria; p__Chloroflexi; c__Thermomicrobia; o__JG30-KF-CM45; f__; g__; s__	0.0125591	0.0197901	0	0	0	0.0272113	0	0	0	0	0.239636	0.224751	0.177853	0	0	0	0.0108331	0	0	0	0	0	0	0	0	0	0	0	0	0	0	0	0	0	0	0	0	0	0	0	0	0	0	0	0	0	0	0
centroid=Ikaite.#4is.I43_HH9YSED01EIT8M;seqs=1;size=1;	k__Bacteria; p__Tenericutes; c__Mollicutes; o__Acholeplasmatales; f__Acholeplasmataceae; g__Acholeplasma; s__	0.0136199	0.0205564	0.00165961	0	0	0.00049333	0.066652	0	0.00373413	0	0	0	0	0	0	0	0	0	0	0	0	0	0	0	0.0113122	0.029873	0.0261301	0.100748	0.103603	0.371058	0	0	0	0.0536697	0	0	0	0	0.0118399	0	0	0	0	0	0	0	0	0
centroid=Ikka.Sediment.2_HH9YSED01BOU8X;seqs=10;size=39;	k__Bacteria; p__Bacteroidetes; c__Flavobacteriia; o__Flavobacteriales; f__Flavobacteriaceae; g__Maribacter; s__	0.0163561	0.00782618	0.0320164	0.017732	0.102733	0.00646045	0.0119172	0.0537161	0.00489175	0.00231524	0.0159757	0	0.00936067	0.0267738	0.0138026	0.0359712	0	0.015528	0.0159591	0	0	0.012475	0	0.0404367	0	0.029873	0	0	0	0.0662603	0	0	0	0	0	0	0	0.0246609	0.0118399	0	0	0	0.0131354	0	0.00926097	0.188813	0.0276549	0
centroid=Ikaite.#4is.I39.3_HH9YSED02G7D57;seqs=1;size=1;	k__Bacteria; p__Bacteroidetes; c__Bacteroidia; o__Bacteroidales; f__ML635J-40; g__; s__	0.0136312	0.0190615	0	0	0	0.00464188	0.0597419	0	0	0	0	0	0	0	0	0	0	0	0.0797957	0	0	0.0374251	0.00937119	0	0.0113122	0	0.156781	0.201497	0.141276	0.0397562	0	0	0	0	0	0	0	0	0.0118399	0	0	0	0	0	0	0	0	0
centroid=Ikaite.#2is.I33_HH9YSED01BTQ4H;seqs=67;size=70;	k__Bacteria; p__GN02; c__BD1-5; o__; f__; g__; s__	0.0147005	0.0231644	0	0	0	0.0115694	0.048676	0	0	0	0	0	0	0	0.0828157	0.0179856	0.0433323	0	0	0	0	0.224551	0.103083	0.12131	0.0113122	0	0	0	0	0.0265041	0	0	0	0	0	0	0	0	0	0	0	0	0	0	0	0	0	0
centroid=Ikaite.#10is.I63_HH9YSED01AS82B;seqs=11;size=34;	k__Bacteria; p__Firmicutes; c__Clostridia; o__Natranaerobiales; f__ML1228J-1; g__; s__	0.0196606	0.0305278	0.000829807	0	0	0.0415852	0.000937119	0	0.00186706	0	0.00798786	0	0.00936067	0.160643	0.0276052	0.0359712	0.0324992	0	0	0	0	0	0.00937119	0	0	0.0149365	0	0	0	0	0	0	0	0	0	0.284853	0	0	0	0.03663	0.100246	0.0439689	0	0	0	0	0	0
centroid=Ikaite.#1is.I16_HH9YSED01B8B8L;seqs=1;size=1;	k__Bacteria; p__Bacteroidetes; c__Bacteroidia; o__Bacteroidales; f__; g__; s__	0.014429	0.0227366	0	0	0	0.0312628	0	0	0	0	0.0479272	0.0280938	0.0655247	0.200803	0.0414079	0.0539568	0.292493	0	0	0	0	0	0	0	0	0	0	0	0	0	0	0	0	0	0	0	0	0	0	0	0	0	0	0	0	0	0	0
centroid=Ikaite.#1is.I19_HH9YSED01DM9ZZ;seqs=3;size=12;	k__Bacteria; p__Firmicutes; c__Clostridia; o__Thermoanaerobacterales; f__; g__; s__	0.0162189	0.0246208	0.000829807	0	0	0.031175	0.00802442	0	0.00186706	0	0.0159757	0.0421408	0.0187213	0.0535475	0.110421	0.0359712	0.14083	0	0.0159591	0	0	0.012475	0.00937119	0.0404367	0	0.0149365	0	0	0.00470921	0.0132521	0	0	0	0	0	0	0	0	0	0	0.100246	0	0	0	0	0	0	0
centroid=Ikaite.#9sd.I56_HH9YSED01A2ODW;seqs=51;size=66;	k__Bacteria; p__Proteobacteria; c__Gammaproteobacteria; o__Pseudomonadales; f__Moraxellaceae; g__Acinetobacter; s__lwoffii	0.0155011	0.00372905	0.0379444	0	0	0.00512745	0	0.0480888	0.0252639	0	0	0	0	0	0	0	0	0	0	0	0	0	0	0	0	0.179238	0	0	0	0	0	0	0	0	0.0228728	0.016756	0	0.480888	0.0118399	0	0.0546797	0	0	0	0	0	0	0.016176
centroid=Ikaite.#5is.I70_HH9YSED01EO40C;seqs=37;size=70;	k__Bacteria; p__Proteobacteria; c__Deltaproteobacteria; o__Myxococcales; f__Nannocystaceae; g__Plesiocystis; s__	0.0148172	0.0138037	0.0174985	0	0	0.01486	0.00988815	0.0120822	0.0242689	0.00694573	0	0	0.00936067	0	0	0	0.0108331	0.015528	0	0	0	0	0	0	0	0.0597461	0	0	0.00941841	0	0.0471198	0.0760456	0.0595026	0.0134174	0	0	0.0225912	0.0246609	0.0710395	0.01221	0.0182266	0.0879379	0.091948	0	0.0277829	0.0236016	0	0
centroid=Ikka.Seawater.3_HH9YSED01CMUPK;seqs=18;size=29;	k__Bacteria; p__Bacteroidetes; c__Flavobacteriia; o__Flavobacteriales; f__Flavobacteriaceae; g__; s__	0.00472325	0.0074427	0	0.267577	0	0.0102337	0	0	0	0	0	0	0	0	0	0	0	0	0	0	0	0	0	0	0	0	0	0	0	0	0	0	0	0	0	0.16756	0	0	0	0	0	0	0	0	0	0	0	0
centroid=Ikka.Sediment.2_HH9YSED01CGE8F;seqs=3;size=5;	k__Bacteria; p__Proteobacteria; c__Gammaproteobacteria; o__Alteromonadales; f__OM60; g__; s__	0.00201135	0.00263814	0.000973975	0.0571265	0.444404	0.00343122	0.000470921	0.00175316	0	0	0.0159757	0.0140469	0.00936067	0	0	0	0	0	0	0	0	0	0	0	0	0	0	0	0.00470921	0	0	0	0	0	0	0	0	0	0	0	0	0	0	0	0	0	0	0
centroid=Ikaite.#10ss.I67_HH9YSED01CJQIP;seqs=6;size=12;	k__Bacteria; p__Proteobacteria; c__Alphaproteobacteria; o__Rhodobacterales; f__Rhodobacteraceae; g__Loktanella; s__	0.0102786	0.00646104	0.014302	0.161256	0	0.0109916	0.00132521	0.0248174	0.00115762	0.00231524	0	0.0140469	0	0	0	0.0179856	0.0108331	0	0.0638366	0	0	0	0	0	0	0	0	0	0	0.0132521	0	0	0	0	0	0.016756	0.0225912	0	0	0	0	0	0	0	0.00926097	0.0236016	0.096792	0
centroid=Ikaite.#1is.I18_HH9YSED01B9GP9;seqs=44;size=86;	k__Bacteria; p__Proteobacteria; c__Alphaproteobacteria; o__Rhizobiales; f__Phyllobacteriaceae; g__; s__	0.0151505	0.0130303	0.0198793	0	0	0.0147208	0.0076699	0.0327954	0.00373413	0	0.0319514	0	0.00936067	0.0133869	0.0138026	0	0	0.0931677	0	0	0	0.0249501	0	0.0404367	0.0113122	0.029873	0	0	0	0	0	0	0	0	0	0	0.056478	0.0616523	0	0.01221	0.00911328	0	0	0	0	0	0	0.048528
centroid=Ikaite.#10is.I59_HH9YSED01D57T7;seqs=6;size=27;	k__Bacteria; p__Firmicutes; c__Clostridia; o__Natranaerobiales; f__Anaerobrancaceae; g__Dethiobacter; s__	0.0155914	0.0163335	0.0115507	0	0	0.0188031	0.0151568	0.00585477	0.0186706	0	0	0	0.00936067	0	0	0.0179856	0	0	0.0638366	0	0	0.0249501	0.00937119	0	0	0.149365	0.0261301	0	0.023546	0.0132521	0	0.0543183	0	0	0	0.0502681	0.0338868	0.0246609	0.0710395	0.15873	0.0182266	0	0.0131354	0	0	0	0	0
centroid=Ikaite.#1is.I11.2_HH9YSED02GXLV0;seqs=3;size=4;	k__Bacteria; p__Firmicutes; c__Clostridia; o__Natranaerobiales; f__ML1228J-1; g__; s__	0.0145174	0.0228759	0	0	0	0.0237048	0.018599	0	0	0	0.0718907	0.0983284	0.0374427	0.0937082	0.0276052	0.0359712	0.0541653	0	0	0	0	0.0499002	0.0843407	0.0404367	0.0113122	0	0	0	0	0	0	0	0	0	0	0.100536	0	0	0	0	0.0273398	0	0	0	0	0	0	0
centroid=Ikaite.#5is.I70_HH9YSED01CXE74;seqs=10;size=19;	k__Bacteria; p__Firmicutes; c__Clostridia; o__Natranaerobiales; f__; g__; s__	0.0145676	0.0185603	0.00805691	0	0	0.0157581	0.0234294	0.00852783	0.00746826	0	0.0319514	0.0561877	0.00936067	0	0.0552105	0.0359712	0.0433323	0	0	0	0	0.0374251	0.046856	0.0404367	0.0678733	0.0597461	0.0261301	0	0.00470921	0	0	0.0108637	0	0	0	0	0.0112956	0.0739827	0	0	0.0820195	0	0	0	0	0	0	0
centroid=Ikaite.#4is.I39.2_HH9YSED02GT3HV;seqs=25;size=36;	k__Bacteria; p__Proteobacteria; c__Deltaproteobacteria; o__Desulfuromonadales; f__Desulfuromonadaceae; g__; s__	0.0131848	0.0181255	0.0039726	0	0	0.0036409	0.0526719	0.00144991	0.00712596	0.00304952	0.0159757	0	0.00936067	0	0	0	0.0216661	0	0.0159591	0.0121981	0	0.0374251	0.0374848	0.0134789	0.0678733	0.0448096	0.0783904	0.0719632	0.0894749	0.0795123	0	0.0108637	0	0.0402522	0	0	0	0	0	0.02442	0	0	0	0	0	0	0	0
centroid=Ikaite.#1.06is.E26_HH9YSED02JBPWG;seqs=30;size=80;	k__Bacteria; p__Bacteroidetes; c__Flavobacteriia; o__Flavobacteriales; f__Flavobacteriaceae; g__Polaribacter; s__	0.00657027	0.00766685	0.0049249	0.215082	0	0.00890264	0.00393427	0.00701262	0.00231524	0.00463049	0	0	0	0	0	0	0	0	0	0	0	0.0249501	0	0	0	0	0	0.0143926	0	0	0	0	0	0	0	0.0502681	0	0	0.0118399	0.01221	0	0.0146563	0.0131354	0	0.0185219	0	0	0
centroid=Ikaite.#1is.I11.2_HH9YSED02HW0WD;seqs=41;size=65;	k__Bacteria; p__Bacteroidetes; c__Bacteroidia; o__Bacteroidales; f__; g__; s__	0.0141378	0.0222778	0	0	0	0.0298741	0.00181881	0	0	0	0.119818	0.154516	0.131049	0.0669344	0	0	0.0324992	0	0	0	0	0	0	0.0134789	0	0	0	0	0.00470921	0	0	0	0	0	0	0	0	0	0	0	0	0	0	0	0	0	0	0
centroid=Ikka.Seawater.3_HH9YSED01EM4KU;seqs=23;size=28;	k__Bacteria; p__Proteobacteria; c__Alphaproteobacteria	0.00372795	0.00587435	0	0.273486	0	0.00807722	0	0	0	0	0	0	0	0	0	0	0	0	0	0	0	0	0	0	0	0	0	0	0	0	0	0	0	0	0	0.0670241	0	0	0	0	0	0	0	0	0	0	0	0
centroid=Ikaite.#4is.I39.3_HH9YSED02FXZVI;seqs=48;size=63;	k__Bacteria; p__Actinobacteria; c__MB-A2-108; o__0319-7L14; f__; g__; s__	0.011183	0.0171381	0	0	0	0.00516044	0.0457667	0	0	0	0	0.0140469	0.0374427	0	0	0	0	0	0.0159591	0	0	0	0	0	0	0	0.104521	0.143926	0.174241	0.0132521	0	0.0217273	0	0	0	0	0	0	0.0118399	0.01221	0	0	0	0	0	0	0	0.032352
centroid=Ikaite.#1is.I20_HH9YSED01A0IZR;seqs=4;size=8;	k__Bacteria; p__Firmicutes; c__Clostridia; o__Natranaerobiales; f__; g__; s__	0.0165459	0.0242075	0.0016456	0	0	0.0327743	0.00441822	0.00146843	0.00186706	0	0.0159757	0	0.00936067	0.147256	0.151829	0.107914	0.151663	0	0.0319183	0	0	0	0.0187424	0	0.0113122	0.0149365	0	0	0.0141276	0	0	0	0	0	0	0	0	0	0	0.01221	0.00911328	0.0146563	0.0131354	0	0	0	0	0
centroid=Ikaite.#4is.I39.3_HH9YSED02JICWF;seqs=6;size=30;	k__Bacteria; p__Proteobacteria; c__Gammaproteobacteria; o__Thiotrichales; f__Piscirickettsiaceae; g__Thioalkalimicrobium; s__	0.0123308	0.0177895	0.00300812	0	0	0.00216958	0.0534984	0.00289981	0.00314351	0.00628703	0	0	0	0	0	0	0	0	0	0.0121981	0.01295	0	0	0	0	0	0.182911	0.129534	0.169531	0.0530082	0	0	0	0	0	0	0	0	0	0	0	0	0.0131354	0	0	0	0	0
centroid=Ikaite.#1ss.I21_HH9YSED01BKD1Q;seqs=1;size=1;	k__Bacteria; p__Cyanobacteria; c__Oscillatoriophycideae; o__Oscillatoriales; f__Phormidiaceae; g__; s__	0.0148656	0.00162138	0.0399725	0	0	0.00222939	0	0.0244517	0.0593735	0.111279	0	0	0	0	0	0.0179856	0	0.139752	0	0.109783	0.1813	0	0	0	0	0.029873	0	0	0	0	0	0	0	0	0	0	0.0677736	0.0369914	0.0355198	0	0	0	0	0.079944	0.0740878	0	0	0
centroid=Ikaite.#1.10is.I4_G2HJYAV02GIUYR;seqs=42;size=59;	k__Bacteria; p__Actinobacteria; c__Actinobacteria; o__Actinomycetales; f__Corynebacteriaceae; g__Corynebacterium; s__	0.0165445	0.0249015	0.00214237	0	0	0.0331215	0.00268348	0.00236261	0.00186706	0	0	0	0	0	0	0	0	0	0	0	0	0	0	0	0	0.0149365	0	0	0	0	0	0	0	0.0268348	0	0.217828	0.0112956	0.0123305	0.0355198	0	0.164039	0	0	0	0	0	0	0.355872
centroid=Ikaite.#4is.I39.3_HH9YSED02HJ6Q7;seqs=20;size=73;	k__Bacteria; p__Firmicutes; c__Clostridia; o__Natranaerobiales; f__ML1228J-1; g__; s__	0.0138921	0.017755	0.00580865	0	0	0.0150383	0.0256914	0	0.0130695	0	0.0319514	0	0	0.0937082	0.0276052	0.0899281	0.0433323	0	0.0319183	0	0	0	0	0	0	0.104556	0.0783904	0.0719632	0.0800565	0.0265041	0	0	0	0	0	0	0	0	0	0	0.00911328	0	0	0	0	0	0	0
centroid=Ikaite.#4is.I39.3_HH9YSED02GSQVF;seqs=1;size=1;	k__Bacteria; p__Proteobacteria; c__Alphaproteobacteria; o__Rhodobacterales; f__Rhodobacteraceae	0.0138586	0.011635	0.0187051	0	0	0.0070799	0.0214036	0.00684849	0.0335259	0.0373858	0	0	0	0.0133869	0	0	0.0108331	0.0310559	0	0.0121981	0.0518001	0	0	0	0	0.0597461	0.0261301	0.0143926	0.023546	0.0662603	0.01178	0.0434546	0.0357015	0.0402522	0.0114364	0	0	0	0	0.01221	0.0364531	0	0.0131354	0.029979	0.0555658	0.0236016	0.0138274	0
centroid=Ikaite.#2B.10sd.I6_G2HJYAV02G0L3Y;seqs=11;size=16;	k__Bacteria; p__Proteobacteria; c__Alphaproteobacteria; o__Rhizobiales; f__Phyllobacteriaceae; g__; s__	0.016622	0.0121325	0.0248894	0	0	0.0152262	0.00509041	0.0422109	0.0032375	0.00647501	0.00798786	0.0421408	0	0.0803213	0.0414079	0.0359712	0.0108331	0.0776398	0.0159591	0	0.0259	0.0374251	0	0.0134789	0	0	0	0	0	0	0	0	0	0	0	0	0.0112956	0.197287	0.0236798	0	0	0	0	0	0	0.0472032	0.0276549	0
centroid=Ikaite.#4is.I39.3_HH9YSED02F8F50;seqs=55;size=77;	k__Bacteria; p__Proteobacteria; c__Deltaproteobacteria; o__Desulfobacterales; f__Desulfobacteraceae; g__Desulfococcus; s__	0.010831	0.0157323	0.00244687	0	0.0779152	0.00323673	0.0441486	0.0016909	0.00339183	0.00304952	0	0	0.0187213	0.0133869	0	0	0	0	0	0.0121981	0	0	0.00937119	0.0539156	0	0.0149365	0.0783904	0.0863558	0.0941841	0.119268	0	0	0	0	0	0	0	0	0	0.01221	0	0	0	0	0	0	0	0
centroid=Ikaite.#5is.I75_HH9YSED01DK57D;seqs=20;size=28;	k__Bacteria; p__Cyanobacteria; c__Oscillatoriophycideae; o__Chroococcales; f__Gomphosphaeriaceae; g__; s__	0.0152244	0.00108757	0.0419876	0	0	0.00149541	0	0.0189897	0.0707351	0	0	0	0	0	0	0	0	0	0	0	0	0	0	0	0	0	0	0	0	0	0.188479	0	0	0	0.377402	0	0.0112956	0.0369914	0.0236798	0.01221	0	0	0	0	0	0.14161	0	0
centroid=Ikaite.#10ss.I66_HH9YSED01A00T4;seqs=11;size=42;	k__Bacteria; p__Bacteroidetes; c__Flavobacteriia; o__Flavobacteriales; f__Flavobacteriaceae; g__Maribacter; s__	0.019961	0.00466497	0.0482261	0.0123548	0.0495869	0.00575983	0.0031667	0.086807	0	0	0.0239636	0.0280938	0	0	0	0	0.0108331	0	0.0159591	0	0	0	0	0.0269578	0	0	0	0	0.00470921	0	0	0	0	0	0	0.016756	0.0112956	0.0123305	0	0	0.0182266	0	0	0	0	0.708048	0.0138274	0
centroid=Ikka.Seawater.2_HH9YSED01CGAPU;seqs=42;size=69;	k__Bacteria; p__Bacteroidetes; c__Flavobacteriia; o__Flavobacteriales; f__Flavobacteriaceae; g__; s__	0.0097502	0.00672533	0.0158375	0.0538266	0.182379	0.008143	0.00265041	0.0285074	0	0	0	0	0.0187213	0.0133869	0	0	0	0.0310559	0	0	0	0	0	0	0	0	0	0	0	0.0265041	0	0	0	0	0	0.0670241	0	0.0493218	0	0	0	0.0146563	0	0	0	0	0.152102	0
centroid=Ikka.Sediment.2_HH9YSED01AVQVS;seqs=2;size=2;	k__Bacteria; p__Proteobacteria; c__Deltaproteobacteria; o__Myxococcales; f__; g__; s__	0.00597233	0.00894041	0.000862664	0.0344942	0.293913	0	0.0295033	0.0015528	0	0	0	0	0	0	0	0	0	0.015528	0	0	0	0.012475	0.0281136	0.0673945	0.0113122	0	0	0.0143926	0.00470921	0.145773	0	0.0108637	0	0	0	0	0	0	0	0	0	0	0	0	0	0	0	0
centroid=Ikaite.#2is.I31_HH9YSED01C03CV;seqs=37;size=71;	k__Bacteria; p__Bacteroidetes; c__Flavobacteriia; o__Flavobacteriales; f__Flavobacteriaceae; g__Ulvibacter; s__	0.00900673	0.00696812	0.0132446	0.102222	0.0903242	0.00664685	0.00704234	0.0238402	0	0	0.00798786	0.0140469	0.00936067	0.0133869	0	0	0	0.0310559	0	0	0	0.0249501	0.0187424	0.0134789	0	0	0	0	0	0.0132521	0	0	0	0	0	0.016756	0	0	0	0	0	0	0	0	0	0	0	0.016176
centroid=Ikaite.#1.06is.E26_HH9YSED02G3ABZ;seqs=3;size=3;	k__Bacteria; p__Bacteroidetes; c__Bacteroidia; o__Bacteroidales; f__; g__; s__	0.0142125	0.0223955	0	0	0	0.0307938	0	0	0	0	0.0399393	0.0983284	0.0748853	0.133869	0	0.0539568	0.162496	0	0	0	0	0	0	0	0	0	0	0	0	0	0	0	0	0	0	0	0	0	0	0	0	0	0	0	0	0	0	0
centroid=Ikaite.#10is.I63_HH9YSED01CJTL2;seqs=2;size=2;	k__Bacteria; p__Bacteroidetes; c__Flavobacteriia; o__Flavobacteriales; f__Flavobacteriaceae; g__Flavobacterium; s__	0.011341	0.00173224	0.0295872	0	0	0.00137012	0.00242811	0	0.0665712	0.127338	0	0	0	0	0	0	0	0	0	0	0	0	0	0	0	0	0	0	0	0	0.01178	0.0108637	0	0.0134174	0.0114364	0	0	0	0	0	0.0182266	0.0146563	0	0	0.509354	0	0	0
centroid=Ikaite.#10is.I61_HH9YSED01BDKOV;seqs=4;size=4;	k__Bacteria; p__Firmicutes; c__Bacilli; o__Bacillales; f__Bacillaceae; g__Anaerobacillus; s__	0.0112372	0.0177071	0	0	0	0.0163391	0.0192196	0	0	0	0	0	0	0	0.0138026	0	0	0	0	0	0	0.0249501	0.0749695	0.0269578	0	0	0	0.0143926	0.0376737	0.0132521	0	0	0	0	0	0	0	0	0.0355198	0.0854701	0.0273398	0.0293126	0	0	0	0	0	0
centroid=Ikaite.#9is.I51_HH9YSED01D6WB2;seqs=1;size=1;	k__Bacteria; p__Firmicutes; c__Clostridia; o__Natranaerobiales; f__ML1228J-1; g__; s__	0.0172981	0.0265417	0.00131256	0	0	0.0353883	0.00265554	0.00236261	0	0	0.00798786	0	0	0.0133869	0.0138026	0.0179856	0.0216661	0	0	0	0	0.012475	0.00937119	0	0	0	0	0	0.00470921	0	0	0	0	0	0	0.217828	0.0112956	0.0123305	0.0355198	0.04884	0.0637929	0.0879379	0.105083	0	0	0	0	0
centroid=Ikaite.#4is.I39.3_HH9YSED02IZKDK;seqs=1;size=1;	k__Bacteria; p__Actinobacteria; c__Acidimicrobiia; o__Acidimicrobiales; f__C111; g__; s__	0.0135922	0.0172134	0.00770861	0.0123548	0.0176991	0.012616	0.0265256	0.0093396	0.00566987	0.00463049	0.0479272	0.0983284	0.0655247	0	0	0	0	0	0	0	0	0.012475	0.0187424	0.0808734	0	0.0149365	0.0261301	0.0143926	0.0329644	0.0662603	0	0	0.0119005	0.0134174	0	0	0.0225912	0	0	0	0	0	0.0131354	0	0.0185219	0.0708048	0	0
centroid=Ikaite.#9is.I51_HH9YSED01CZ60P;seqs=59;size=70;	k__Bacteria; p__WS3; c__PRR-12; o__GN03; f__KSB4; g__; s__	0.000776108	0.000507759	0.0013112	0.022786	0.545407	0.000698168	0	0.00236016	0	0	0	0	0	0	0	0	0	0	0	0	0	0	0	0	0	0	0	0	0	0	0	0	0	0	0	0.016756	0	0	0	0	0	0	0	0	0	0.0236016	0	0
centroid=Ikaite.#4is.I39.2_HH9YSED02FPX5N;seqs=2;size=2;	k__Bacteria; p__Proteobacteria; c__Alphaproteobacteria; o__Rhodobacterales; f__Rhodobacteraceae	0.015138	0.0113193	0.0229799	0	0	0.0104142	0.0123596	0.0316594	0.0121305	0.0148087	0	0	0	0	0	0	0.0108331	0.232919	0	0.0121981	0	0	0	0	0	0.0149365	0	0.0431779	0.023546	0	0	0.0434546	0	0.0134174	0.0228728	0	0	0.0246609	0.0118399	0	0.00911328	0	0.0131354	0.009993	0.0370439	0	0.0414823	0.113232
centroid=Ikaite.#1.10is.I4_G2HJYAV02FJIWS;seqs=4;size=8;	k__Bacteria; p__Proteobacteria; c__Alphaproteobacteria; o__Rhodobacterales; f__Rhodobacteraceae; g__Phaeobacter; s__	0.0164574	0.0152696	0.0195495	0.00537721	0	0.0178808	0.0074758	0.0314763	0.00464095	0.00554778	0.0159757	0	0	0	0	0.251799	0.0108331	0.0465839	0	0.0121981	0	0.0249501	0.00937119	0.0404367	0	0.0149365	0	0	0	0	0	0	0	0	0	0.016756	0	0.0246609	0	0	0	0	0	0.009993	0	0.0236016	0.124447	0.016176
centroid=Ikaite.#1.06is.E8_G2HJYAV02IIVYO;seqs=3;size=6;	k__Bacteria; p__Proteobacteria; c__Alphaproteobacteria; o__Rhodobacterales; f__Rhodobacteraceae; g__Rhodobaca; s__	0.013539	0.0102073	0.0203994	0	0	0.0102079	0.00918514	0.00580434	0.0386432	0.0211763	0	0	0	0	0	0	0	0	0	0.0365943	0.03885	0	0	0	0	0	0	0	0	0.0132521	0.1178	0.065182	0.0952041	0.0134174	0.0114364	0	0.0112956	0	0.0355198	0	0	0.0146563	0	0	0.00926097	0	0	0
centroid=Ikaite.#10ss.I67_HH9YSED01C2AWK;seqs=4;size=7;	k__Bacteria; p__Firmicutes; c__Clostridia; o__Natranaerobiales; f__Anaerobrancaceae; g__; s__	0.0156724	0.00290718	0.0399459	0	0	0.00172583	0.00545171	0.0719027	0	0	0.00798786	0	0	0	0	0	0	0	0	0	0	0	0.00937119	0.0404367	0	0	0	0	0.00470921	0	0	0	0	0	0	0	0	0	0	0	0	0	0	0	0	0	0.719027	0
centroid=Ikaite.#10is.I87_HH9YSED01E0T2K;seqs=32;size=66;	k__Bacteria; p__Verrucomicrobia; c__Verrucomicrobiae; o__Verrucomicrobiales; f__Verrucomicrobiaceae; g__Verrucomicrobium; s__	0.015857	0.0213096	0.00674141	0	0	0.0287417	0.00134174	0.0109566	0.00147249	0	0	0	0	0	0	0	0	0	0	0	0	0	0	0	0	0	0	0	0	0	0.01178	0	0	0.0134174	0	0.0837802	0	0.0369914	0.0118399	0.02442	0.118473	0.0146563	0.210167	0	0	0.0236016	0	0.226464
centroid=Ikaite.#1.06ss.E1_G2HJYAV02JUVD4;seqs=3;size=5;	k__Bacteria; p__Bacteroidetes; c__[Rhodothermi]; o__[Rhodothermales]; f__[Balneolaceae]; g__; s__	0.0175035	0.00027616	0.0500595	0	0	0.00037972	0	0.0871092	0.00374738	0.00749475	0	0	0	0	0	0	0	0	0	0	0	0	0	0	0	0	0	0	0	0	0	0	0	0	0	0	0.056478	0.0493218	0	0	0.00911328	0	0	0.029979	0	0	0	0
centroid=Ikaite.#1is.I19_HH9YSED01BEA3F;seqs=5;size=16;	k__Bacteria; p__Firmicutes; c__Clostridia; o__Thermoanaerobacterales; f__; g__; s__	0.0131021	0.0206457	0	0	0	0.0251226	0.00783663	0	0	0	0.055915	0.0140469	0.056164	0.0401606	0.0414079	0.107914	0.0974976	0	0	0	0	0	0.00937119	0.0269578	0	0	0	0.0287853	0	0.0132521	0	0	0	0	0	0	0	0	0	0	0.0546797	0	0	0	0	0	0	0
centroid=Ikaite.#1is.I11.2_HH9YSED02IUXWI;seqs=6;size=14;	k__Bacteria; p__Proteobacteria; c__Alphaproteobacteria; o__Rhodobacterales; f__Rhodobacteraceae; g__Phaeobacter; s__	0.0143496	0.0155414	0.0120752	0.0393945	0	0.0209529	0.0025954	0.0177487	0.00498326	0.00249825	0.055915	0.0983284	0.0374427	0.0133869	0.0138026	0.0359712	0.0108331	0	0.0159591	0	0	0.012475	0	0.0134789	0	0.029873	0	0	0	0	0	0	0	0	0	0	0	0.0369914	0	0	0	0	0	0.009993	0	0.0236016	0.0553097	0.08088
centroid=Ikaite.#5is.I68_HH9YSED01ANVF1;seqs=5;size=39;	k__Bacteria; p__Proteobacteria; c__Alphaproteobacteria; o__Rhodobacterales; f__Rhodobacteraceae; g__Loktanella; s__	0.0126545	0.0117799	0.0149609	0	0	0.0126739	0.00845628	0.00766109	0.0240857	0.0365632	0	0	0	0	0	0	0	0.0621118	0	0.0243962	0	0	0	0	0.0113122	0	0	0.0287853	0.00470921	0.0397562	0.0235599	0	0	0	0.0228728	0	0	0	0.0118399	0	0.0364531	0	0.0131354	0.019986	0.101871	0	0	0
centroid=Ikaite.#1ss.I26_HH9YSED01B08VH;seqs=2;size=2;	k__Bacteria; p__Proteobacteria; c__Alphaproteobacteria; o__Rhodobacterales; f__Rhodobacteraceae; g__Rhodobaca; s__	0.0144124	0.00900618	0.0251244	0	0	0.0099212	0.00590951	0.0130513	0.0402158	0.0480834	0	0	0	0	0	0.0179856	0	0	0	0.0853867	0.0777001	0	0	0	0	0	0	0	0	0.0265041	0.01178	0.032591	0.0833036	0	0.0343092	0	0.0225912	0.0246609	0.0118399	0	0.00911328	0.0146563	0.0131354	0.019986	0.00926097	0	0	0
centroid=Ikka.Sediment.2_HH9YSED01EDQFZ;seqs=44;size=67;	k__Bacteria; p__Proteobacteria; c__Gammaproteobacteria; o__Alteromonadales; f__OM60; g__; s__	0.0036741	0.00421592	0.00288488	0.0522262	0.32936	0.00314985	0.0063529	0.00369914	0.00186706	0	0.00798786	0.0140469	0.00936067	0	0	0	0	0	0	0	0	0	0	0.0134789	0	0.0149365	0	0	0.023546	0.0265041	0	0	0	0	0	0	0	0.0369914	0	0	0	0	0.0131354	0	0	0	0	0
centroid=Ikaite.#1.06is.E10_G2HJYAV02IAC8G;seqs=12;size=28;	k__Bacteria; p__Cyanobacteria; c__Synechococcophycideae; o__Synechococcales; f__Synechococcaceae; g__Synechococcus; s__	0.0164822	0.0054494	0.0376248	0	0	0.00710245	0.000937119	0.0647373	0.00373413	0	0	0	0	0	0	0	0	0	0	0	0	0	0.00937119	0	0	0.029873	0	0	0	0	0	0	0	0	0	0	0	0	0	0	0	0	0	0	0	0.0236016	0	0
centroid=Ikaite.#10is.I63_HH9YSED01C5SC2;seqs=11;size=14;	k__Bacteria; p__Firmicutes; c__Clostridia; o__Natranaerobiales; f__Anaerobrancaceae; g__Dethiobacter; s__	0.0141884	0.0219049	0.000829807	0	0	0.0292089	0.00218462	0	0.00186706	0	0.0239636	0.0280938	0.0374427	0.0803213	0.0276052	0.0179856	0.0324992	0	0	0	0	0.012475	0.00937119	0	0	0.0149365	0	0	0	0	0	0	0	0	0	0.016756	0	0	0	0.02442	0.218719	0	0	0	0	0	0	0
centroid=Ikka.Sediment.1_HH9YSED01CKOPX;seqs=49;size=64;	k__Bacteria; p__Proteobacteria; c__Deltaproteobacteria; o__Desulfobacterales; f__Desulfobacteraceae; g__Desulfococcus; s__	0.0017568	0.00276828	0	0	0.488701	0	0.00913534	0	0	0	0	0	0	0	0	0	0	0	0	0	0	0	0.00937119	0.0269578	0	0	0	0.0143926	0.0141276	0.0265041	0	0	0	0	0	0	0	0	0	0	0	0	0	0	0	0	0	0
centroid=Ikaite.#1.06is.E24_G2HJYAV02IHMH1;seqs=54;size=73;	k__Bacteria; p__Proteobacteria; c__Gammaproteobacteria	0.015455	0.00932465	0.0266659	0	0	0.0134864	0	0.0389051	0.0113668	0.0152653	0	0	0	0	0	0	0.0324992	0.0621118	0.0159591	0	0.0518001	0	0	0	0	0.029873	0	0	0	0	0	0	0	0	0	0	0.0112956	0.110974	0.0118399	0.01221	0.0273398	0	0.0131354	0	0.00926097	0.0472032	0.0553097	0.048528
centroid=Ikaite.#9is.I51_HH9YSED01AXRKE;seqs=1;size=1;	k__Bacteria; p__Firmicutes; c__Clostridia; o__Natranaerobiales; f__ML1228J-1; g__; s__	0.0130185	0.0201404	0.000685025	0	0	0.0250896	0.00624821	0.00123305	0	0	0.0718907	0.0280938	0.0655247	0.0669344	0.0276052	0	0.0541653	0	0	0	0	0.0249501	0.0281136	0	0	0	0	0	0.00941841	0	0	0	0	0	0	0.16756	0	0.0123305	0	0	0.0637929	0	0.0131354	0	0	0	0	0
centroid=Ikaite.#1.06is.E26_HH9YSED02JHC6F;seqs=22;size=90;	k__Bacteria; p__Proteobacteria; c__Alphaproteobacteria; o__Rickettsiales; f__Pelagibacteraceae; g__; s__	0.00565713	0.00891426	0	0.180742	0	0.0122571	0	0	0	0	0	0	0	0	0	0	0	0	0	0	0	0	0	0	0	0	0	0	0	0	0	0	0	0	0	0.0502681	0	0	0	0	0	0	0	0	0	0	0	0
centroid=Ikaite.#1is.I19_HH9YSED01DTELY;seqs=52;size=63;	k__Bacteria; p__Cyanobacteria; c__Chloroplast; o__Rhodophyta; f__; g__; s__	0.0189369	0.0187169	0	0	0	0.0410299	0	0	0	0	0	0	0	0	0.0276052	0.557554	0.0324992	0	0.36706	0	0	0	0	0	0	0	0	0	0	0	0	0	0	0	0	0	0	0	0	0	0	0	0	0	0	0	0	0
centroid=Ikaite.#1.06is.E26_HH9YSED02HJ3RJ;seqs=43;size=58;	k__Bacteria; p__Bacteroidetes; c__[Saprospirae]; o__[Saprospirales]; f__Saprospiraceae; g__; s__	0.00528575	0.00683445	0.0027401	0.201127	0	0.00939737	0	0.00493218	0	0	0	0	0	0	0	0	0	0	0	0	0	0	0	0	0	0	0	0	0	0	0	0	0	0	0	0.0670241	0	0.0493218	0	0	0	0	0	0	0	0	0	0
centroid=Ikaite.#4is.I39.3_HH9YSED02IEDOI;seqs=1;size=1;	k__Bacteria; p__Bacteroidetes; c__Bacteroidia; o__Bacteroidales; f__ML635J-40; g__; s__	0.0112464	0.0167543	0	0	0	0.00267209	0.052068	0	0	0	0	0	0	0	0	0	0	0	0.0319183	0	0	0.012475	0	0.0134789	0	0	0.156781	0.129534	0.155404	0.0530082	0	0	0	0	0	0	0	0	0	0	0	0	0	0	0	0	0	0
centroid=Ikaite.#9is.I51_HH9YSED01B8X4G;seqs=1;size=1;	k__Bacteria; p__Bacteroidetes; c__Flavobacteriia; o__Flavobacteriales; f__Flavobacteriaceae; g__Polaribacter; s__	0.00356894	0.00562379	0	0.260024	0	0.0077327	0	0	0	0	0	0	0	0	0	0	0	0	0	0	0	0	0	0	0	0	0	0	0	0	0	0	0	0	0	0.117292	0	0	0	0	0	0	0	0	0	0	0	0
centroid=Ikaite.#10ss.I65_HH9YSED01CJXUO;seqs=2;size=2;	k__Bacteria; p__Proteobacteria; c__Alphaproteobacteria; o__Rhodobacterales; f__Rhodobacteraceae; g__Rhodobaca; s__	0.0130727	0.00736108	0.0242702	0	0	0.00710012	0.00725125	0.00779397	0.0448654	0.0505061	0	0	0	0	0	0	0	0	0	0.0609905	0.0647501	0	0	0	0	0.0149365	0	0	0	0.0265041	0.0824597	0.032591	0.0595026	0.0134174	0	0	0.0338868	0	0	0.01221	0.00911328	0	0	0.029979	0.0463049	0	0	0
centroid=Ikaite.#1.06is.E26_HH9YSED02J02XT;seqs=6;size=6;	k__Bacteria; p__Proteobacteria; c__Alphaproteobacteria; o__Rickettsiales; f__Pelagibacteraceae; g__; s__	0.0057693	0.00909102	0	0.182665	0	0.0125002	0	0	0	0	0	0	0	0	0	0	0	0	0	0	0	0	0	0	0	0	0	0	0	0	0	0	0	0	0	0.0502681	0	0	0	0.01221	0	0	0.0131354	0	0	0	0	0
centroid=Ikaite.#1.06is.E24_G2HJYAV02F7AY9;seqs=46;size=61;	k__Bacteria; p__Firmicutes; c__Clostridia; o__Clostridiales; f__Clostridiaceae; g__Clostridium; s__	0.011309	0.0160685	0.00321154	0	0	0.0220942	0	0.00459071	0.00148756	0	0	0	0	0	0	0	0	0	0	0	0	0	0	0	0	0	0	0	0	0	0	0	0.0119005	0	0	0	0	0	0	0	0	0	0	0	0	0	0	0.016176
centroid=Ikaite.#1is.I11.3_HH9YSED02JMZGP;seqs=3;size=5;	k__Bacteria; p__Actinobacteria; c__Acidimicrobiia; o__Acidimicrobiales; f__; g__; s__	0.0113252	0.0169886	0.000685025	0.0115546	0.0407373	0.0198754	0.00995729	0.00123305	0	0	0.0639029	0.0983284	0.121689	0.0133869	0	0.0539568	0.0433323	0	0.0159591	0	0	0.012475	0.00937119	0.0539156	0	0	0	0.0143926	0.00941841	0	0	0	0	0	0	0	0	0.0123305	0.0118399	0.01221	0	0	0.0131354	0	0	0	0	0
centroid=Ikaite.#10is.I63_HH9YSED01BQ5D0;seqs=11;size=61;	k__Bacteria; p__Firmicutes; c__Clostridia; o__Natranaerobiales; f__Anaerobrancaceae; g__Dethiobacter; s__	0.0134788	0.0185235	0.00497884	0	0	0.0151685	0.0247232	0	0.0112024	0	0.00798786	0.0140469	0.00936067	0.0133869	0	0.0179856	0	0	0	0	0	0.012475	0	0	0	0.0896191	0.0261301	0	0.0188368	0	0	0.162955	0	0.0268348	0	0	0	0	0.0118399	0.04884	0.0637929	0.0293126	0.0262709	0	0	0	0	0
centroid=Ikaite.#1is.I11.2_HH9YSED02JXN4M;seqs=3;size=4;	k__Bacteria; p__Proteobacteria; c__Gammaproteobacteria; o__Thiotrichales; f__Piscirickettsiaceae; g__; s__	0.00915084	0.0144195	0	0.0235862	0.0885445	0.019307	0.0012475	0	0	0	0.119818	0.18261	0.131049	0	0	0	0	0	0	0	0	0.012475	0	0	0	0	0	0	0	0	0	0	0	0	0	0.016756	0	0	0	0	0	0	0.0131354	0	0	0	0	0
centroid=Ikaite.#9sd.I54_HH9YSED01B41F9;seqs=1;size=1;	k__Bacteria; p__Actinobacteria; c__Acidimicrobiia; o__Acidimicrobiales; f__C111; g__; s__	0.0120883	0.0106122	0.0145796	0.0354641	0.0371779	0.0122443	0.00722994	0.0252439	0.00124913	0.00249825	0.0159757	0.0140469	0.00936067	0	0	0	0.0108331	0.0310559	0.0159591	0	0	0	0.00937119	0	0	0	0.0261301	0	0.023546	0.0132521	0	0	0	0	0	0	0.0112956	0	0.0236798	0.01221	0.00911328	0	0.0394063	0.009993	0	0.0472032	0.0138274	0.016176
centroid=Ikaite.#4is.I39.3_HH9YSED02HIK1X;seqs=30;size=61;	k__Bacteria; p__Firmicutes; c__Clostridia; o__MBA08; f__; g__; s__	0.00863245	0.0126974	0.00165961	0	0	0.00131949	0.0387346	0	0.00373413	0	0.00798786	0	0	0	0	0	0	0	0	0	0	0.012475	0	0	0	0.029873	0.0522603	0.129534	0.193077	0	0	0	0	0	0	0	0	0	0.0236798	0	0	0	0	0	0	0	0	0
centroid=Ikaite.#10ss.I64_HH9YSED01BS2XC;seqs=1;size=1;	k__Bacteria; p__Proteobacteria; c__Alphaproteobacteria; o__Rhodobacterales; f__Rhodobacteraceae; g__Rhodobaca; s__	0.0131569	0.00678525	0.0255692	0	0	0.00560226	0.00894589	0.0102671	0.0446969	0.0541096	0	0	0	0	0	0	0	0	0	0.0609905	0.0777001	0	0	0	0	0	0	0.0143926	0	0.0265041	0.1178	0.0217273	0.0119005	0.0268348	0.0114364	0	0.0790692	0	0	0	0.0182266	0	0	0.049965	0.0277829	0.0236016	0	0.016176
[truncated: 8,087 more rows]
[truncated: 19 more columns]
